# Supplementary material for: Colonic mucosal associated invariant T cells in Crohn’s disease have a diverse and non-public T cell receptor beta chain repertoire
Source: PLoS One. 2023 Nov 3;18(11):e0285918. doi: 10.1371/journal.pone.0285918 (PMC10624325; doi:10.1371/journal.pone.0285918)
Supplement: S1 Table — (XLSX) [file pone.0285918.s005.xlsx]

## Sheet: Sheet1
	patient	disease	age	gender	inflamed mucosa		IBD medications*		Specimens from which sufficient cells were successfully sorted
					yes	no	current	prior
PBMC / Colonic Resection Cells (Fig 1)	Non-IBD 3	Diverticulitis	43	m		x	none	none	PBMC
	Non-IBD 5	Ileal lymphangioma	74	f		x	none	none	PBMC
	Non-IBD 6	Rectal prolapse	69	f		x	none	none	PBMC, colon LPMC
	CD 1	Crohn's disease	42	f	x		GC, TNF	TP, TNF	PBMC
	CD 2	Crohn's disease	54	f		x	TNF	GC	PBMC, colon LPMC
	CD 3	Crohn's disease	25	f	x	x	ASA, TNF	CG, MTX	PBMC, colon LPMC
	CD 4	Crohn's disease	58	m	x		TNF	ASA, GC, TP	PBMC
	CD 5	Crohn's disease	71	f	x		none	ASA, GC, TNF	PBMC
	CD 6	Crohn's disease	32	f	x		none	TNF	PBMC, colon LPMC
	UC 1	Ulcerative colitis	80	m	x	x	none	GC, ASA, TNF	PBMC, colon LPMC
	UC 2	Ulcerative colitis	27	f	x	x	ASA, TNF	GC, TP	PBMC, colon LPMC
	UC 3	Ulcerative colitis	62	f	x	x	ASA, MTX	GC, TNF	PBMC
	UC 4	Ulcerative colitis	28	m	x	x	ASA, TNF	GC, TP	PBMC
	UC 5	Ulcerative colitis	26	f	x	x	GC, TNF	ASA	PBMC, colon LPMC
	UC 6	Ulcerative colitis	67	m	x	x	TNF	ASA, GC, TP	PBMC, colon LPMC
PBMC / Colonoscopic biopsies (Figs 2-6)	Non-IBD 7	none	70	f		x	none	none	PBMC, colon biopsies
	Non-IBD 8	none	53	f		x	none	none	colon biopsies
	Non-IBD 9	none	55	m		x	none	none	PBMC, colon biopsies
	Non-IBD 10	none	64	f		x	none	none	PBMC, colon biopsies
	Non-IBD 11	none	59	m		x	none	none	PBMC, colon biopsies
	Non-IBD 12	none	62	f		x	none	none	PBMC, colon biopsies
	Non-IBD 13	none	66	f		x	none	none	PBMC, colon biopsies
	Non-IBD 14	none	76	m		x	none	none	PBMC, colon biopsies
	Non-IBD 15	none	68	m		x	none	none	colon biopsies
	Non-IBD 16	none	75	m		x	none	none	PBMC, colon biopsies
	CD 7	Crohn's disease	39	m	x	x	none	ASA, GC	colon biopsies
	CD 8	Crohn's disease	63	f	x	x	ASA, TNF	GC	PBMC, colon biopsies
	CD 9	Crohn's disease	53	f	x	x	TNF	ASA, GC, MTX, TP	PBMC, colon biopsies
	CD 10	Crohn's disease	64	f	x	x	none	none	PBMC, colon biopsies
	CD 11	Crohn's disease	41	f	x	x	TNF	ASA, GC, TP	colon biopsies
	CD 12	Crohn's disease	32	f	x	x	ASA	GC	PBMC, colon biopsies
	CD 13	Crohn's disease	52	f	x	x	TNF	GC	PBMC, colon biopsies
	CD 14	Crohn's disease	61	m	x	x	TNF	GC, MTX, TP	PBMC, colon biopsies
	CD 15	Crohn's disease	66	m	x	x	TNF	ASA, GC	PBMC, colon biopsies
	CD 16	Crohn's disease	32	m	x	x	TNF	ASA, GC	PBMC, colon biopsies
* ASA = 5' aminosalicylic acid, GC = glucocorticoid, MTX = methotrexate, TNF = anti-TNF biologic, TP = thiopurine
