# Supplementary material for: Colonic mucosal associated invariant T cells in Crohn’s disease have a diverse and non-public T cell receptor beta chain repertoire
Source: PLoS One. 2023 Nov 3;18(11):e0285918. doi: 10.1371/journal.pone.0285918 (PMC10624325; doi:10.1371/journal.pone.0285918)
Supplement: S2 Table — The Log2 of the ratio of each listed gene’s average normalized transcript level in blood MAIT cells relative to other blood CD8 T cells is listed next to the average (Avg) normalized transcript level for all cells. The p-value of a t-test for significance is shown before and after (adj.) adjustment for multiple comparisons. (XLS) [file pone.0285918.s006.xls]

## Sheet: Supplementary Table 2 dge_top_g
Differential Gene Expression between MAIT and conventional CD8 T cells, ranked by significance
Gene name	log2(MAIT/CD8)	Avg	t	P.Value	adj.P.Val	B
LTK	7.03113	3.91163	20.8478	3.68255e-20	5.06609e-16	34.9549
RORA	0.915745	10.0861	19.5142	2.61857e-19	1.80118e-15	33.6793
CEBPD	4.1712	5.3968	19.2249	4.06826e-19	1.86557e-15	33.0909
KLRB1	2.67602	7.80614	18.6976	9.21522e-19	3.16934e-15	32.7842
PHACTR2	1.71731	8.08128	17.7053	4.53067e-18	1.24657e-14	31.1052
RORC	5.70029	2.96913	17.3722	7.86143e-18	1.43606e-14	30.128
CERK	1.67032	7.25586	17.3696	7.89439e-18	1.43606e-14	30.6334
NCR3	2.46112	7.41205	17.336	8.35103e-18	1.43606e-14	30.5826
ARID5B	-2.94769	6.6826	-16.0708	7.37256e-17	1.12694e-13	28.4588
GTF3C1	1.76393	7.59797	15.5807	1.77794e-16	2.29384e-13	27.4616
ADAM12	6.33002	3.24675	15.4966	2.07237e-16	2.29384e-13	27.1178
MPPED2	4.13204	1.33544	15.4628	2.20434e-16	2.29384e-13	26.8926
SCRN1	5.71221	3.49764	15.4384	2.30501e-16	2.29384e-13	26.9717
TSPAN15	5.48753	3.60762	15.4315	2.33436e-16	2.29384e-13	26.913
ME1	6.07257	4.17355	15.2941	3.00497e-16	2.75596e-13	26.646
TPBG	4.52308	1.16096	14.9649	5.54344e-16	4.68498e-13	26.0782
KIF5C	2.955	5.87655	14.9417	5.7894e-16	4.68498e-13	26.4018
CCR1	4.93396	2.06882	14.7996	7.56656e-16	5.78295e-13	25.8673
GALC	1.45409	7.27555	14.4588	1.44959e-15	1.04958e-12	25.3644
B3GNT8	3.97476	1.5405	14.0802	3.02534e-15	2.08098e-12	24.4532
ZBTB16	5.3758	5.27357	13.6134	7.64768e-15	5.00996e-12	23.6621
NTN4	5.17446	2.42484	13.3945	1.19066e-14	7.44539e-12	23.2624
NRIP1	2.48184	7.15862	13.2726	1.5269e-14	9.05217e-12	23.062
SYTL2	1.48341	8.46612	13.2562	1.57921e-14	9.05217e-12	22.7498
IL4I1	4.7476	3.14218	13.0796	2.27149e-14	1.24995e-11	22.6169
TLE1	5.35045	4.00667	13.0514	2.40802e-14	1.27412e-11	22.5384
FLT4	4.17318	3.30139	12.8734	3.48781e-14	1.77711e-11	22.1774
PRSS35	4.88861	1.61086	12.7694	4.33831e-14	2.1315e-11	22.0206
CD8B	-1.568	7.68012	-12.6304	5.81694e-14	2.75943e-11	21.5587
MATN2	3.85058	2.61527	12.4395	8.73586e-14	3.96031e-11	21.3001
IL1RL1	3.9509	0.876366	12.4295	8.92417e-14	3.96031e-11	21.2327
CXXC5	3.68691	3.99181	12.3861	9.79476e-14	4.21083e-11	21.2002
DUSP16	1.54542	6.49811	12.3539	1.04963e-13	4.37568e-11	21.1491
APOL3	1.03957	7.81951	12.3109	1.15149e-13	4.65913e-11	20.8357
TRIQK	4.94589	1.60465	12.2789	1.23366e-13	4.84897e-11	21.0226
YBX3	-3.65232	5.32402	-12.1323	1.69527e-13	6.47828e-11	20.7757
SETD7	1.86351	5.31657	12.0818	1.89249e-13	7.03647e-11	20.6833
CXCR6	2.20706	6.64721	12.0405	2.07138e-13	7.49896e-11	20.465
BLK	5.32332	3.46235	12.0211	2.16092e-13	7.62252e-11	20.4627
TANC2	1.82627	5.96166	11.6803	4.58869e-13	1.57816e-10	19.7506
COTL1	-1.64228	7.83648	-11.5602	6.00387e-13	2.01452e-10	19.1787
ZNF80	-3.87996	1.49193	-11.53	6.42597e-13	2.10481e-10	19.3727
SCGB3A1	2.81763	0.60556	11.5141	6.65887e-13	2.13037e-10	19.246
PLXND1	2.70344	4.94481	11.4916	7.00538e-13	2.19029e-10	19.3914
FSD1	4.53665	2.31737	11.4238	8.16367e-13	2.49572e-10	19.1868
ABCB1	1.77512	7.41939	11.3636	9.35803e-13	2.79866e-10	18.8005
MCUB	-0.717999	8.24387	-11.33	1.00986e-12	2.95587e-10	18.5445
ADRB2	1.56437	6.71997	11.3009	1.07897e-12	3.09237e-10	18.7582
LONRF3	2.92688	3.52561	11.2772	1.13899e-12	3.19776e-10	18.8287
LST1	2.49479	5.38391	11.2465	1.22161e-12	3.36113e-10	18.8396
ERN1	1.5982	8.38987	11.1315	1.58954e-12	4.2877e-10	18.077
IL18RAP	3.33329	7.23289	11.0465	1.9333e-12	5.07268e-10	18.1768
GPR65	0.885609	8.17981	11.0419	1.95429e-12	5.07268e-10	17.8838
IER5	1.00457	7.2459	11.0068	2.11938e-12	5.39932e-10	17.9666
NEO1	2.46434	4.8637	10.9588	2.36868e-12	5.85149e-10	18.1966
ATF7IP2	0.932225	7.86245	10.9564	2.38194e-12	5.85149e-10	17.7419
TMIGD2	3.66062	4.76573	10.9242	2.56644e-12	6.19412e-10	18.1083
COL5A1	3.10074	1.11332	10.8366	3.14724e-12	7.46493e-10	17.8041
PLEKHA7	3.90472	1.91821	10.7913	3.49892e-12	8.15843e-10	17.7611
SAMSN1	-1.82883	7.43922	-10.7796	3.59678e-12	8.24682e-10	17.458
SATB1	0.947549	8.84077	10.7465	3.88668e-12	8.76541e-10	17.0514
PLD1	4.66047	3.2982	10.7355	3.98862e-12	8.7793e-10	17.6455
CCR6	3.31755	1.9146	10.7289	4.05031e-12	8.7793e-10	17.5966
CCR4	-4.05304	1.18533	-10.7254	4.08429e-12	8.7793e-10	17.6035
ELOVL4	3.68706	4.15982	10.6874	4.46585e-12	9.4518e-10	17.5428
CA2	4.61884	4.23143	10.646	4.92273e-12	1.02609e-09	17.4312
ZNF365	-3.33806	1.46035	-10.5284	6.50252e-12	1.33515e-09	17.136
ELK3	1.09631	6.62441	10.4932	7.07092e-12	1.43051e-09	16.8593
RIC3	-3.5798	4.64042	-10.4825	7.2533e-12	1.44555e-09	17.0839
RARG	2.74091	4.51855	10.4766	7.35541e-12	1.44555e-09	17.0807
SPOCK2	1.09109	8.63438	10.3885	9.07592e-12	1.75856e-09	16.2601
ST8SIA1	-3.30992	2.5019	-10.3709	9.46663e-12	1.80878e-09	16.7838
ITGB1	-1.85452	7.77774	-10.353	9.88088e-12	1.83717e-09	16.3363
MCAM	4.14703	2.27376	10.353	9.88229e-12	1.83717e-09	16.7638
IL23R	6.33163	3.5057	10.3425	1.01331e-11	1.85868e-09	16.754
FOSL2	1.26759	7.9418	10.3227	1.06262e-11	1.92349e-09	16.2291
C3orf14	-3.24181	1.78123	-10.1153	1.75337e-11	3.1002e-09	16.1829
TIGIT	-3.40955	5.48393	-10.1143	1.75777e-11	3.1002e-09	16.2039
CREB3L2	1.36843	6.29044	10.0909	1.86036e-11	3.22017e-09	15.9598
ABHD15	2.92968	5.28998	10.0882	1.8726e-11	3.22017e-09	16.1373
PLCB1	2.42754	5.33911	10.0679	1.96727e-11	3.3412e-09	16.0698
GLB1L3	-3.95607	2.67409	-10.006	2.28804e-11	3.77956e-09	15.946
CTSH	2.31779	5.64407	10.0032	2.30385e-11	3.77956e-09	15.8577
MSL3	-0.894987	6.90206	-10.0025	2.30779e-11	3.77956e-09	15.6114
SLC4A10	6.6499	5.70185	9.97937	2.44173e-11	3.95187e-09	15.8977
IL12RB2	2.98923	4.776	9.93275	2.73699e-11	4.37706e-09	15.7867
RGS1	-1.55271	8.60482	-9.92814	2.76808e-11	4.37706e-09	15.1439
ZC3H12D	-3.67179	3.00389	-9.87534	3.15129e-11	4.9264e-09	15.6315
RBM24	5.18114	1.82293	9.83442	3.48518e-11	5.38715e-09	15.5541
CSGALNACT1	-4.35802	3.3952	-9.79142	3.8753e-11	5.92361e-09	15.4363
CCDC141	-5.21571	3.49162	-9.74127	4.38703e-11	6.63213e-09	15.3197
AP3M2	-1.82659	6.51636	-9.65051	5.49558e-11	8.21768e-09	14.8828
TTC39C	0.905302	7.72751	9.59673	6.28379e-11	9.29528e-09	14.4489
CCR7	-3.13094	6.422	-9.58038	6.54558e-11	9.57952e-09	14.8006
MAF	1.71477	6.3154	9.56248	6.8449e-11	9.91213e-09	14.673
IL18R1	2.29759	6.59457	9.40593	1.01398e-10	1.45306e-08	14.2066
RUNX2	2.04946	6.46734	9.36793	1.11602e-10	1.57826e-08	14.1495
TTN	-2.15203	6.69474	-9.36501	1.1243e-10	1.57826e-08	14.1152
MAEA	0.982017	6.87534	9.34381	1.18617e-10	1.6483e-08	13.9644
LGALS1	-1.43729	6.22705	-9.30628	1.30438e-10	1.79443e-08	14.0268
ZNF683	-4.8346	3.57346	-9.29195	1.3526e-10	1.84234e-08	14.2228
APBA2	-3.82717	4.26266	-9.28135	1.38945e-10	1.87399e-08	14.1967
FBXO32	-0.888868	7.2332	-9.27617	1.40783e-10	1.88034e-08	13.7213
MGAT1	1.06238	6.54153	9.25936	1.46923e-10	1.94348e-08	13.8169
ATP10A	-2.73296	3.08681	-9.25283	1.49378e-10	1.95446e-08	14.1156
SESTD1	-3.99873	2.63261	-9.24964	1.50594e-10	1.95446e-08	14.1187
ITPKA	2.54808	0.216531	9.24067	1.54068e-10	1.98085e-08	14.0669
MKNK1	1.22427	6.80801	9.21632	1.63914e-10	2.08794e-08	13.6404
P2RX5	1.40211	4.55373	9.19221	1.74292e-10	2.19976e-08	13.9494
PASK	-2.43564	6.25923	-9.17973	1.7993e-10	2.25027e-08	13.7781
HLA-DRB1	-1.86213	6.26662	-9.17615	1.81578e-10	2.25042e-08	13.6907
FOXP1	-0.698694	8.89165	-9.16883	1.85001e-10	2.27237e-08	13.1257
OPTN	-0.557517	7.90304	-9.14072	1.9877e-10	2.41989e-08	13.2343
VCAM1	-4.75453	1.87444	-9.12764	2.05525e-10	2.4774e-08	13.8188
LATS2	2.82393	4.36163	9.12467	2.07095e-10	2.4774e-08	13.8084
SIPA1L2	2.98682	3.7808	9.0652	2.41168e-10	2.86013e-08	13.6625
PTTG1	-1.61327	4.63021	-9.04702	2.52681e-10	2.94653e-08	13.5884
SLF1	-1.05964	6.96306	-9.04694	2.52737e-10	2.94653e-08	13.1989
ARHGEF39	2.02604	3.45085	9.01597	2.73672e-10	3.15079e-08	13.5381
KLRK1	-2.45872	2.74836	-9.01431	2.74838e-10	3.15079e-08	13.5238
PLXDC2	3.2841	1.74912	9.00347	2.82612e-10	3.21314e-08	13.4986
MMP24	2.11271	1.29092	8.96918	3.08708e-10	3.48107e-08	13.3905
MAMLD1	-2.63538	1.14659	-8.94626	3.27509e-10	3.66304e-08	13.343
RALGAPA2	0.758147	7.32175	8.93128	3.40423e-10	3.77677e-08	12.7938
ZNF358	2.16916	0.825627	8.90883	3.60748e-10	3.97025e-08	13.2395
MAN1A1	1.69668	6.41931	8.89495	3.7394e-10	4.08278e-08	12.9158
P2RY10	-1.4217	6.99968	-8.86602	4.03029e-10	4.36572e-08	12.7192
MAL	-4.30664	4.51956	-8.85847	4.10985e-10	4.41713e-08	13.142
RCAN2	-2.90748	0.953258	-8.84393	4.26779e-10	4.55132e-08	13.091
FEZ1	2.80292	4.85511	8.79731	4.81704e-10	5.09754e-08	12.9383
RAB6B	2.67397	1.96989	8.78349	4.99334e-10	5.24377e-08	12.9447
AQP3	2.11821	5.33698	8.77649	5.08521e-10	5.29979e-08	12.8144
SCART1	4.96398	2.54637	8.75564	5.36892e-10	5.5534e-08	12.8783
TAB2	-0.931863	7.63481	-8.70576	6.11495e-10	6.27786e-08	12.1798
MIGA2	1.45107	4.47217	8.69769	6.24538e-10	6.36427e-08	12.7002
XCL2	-3.42116	2.9764	-8.63888	7.28433e-10	7.36134e-08	12.5834
FKBP11	0.613975	7.85758	8.63645	7.33084e-10	7.36134e-08	11.9309
MBP	-0.773506	7.97478	-8.62013	7.65136e-10	7.62752e-08	11.8579
SERINC5	-2.29343	5.88407	-8.60705	7.91839e-10	7.83693e-08	12.3208
ITK	-1.26311	8.38012	-8.58847	8.31443e-10	8.17012e-08	11.6876
SLC15A3	2.23447	0.609778	8.57956	8.51134e-10	8.30429e-08	12.4156
FAM43A	2.57412	2.82142	8.57171	8.68878e-10	8.41771e-08	12.4106
WWC2	2.90998	2.19931	8.55665	9.03987e-10	8.6966e-08	12.3718
KNL1	-3.24402	2.54907	-8.53062	9.68104e-10	9.24876e-08	12.3064
F5	-3.49113	1.59295	-8.50942	1.02374e-09	9.71279e-08	12.2521
AFF3	3.51726	2.82854	8.5066	1.03139e-09	9.7184e-08	12.2451
ERGIC1	1.55263	5.53348	8.47839	1.11111e-09	1.03983e-07	11.9896
GALNT10	1.10329	6.31313	8.45694	1.17589e-09	1.09303e-07	11.7513
SFXN1	-0.86907	7.58088	-8.38831	1.41028e-09	1.3021e-07	11.3285
B3GALT2	2.25362	3.4947	8.37072	1.47767e-09	1.35522e-07	11.8917
ODF2L	0.899206	8.00991	8.36602	1.49623e-09	1.36315e-07	11.161
COLQ	4.35388	4.58324	8.35557	1.53834e-09	1.3923e-07	11.8453
SPTSSB	3.48005	0.964684	8.34174	1.59591e-09	1.42648e-07	11.8201
WDR86	1.20131	4.62775	8.34152	1.59684e-09	1.42648e-07	11.7409
XCL1	-3.26495	2.91737	-8.33757	1.61372e-09	1.43225e-07	11.8095
CDCA7	-3.46866	2.94343	-8.32376	1.6741e-09	1.47632e-07	11.7736
CMTM7	-1.19974	6.83458	-8.31636	1.70737e-09	1.49607e-07	11.2576
NR1D1	2.42689	3.4852	8.2924	1.8199e-09	1.58458e-07	11.6904
BHLHE40	1.13638	7.80231	8.26993	1.93223e-09	1.6718e-07	10.9761
HPGD	2.6221	5.53221	8.26433	1.96133e-09	1.68638e-07	11.4863
MCOLN2	-2.03992	6.29034	-8.24353	2.07329e-09	1.77157e-07	11.2617
GAB1	2.6005	0.898584	8.1996	2.33173e-09	1.9801e-07	11.4474
C1orf228	-2.35449	4.15026	-8.18092	2.45125e-09	2.06883e-07	11.3859
LYN	2.29124	4.91409	8.16303	2.57167e-09	2.15722e-07	11.2716
TNFRSF25	1.49265	6.72857	8.13642	2.76191e-09	2.30277e-07	10.8495
CDC42EP3	0.77815	7.50442	8.12832	2.82267e-09	2.33924e-07	10.62
SLC4A7	-1.1222	7.26207	-8.12348	2.85959e-09	2.35565e-07	10.6741
BTBD11	2.08948	5.89024	8.12089	2.87952e-09	2.35795e-07	11.0278
CYTH3	1.80365	4.71487	8.11113	2.95607e-09	2.39179e-07	11.1337
GLRX	1.12493	7.09224	8.10982	2.96647e-09	2.39179e-07	10.6629
PRKD3	0.852916	7.45087	8.109	2.973e-09	2.39179e-07	10.5964
LTBP3	1.6926	4.66663	8.0966	3.07376e-09	2.45847e-07	11.098
SERBP1	0.561771	7.47386	8.09165	3.11497e-09	2.47703e-07	10.5414
COL5A3	3.59077	0.983115	8.07382	3.26811e-09	2.58388e-07	11.1233
PDE8A	1.59987	6.18251	8.05638	3.42519e-09	2.69259e-07	10.7613
BCAS4	-1.15983	5.26535	-8.04808	3.50268e-09	2.73786e-07	10.8664
KLRC4	-2.37452	2.34224	-8.02723	3.70523e-09	2.87982e-07	11.0018
RPS6KA3	0.829609	8.17574	8.00456	3.93908e-09	3.04438e-07	10.1526
IFNGR1	0.981614	8.7639	7.99699	4.02037e-09	3.08985e-07	10.0233
NNMT	2.41361	0.79531	7.99239	4.07065e-09	3.11111e-07	10.9087
BEX3	-2.4442	4.06846	-7.95759	4.47235e-09	3.39923e-07	10.7993
CHN1	-3.67489	3.42272	-7.93806	4.71517e-09	3.5641e-07	10.7641
DAB2IP	2.97278	0.881914	7.92867	4.83669e-09	3.63598e-07	10.7431
BLVRA	-0.640993	6.21765	-7.92152	4.93136e-09	3.687e-07	10.3297
GPR15	-4.09052	2.18941	-7.90752	5.12202e-09	3.80884e-07	10.6786
TIMD4	-2.60672	0.926878	-7.90272	5.18918e-09	3.83804e-07	10.6747
ZBP1	-1.009	5.64022	-7.86285	5.78253e-09	4.25402e-07	10.2891
PTPRK	-3.18814	1.74424	-7.83274	6.27581e-09	4.59236e-07	10.4886
TPRG1	-2.45262	4.71889	-7.8273	6.36949e-09	4.63625e-07	10.3936
NELL2	-1.7954	7.88087	-7.78943	7.06158e-09	5.11295e-07	9.67274
SNTA1	1.809	4.17205	7.78647	7.11889e-09	5.12746e-07	10.3154
PBXIP1	0.85792	7.38451	7.77429	7.35934e-09	5.27304e-07	9.66636
ICOS	-1.63173	6.19489	-7.75904	7.67214e-09	5.46869e-07	9.91563
GPR174	-2.07163	4.29577	-7.75376	7.7834e-09	5.51939e-07	10.2151
RNASEH2B	-0.634038	6.7805	-7.72621	8.3919e-09	5.92038e-07	9.65808
LRP12	2.74809	2.79049	7.72136	8.50401e-09	5.9406e-07	10.1916
GCSAM	-3.40871	2.25402	-7.72123	8.50693e-09	5.9406e-07	10.1893
KLRC4-KLRK1	-2.40472	2.19127	-7.71831	8.57517e-09	5.95801e-07	10.187
TBC1D4	-4.2405	4.38118	-7.71506	8.65177e-09	5.98103e-07	10.1635
MAST1	2.44299	0.510374	7.70581	8.87343e-09	6.10359e-07	10.1552
ZNF516	2.96377	2.22924	7.69367	9.17337e-09	6.27851e-07	10.1175
ROR2	2.93353	0.67186	7.67505	9.65332e-09	6.5743e-07	10.0736
WNT7A	-3.46156	1.56417	-7.66118	1.00273e-08	6.79532e-07	10.0308
SIPA1L1	0.786523	7.22547	7.6531	1.02517e-08	6.91339e-07	9.38399
SPTLC3	3.12181	0.729044	7.64178	1.05752e-08	7.09673e-07	9.98438
NOLC1	0.74374	7.16322	7.63902	1.06556e-08	7.11596e-07	9.33955
IFNG	-2.44514	5.43915	-7.61966	1.12372e-08	7.46812e-07	9.74139
MPRIP	0.821608	6.21086	7.61708	1.1317e-08	7.48499e-07	9.48851
USP45	0.934832	6.43046	7.6025	1.17796e-08	7.75366e-07	9.38133
WDR59	1.00799	6.22025	7.58988	1.21956e-08	7.98926e-07	9.41545
RNF165	2.58021	0.904412	7.57244	1.27948e-08	8.34206e-07	9.80087
PRKCB	-0.658998	8.83516	-7.55109	1.35694e-08	8.8054e-07	8.75864
RAB11FIP1	1.13684	5.08597	7.54319	1.38678e-08	8.95678e-07	9.5269
FYB1	-1.25703	8.7491	-7.51564	1.49619e-08	9.61828e-07	8.68222
MED15	-0.925667	6.87949	-7.51112	1.51498e-08	9.69375e-07	9.08419
NAP1L3	-3.00058	2.3008	-7.50217	1.55283e-08	9.88993e-07	9.60638
CPNE8	-2.27451	2.67711	-7.49893	1.56678e-08	9.93281e-07	9.60105
ADGRL1	1.49689	2.22055	7.46247	1.7328e-08	1.0935e-06	9.50747
WNT11	4.17954	1.98253	7.4568	1.76017e-08	1.1057e-06	9.46967
BORCS5	0.719574	6.30792	7.45515	1.76824e-08	1.10571e-06	9.0103
CRTAM	-1.93598	6.03366	-7.44887	1.79922e-08	1.12e-06	9.12392
TYROBP	2.65341	5.24178	7.43386	1.87548e-08	1.16221e-06	9.29243
PRELID2	-2.62031	0.599385	-7.41398	1.98162e-08	1.22247e-06	9.37665
AMPD2	1.62972	5.39014	7.4006	2.05642e-08	1.26296e-06	9.11524
PLXNC1	1.19918	5.82903	7.38621	2.14011e-08	1.30851e-06	8.93705
ANKRD35	-2.18763	1.10758	-7.38134	2.16923e-08	1.31974e-06	9.28975
NAP1L4	-0.522248	7.74752	-7.37994	2.17766e-08	1.31974e-06	8.50944
SYT11	-1.28103	5.35216	-7.36986	2.23937e-08	1.35119e-06	9.02656
SESN3	-2.14928	6.22256	-7.36447	2.27315e-08	1.36513e-06	8.84615
SGCD	-2.59032	0.684906	-7.36302	2.28232e-08	1.36513e-06	9.2398
RHOH	-0.687485	8.36541	-7.36123	2.29367e-08	1.36597e-06	8.33576
UBL3	-0.568169	6.68608	-7.3568	2.32203e-08	1.37691e-06	8.67427
PPP3CC	-0.58405	7.78806	-7.33961	2.43558e-08	1.43804e-06	8.38352
TRPS1	-2.1448	4.78807	-7.30712	2.66573e-08	1.5672e-06	8.96645
S1PR5	1.27619	6.95946	7.29384	2.76606e-08	1.61927e-06	8.43654
IFI44	1.07843	6.57482	7.29159	2.78343e-08	1.62253e-06	8.51102
BANK1	2.58831	1.22135	7.24611	3.15937e-08	1.8339e-06	8.92434
SESN1	1.23995	7.04721	7.23954	3.21774e-08	1.85994e-06	8.27257
KCNN4	-3.3916	1.85928	-7.2353	3.25601e-08	1.87418e-06	8.881
SETBP1	-3.11429	1.82792	-7.19088	3.68582e-08	2.11274e-06	8.76467
PSMG3	0.854652	6.08616	7.18934	3.70178e-08	2.11309e-06	8.34655
DTHD1	-2.23958	4.78097	-7.1802	3.79747e-08	2.15875e-06	8.60431
FGFBP2	-3.26964	5.25372	-7.17172	3.88855e-08	2.19461e-06	8.59118
NCS1	2.94267	2.03886	7.17136	3.89246e-08	2.19461e-06	8.71422
ENC1	-4.01847	4.94552	-7.1607	4.01024e-08	2.25179e-06	8.63251
NFKBIA	0.629891	9.68349	7.15401	4.08603e-08	2.28502e-06	7.47555
UNC13D	0.986481	5.36241	7.15218	4.10699e-08	2.28745e-06	8.36277
C12orf42	-2.67848	2.3861	-7.14258	4.21886e-08	2.34028e-06	8.63409
SMCHD1	-0.457999	9.86436	-7.14064	4.24181e-08	2.34356e-06	7.3958
RASGRF2	1.4977	6.02559	7.09408	4.83271e-08	2.65324e-06	8.07791
CPNE7	2.35457	2.98894	7.09348	4.84091e-08	2.65324e-06	8.49665
P3H3	2.24503	1.87922	7.09026	4.88475e-08	2.66665e-06	8.50025
PARP8	0.474955	9.77659	7.08462	4.9626e-08	2.69844e-06	7.23175
LEF1	-3.97919	5.61109	-7.07671	5.07401e-08	2.74816e-06	8.31117
PRF1	1.29882	7.90628	7.07321	5.124e-08	2.76435e-06	7.60534
TMEM244	-1.72801	0.0716126	-7.06743	5.20789e-08	2.79835e-06	8.4377
MCTP1	-1.74339	3.45661	-7.06571	5.23296e-08	2.79835e-06	8.40736
ATXN1	-0.673029	7.30328	-7.06469	5.24805e-08	2.79835e-06	7.72792
ARL4C	0.50905	9.52913	7.05925	5.32879e-08	2.83043e-06	7.24058
ITGA4	-1.04619	8.62151	-7.05694	5.36343e-08	2.83787e-06	7.41519
IL5RA	-2.29513	1.29899	-7.05345	5.41633e-08	2.8478e-06	8.40185
FURIN	2.50139	5.3179	7.05297	5.4236e-08	2.8478e-06	8.22226
RGS2	0.589235	8.9139	7.05156	5.44501e-08	2.84817e-06	7.34694
STAP1	2.46459	2.03051	7.04347	5.57026e-08	2.90265e-06	8.36882
ZEB2	-2.09128	7.38505	-7.04131	5.60418e-08	2.90931e-06	7.72818
JAML	1.58178	7.92305	7.02979	5.78852e-08	2.99371e-06	7.47033
PTPN13	3.6641	2.40092	7.02369	5.88846e-08	3.03399e-06	8.28957
ACAA2	0.827752	6.81577	7.01784	5.98614e-08	3.06316e-06	7.67016
SSR3	0.570451	7.14522	7.01764	5.98961e-08	3.06316e-06	7.59904
C2CD4D	1.84818	2.24754	6.99841	6.32239e-08	3.209e-06	8.24893
PHGDH	-2.79763	1.85609	-6.99726	6.34281e-08	3.209e-06	8.23853
NECTIN2	1.95732	0.101133	6.99715	6.34476e-08	3.209e-06	8.24385
DBN1	1.62516	3.88585	6.98481	6.56908e-08	3.31029e-06	8.12845
IRF4	-2.61471	3.65003	-6.97485	6.75584e-08	3.39197e-06	8.15064
MATK	0.883886	6.17481	6.96822	6.88317e-08	3.44334e-06	7.6782
DNAJC1	0.683615	6.63604	6.96325	6.98012e-08	3.47918e-06	7.56852
ELOVL6	2.3742	3.47679	6.95154	7.21433e-08	3.57621e-06	8.08297
CCR8	-2.61892	0.373637	-6.94975	7.25077e-08	3.57621e-06	8.11808
KLRC3	-2.08018	0.906465	-6.94965	7.25275e-08	3.57621e-06	8.12149
SOCS2	1.54517	4.89164	6.94785	7.28959e-08	3.58153e-06	7.91331
NCAM1	3.84187	2.51936	6.8996	8.35232e-08	4.08907e-06	7.94475
PARD6G	-2.28728	0.907643	-6.88409	8.72646e-08	4.25709e-06	7.941
GCNT2	-2.28985	2.3303	-6.86864	9.11565e-08	4.43124e-06	7.88844
VNN2	-1.56136	5.19827	-6.86706	9.15647e-08	4.43541e-06	7.6157
SFI1	-0.762744	6.44845	-6.8623	9.28045e-08	4.47969e-06	7.31613
CYP2E1	3.03617	1.92722	6.85829	9.38626e-08	4.50331e-06	7.84891
ITCH	0.655255	7.53622	6.85797	9.39485e-08	4.50331e-06	7.06953
C1orf112	-1.74129	2.81575	-6.85646	9.43495e-08	4.50683e-06	7.85404
GPR35	2.4875	3.67963	6.84265	9.81059e-08	4.67004e-06	7.78738
ZWINT	-2.55618	2.17645	-6.83753	9.95364e-08	4.7218e-06	7.80106
PRNP	0.668033	8.45482	6.83298	1.00827e-07	4.76659e-06	6.82678
LRRC6	2.28593	1.22873	6.82442	1.03298e-07	4.8505e-06	7.7758
KAT2A	1.50978	4.70418	6.82439	1.03307e-07	4.8505e-06	7.58139
NSMCE3	-0.47884	7.80111	-6.80684	1.0857e-07	5.08027e-06	6.86603
DPP4	2.09742	7.08189	6.80378	1.09513e-07	5.10704e-06	7.03106
FCRL6	-4.27133	5.34613	-6.79447	1.12439e-07	5.22577e-06	7.55876
METTL24	2.35442	1.21265	6.77475	1.18901e-07	5.50749e-06	7.64024
TPM2	1.90652	2.11464	6.77134	1.20057e-07	5.54234e-06	7.6276
CDYL2	-2.9318	3.19414	-6.72652	1.36335e-07	6.2728e-06	7.48373
CAP2	2.04469	-0.0025893	6.7232	1.37625e-07	6.31102e-06	7.49153
SMARCD3	1.34902	3.77154	6.71946	1.39095e-07	6.35723e-06	7.39995
ABCF2	1.06679	5.92505	6.7122	1.41993e-07	6.45078e-06	6.98481
UBXN10	2.58213	1.49523	6.71199	1.42079e-07	6.45078e-06	7.45941
PELI2	1.56146	5.57958	6.69876	1.47517e-07	6.67563e-06	7.11472
BEND5	-2.49727	0.89694	-6.69654	1.48453e-07	6.69594e-06	7.4235
CA5B	-0.870553	6.59203	-6.68495	1.53425e-07	6.89762e-06	6.7894
CARD11	0.795666	6.60774	6.67939	1.55869e-07	6.98466e-06	6.75654
BUB1B	-2.75386	1.34737	-6.65593	1.66622e-07	7.43541e-06	7.30507
AP3D1	0.722491	6.47969	6.65441	1.67343e-07	7.43541e-06	6.70998
HLA-DRA	-1.59071	7.13179	-6.65398	1.67549e-07	7.43541e-06	6.62368
MYBL1	1.24752	8.38353	6.64513	1.71824e-07	7.60059e-06	6.29814
CD2AP	0.674585	6.83048	6.64248	1.73125e-07	7.63359e-06	6.62594
DUSP1	0.497774	10.1846	6.63423	1.77236e-07	7.78989e-06	5.85477
RILPL2	-0.931677	5.82084	-6.63255	1.78088e-07	7.80243e-06	6.82314
CASP8	-0.401965	8.70971	-6.63053	1.79114e-07	7.82244e-06	6.18404
ARSJ	2.3111	0.238762	6.62663	1.81116e-07	7.88486e-06	7.22671
WEE1	-2.00557	4.43601	-6.60933	1.90264e-07	8.19357e-06	7.05142
TRIM28	0.698367	6.30169	6.60929	1.90282e-07	8.19357e-06	6.63096
SUB1	-0.458105	8.41397	-6.60892	1.90487e-07	8.19357e-06	6.19968
FCRL3	-3.34603	4.2713	-6.60873	1.9059e-07	8.19357e-06	7.09984
VANGL1	-2.38533	1.57245	-6.60526	1.92481e-07	8.24911e-06	7.16881
CDHR3	-1.97222	2.58435	-6.5896	2.01265e-07	8.59601e-06	7.12212
MAFF	1.26669	5.42609	6.58863	2.01825e-07	8.59601e-06	6.81097
TMEM117	0.820655	4.48629	6.58137	2.06042e-07	8.74852e-06	6.92576
GZMH	-2.29668	6.79504	-6.57708	2.08577e-07	8.8289e-06	6.48871
RHOC	1.03418	5.5228	6.56998	2.12848e-07	8.98207e-06	6.6873
SMS	-0.824711	5.30829	-6.55596	2.21532e-07	9.31991e-06	6.69655
IL7	-2.30871	0.331149	-6.55342	2.23143e-07	9.35908e-06	7.02853
TCEA3	-2.75845	2.37403	-6.54389	2.29294e-07	9.58785e-06	6.98377
KIT	3.68922	1.65979	6.54283	2.29992e-07	9.5879e-06	6.96883
PKIA	-3.08773	3.47304	-6.53931	2.3231e-07	9.65527e-06	6.94171
HLA-DPB1	-1.2347	7.18276	-6.53789	2.33256e-07	9.66536e-06	6.23916
PDE4D	0.841735	8.70076	6.52999	2.3858e-07	9.8386e-06	5.92305
EDARADD	-2.18451	1.88308	-6.52957	2.38867e-07	9.8386e-06	6.95866
LGALS3	1.07738	6.58153	6.52394	2.42738e-07	9.93895e-06	6.34224
CD80	-2.14931	0.202057	-6.52392	2.42748e-07	9.93895e-06	6.94324
SYNJ2	1.2234	5.6758	6.51651	2.47945e-07	1.01216e-05	6.53546
NCAPH	-2.2869	2.95165	-6.50133	2.58934e-07	1.05389e-05	6.86473
RASSF2	0.938955	5.83064	6.47795	2.76828e-07	1.1219e-05	6.37971
CCL20	3.24208	2.36431	6.47723	2.774e-07	1.1219e-05	6.78705
MAP3K4	0.771934	6.78614	6.47582	2.78523e-07	1.1219e-05	6.14689
FZD6	-2.8824	1.66866	-6.47534	2.78906e-07	1.1219e-05	6.79402
NCR3LG1	1.79655	3.89083	6.47159	2.81912e-07	1.13069e-05	6.71632
P2RY14	3.31643	3.43659	6.4703	2.82954e-07	1.13157e-05	6.75133
SELL	-1.94943	8.16335	-6.46341	2.88583e-07	1.1482e-05	5.83726
HM13	0.523168	7.51269	6.46317	2.88783e-07	1.1482e-05	5.9377
HLA-DQA1	-2.67658	3.35546	-6.45665	2.94225e-07	1.16647e-05	6.7258
POP4	-0.431253	6.72952	-6.4493	3.00476e-07	1.18783e-05	6.07755
TRAF1	-1.00537	5.71228	-6.44747	3.02048e-07	1.19062e-05	6.31314
LDHB	-0.432888	8.82207	-6.44401	3.05055e-07	1.19904e-05	5.62194
PATL2	-1.43264	6.76262	-6.42866	3.18765e-07	1.24936e-05	6.02384
HMGB2	-0.400837	8.71595	-6.42389	3.23149e-07	1.26141e-05	5.59335
TMEM171	2.23751	3.50875	6.42332	3.23674e-07	1.26141e-05	6.60216
AGAP1	1.62157	4.23237	6.42159	3.25281e-07	1.2641e-05	6.54701
PELI1	-1.23213	6.94383	-6.41267	3.33697e-07	1.29315e-05	5.98382
DUSP5	0.883433	6.01749	6.41059	3.35697e-07	1.29724e-05	6.13029
SLC16A3	1.68217	2.35479	6.40636	3.39788e-07	1.30937e-05	6.6183
SPRY1	2.24833	4.72144	6.40008	3.45959e-07	1.32943e-05	6.42797
ARHGAP11B	-1.73633	2.35862	-6.39726	3.48765e-07	1.33648e-05	6.59251
DAB1	2.52399	1.59661	6.38254	3.63788e-07	1.39018e-05	6.54356
B4GALT5	0.91436	5.08129	6.37868	3.67838e-07	1.40176e-05	6.2591
SIPA1	0.851047	6.4949	6.37707	3.6954e-07	1.40436e-05	5.90978
LRRC8C	-1.04952	7.95264	-6.36884	3.78368e-07	1.43394e-05	5.59797
GDI1	0.708224	6.46178	6.35197	3.97126e-07	1.49835e-05	5.83445
UXS1	-0.583599	6.68185	-6.35161	3.97541e-07	1.49835e-05	5.80684
LAPTM4B	2.44676	2.82957	6.34954	3.99904e-07	1.50138e-05	6.43845
CLINT1	0.410462	8.26181	6.349	4.00529e-07	1.50138e-05	5.47281
THEM5	1.93051	0.896653	6.3472	4.02596e-07	1.50503e-05	6.46259
FHL3	1.98632	3.61495	6.33616	4.15554e-07	1.54926e-05	6.34162
EED	-0.896135	7.11921	-6.32466	4.29507e-07	1.59695e-05	5.63432
NUAK1	-2.50155	0.266507	-6.31888	4.36688e-07	1.61928e-05	6.3741
CACNA2D2	1.56236	2.91324	6.30713	4.51683e-07	1.67038e-05	6.32699
RC3H2	-0.549065	7.32555	-6.30032	4.60598e-07	1.69811e-05	5.52932
JPT1	-0.725499	6.43707	-6.29953	4.61652e-07	1.69811e-05	5.70086
EIF3A	-0.368665	8.90397	-6.28714	4.78376e-07	1.75494e-05	5.16076
SELP	-2.51094	1.09835	-6.27212	4.99487e-07	1.82751e-05	6.24345
TANC1	2.63261	0.925191	6.26978	5.02858e-07	1.83497e-05	6.23672
KRT23	2.0944	0.0113252	6.26577	5.08683e-07	1.85131e-05	6.22077
VLDLR	2.79501	1.01792	6.2631	5.12604e-07	1.85508e-05	6.21647
FAM3C	1.04262	4.42685	6.26224	5.13879e-07	1.85508e-05	6.04729
DZIP3	-0.99861	6.33697	-6.26213	5.14037e-07	1.85508e-05	5.6253
CRAT	1.16196	3.9391	6.2614	5.15114e-07	1.85508e-05	6.08008
TBC1D1	0.639692	6.02428	6.25681	5.2196e-07	1.87483e-05	5.68198
RAD51AP1	-2.05561	0.951977	-6.24497	5.40045e-07	1.93474e-05	6.17558
LRRC8B	-1.33209	5.59804	-6.23676	5.52953e-07	1.97256e-05	5.77852
GSTK1	-0.429575	8.63217	-6.23643	5.53471e-07	1.97256e-05	5.05686
IRAK2	2.14764	2.63571	6.23495	5.55827e-07	1.97584e-05	6.1256
TNFSF13B	3.06333	3.44843	6.22751	5.67865e-07	2.01188e-05	6.07158
ST8SIA6	-1.92223	0.31317	-6.22688	5.6889e-07	2.01188e-05	6.11777
FCHO2	1.19908	4.43322	6.19986	6.14905e-07	2.16904e-05	5.8617
EVA1C	1.04772	5.10252	6.19508	6.23421e-07	2.1918e-05	5.69955
KLF7	-3.18771	2.83903	-6.19446	6.24544e-07	2.1918e-05	5.9957
ABCA1	3.50725	3.53967	6.17473	6.61058e-07	2.31404e-05	5.92726
ACP6	1.75394	4.53556	6.16914	6.71799e-07	2.34567e-05	5.75442
C2CD4A	1.72102	0.00940461	6.16273	6.84307e-07	2.38329e-05	5.9294
RGS10	-0.652368	6.22666	-6.16169	6.86365e-07	2.38443e-05	5.38319
MORC3	-0.557413	7.80465	-6.15742	6.94861e-07	2.40786e-05	4.99998
RTKN2	-3.98392	3.08693	-6.15324	7.03294e-07	2.43096e-05	5.86805
CACNA2D4	1.76716	3.30948	6.14888	7.12181e-07	2.45551e-05	5.84679
RAB18	0.487688	8.77574	6.13855	7.33718e-07	2.52344e-05	4.74213
IVNS1ABP	0.608588	8.76135	6.13006	7.51887e-07	2.57948e-05	4.73813
SLC17A1	1.99296	0.11531	6.12777	7.5688e-07	2.59015e-05	5.84045
C3orf52	-2.24255	0.302172	-6.11449	7.8642e-07	2.68456e-05	5.79926
CEP78	-1.24365	6.17964	-6.08867	8.47259e-07	2.88508e-05	5.17515
SH2D2A	0.811579	6.19698	6.08509	8.56056e-07	2.90784e-05	5.11642
HLA-DPA1	-1.13392	7.7388	-6.08054	8.67366e-07	2.939e-05	4.79186
WDFY2	0.799884	6.6708	6.07739	8.75295e-07	2.95858e-05	5.03185
IGFBP4	1.93421	4.3622	6.06731	9.01141e-07	3.03848e-05	5.49095
CD40LG	1.91814	6.04196	6.06076	9.18326e-07	3.08885e-05	5.13398
DAPP1	-0.914601	4.6303	-6.0547	9.34536e-07	3.12461e-05	5.40765
CCL4	-1.06111	7.3389	-6.05461	9.34799e-07	3.12461e-05	4.81721
CDH2	2.23704	-0.00349704	6.05425	9.35771e-07	3.12461e-05	5.63015
SRPRB	0.772589	6.13085	6.05183	9.4232e-07	3.13886e-05	5.04315
LPAR6	-1.41895	5.35271	-6.04035	9.74087e-07	3.22652e-05	5.26625
ZNF541	1.9625	0.874673	6.03948	9.76544e-07	3.22652e-05	5.60379
ITPRIP	1.08593	6.01069	6.03912	9.77576e-07	3.22652e-05	5.09195
STK4	-0.390785	9.13157	-6.03896	9.78017e-07	3.22652e-05	4.37252
AKAP13	-0.425288	9.05274	-6.03798	9.8079e-07	3.22793e-05	4.39416
ESPN	1.63425	0.413532	6.02894	1.00674e-06	3.30542e-05	5.56417
MFSD11	-0.685787	6.06493	-6.02404	1.02109e-06	3.34455e-05	5.00494
C15orf39	1.76771	2.90768	6.02273	1.02497e-06	3.34928e-05	5.52731
DUSP2	0.428638	9.66211	6.01781	1.03965e-06	3.38921e-05	4.19085
IGSF22	1.51671	2.61471	6.00957	1.0647e-06	3.46266e-05	5.50092
FRRS1	-1.84954	-0.12593	-6.00681	1.07324e-06	3.47955e-05	5.49043
RBL1	-0.69378	6.10917	-6.00626	1.07495e-06	3.47955e-05	4.93253
CHRNA1	-2.1356	1.20575	-5.99387	1.11413e-06	3.59306e-05	5.47093
ATXN7L1	-1.14159	4.91089	-5.99303	1.11685e-06	3.59306e-05	5.18367
AGO4	0.831593	6.68387	5.99272	1.11785e-06	3.59306e-05	4.77169
LAPTM5	0.379188	9.30214	5.97751	1.16811e-06	3.74311e-05	4.17489
CTLA4	-2.27843	4.18524	-5.97696	1.16998e-06	3.74311e-05	5.29369
PDLIM1	-2.68962	3.48376	-5.9693	1.19617e-06	3.81804e-05	5.34129
SF3B1	-0.34793	10.4984	-5.96546	1.20955e-06	3.8518e-05	3.84942
ZSWIM1	-1.78194	0.0328908	-5.95292	1.25421e-06	3.9848e-05	5.33989
IDH2	-0.817928	7.33193	-5.9512	1.26047e-06	3.99545e-05	4.47999
ITPR3	0.866307	4.8113	5.9407	1.29936e-06	4.10925e-05	5.02927
SERP1	0.320403	8.44809	5.93026	1.33923e-06	4.22565e-05	4.21057
ATF5	1.21433	2.52582	5.92541	1.35815e-06	4.27553e-05	5.27474
MYC	1.13609	5.8677	5.92197	1.37173e-06	4.2987e-05	4.75534
CRACR2A	0.637481	6.22035	5.92196	1.37176e-06	4.2987e-05	4.66657
CDCA7L	-2.71293	1.3682	-5.90091	1.45797e-06	4.55848e-05	5.19501
FHL1	0.864706	5.11136	5.87504	1.5714e-06	4.90199e-05	4.77088
CREG1	0.812507	4.94691	5.86978	1.59554e-06	4.96602e-05	4.80525
HSH2D	0.929282	6.26195	5.86254	1.62936e-06	5.05985e-05	4.48999
CRBN	-0.376239	8.35027	-5.85037	1.68784e-06	5.22966e-05	4.00764
GPR141	-1.85764	0.2924	-5.84856	1.69672e-06	5.24112e-05	5.05606
ZCCHC14	1.27555	4.90507	5.84806	1.69917e-06	5.24112e-05	4.75202
TRIM59	-1.02484	4.12072	-5.84636	1.70757e-06	5.25526e-05	4.91645
EAF1	0.752009	5.09634	5.83831	1.74787e-06	5.3673e-05	4.69276
STX18	0.800379	5.60907	5.83722	1.75339e-06	5.37225e-05	4.53886
RALGPS2	1.80435	2.95091	5.83206	1.77984e-06	5.44117e-05	4.99003
PIK3AP1	1.19185	6.34015	5.82315	1.82639e-06	5.57108e-05	4.37982
WWP1	-0.524702	6.88508	-5.82194	1.83282e-06	5.57834e-05	4.23202
IL12RB1	1.11294	5.13875	5.8206	1.83992e-06	5.5876e-05	4.62402
SPTAN1	0.407492	7.57463	5.81659	1.86148e-06	5.63164e-05	4.05951
RBMS1	0.658537	7.34184	5.81633	1.86284e-06	5.63164e-05	4.11041
EIF4A1	0.776194	6.75212	5.81562	1.86671e-06	5.63164e-05	4.26311
DUSP7	1.49156	3.29318	5.81427	1.87404e-06	5.64141e-05	4.92287
LTA	1.0319	5.32638	5.81005	1.89712e-06	5.69839e-05	4.56721
C2orf40	-2.05991	0.362608	-5.79272	1.99487e-06	5.97897e-05	4.89678
C16orf45	-1.65796	2.67446	-5.78698	2.02832e-06	6.066e-05	4.87511
ATOH8	1.4649	-0.216534	5.77787	2.08265e-06	6.21497e-05	4.84091
DDIT4	0.776467	6.82205	5.77679	2.08917e-06	6.22093e-05	4.10511
NME8	-2.42453	0.623327	-5.77302	2.11215e-06	6.27579e-05	4.84712
CXCR3	-2.41079	5.18567	-5.77213	2.1176e-06	6.27841e-05	4.6106
USP13	1.5455	4.82291	5.76999	2.13083e-06	6.30404e-05	4.57132
CFH	2.15984	5.97983	5.75815	2.20528e-06	6.50476e-05	4.27986
MAD2L1	-0.811031	5.19327	-5.7577	2.20813e-06	6.50476e-05	4.44273
SPATS2L	1.51447	5.07946	5.74356	2.30065e-06	6.76283e-05	4.43522
TBC1D31	2.03294	5.36827	5.74097	2.31798e-06	6.79426e-05	4.33441
AKTIP	-0.834341	5.75781	-5.74049	2.32122e-06	6.79426e-05	4.26489
GPRIN3	0.55725	7.97766	5.72199	2.44924e-06	7.15376e-05	3.70062
ALOX5AP	0.723903	7.96026	5.72081	2.45764e-06	7.16309e-05	3.69693
ZMYM5	-0.484538	7.192	-5.71063	2.53135e-06	7.36233e-05	3.8435
CBR3	-1.65253	1.47153	-5.69777	2.62764e-06	7.62626e-05	4.64618
DYNLRB1	-0.385708	6.83831	-5.6924	2.66894e-06	7.7298e-05	3.85481
MLF1	-2.02924	2.54749	-5.68524	2.725e-06	7.8667e-05	4.58813
TNNC2	-1.37943	0.518184	-5.68491	2.72764e-06	7.8667e-05	4.59745
RAD54B	1.85779	1.23157	5.6728	2.82523e-06	8.1311e-05	4.57313
IL10RA	-0.535314	8.41842	-5.66599	2.88167e-06	8.27624e-05	3.44977
SLC35D1	0.954758	5.92206	5.66243	2.91165e-06	8.34491e-05	4.03327
EBNA1BP2	0.49188	6.25132	5.66041	2.92876e-06	8.37649e-05	3.89459
CTIF	1.62534	0.370323	5.6566	2.96137e-06	8.45219e-05	4.51976
CD84	-1.07687	7.17604	-5.65526	2.97286e-06	8.46742e-05	3.67362
TUBA4A	-0.718227	8.50117	-5.65302	2.99231e-06	8.50522e-05	3.41216
PPM1L	-2.01504	2.22771	-5.62297	3.26522e-06	9.26177e-05	4.41615
MTSS1	-0.969832	5.01652	-5.60688	3.42156e-06	9.68126e-05	4.04198
ADGRG1	-2.21869	3.9509	-5.60571	3.43312e-06	9.68126e-05	4.25694
BAZ1A	-0.412113	8.15395	-5.6056	3.43422e-06	9.68126e-05	3.34302
SLK	0.55975	7.7116	5.60444	3.44584e-06	9.69415e-05	3.41401
HLA-DRB5	-2.05169	4.286	-5.60348	3.45553e-06	9.70158e-05	4.21719
RBBP8	-1.70873	3.8623	-5.60066	3.48391e-06	9.75063e-05	4.25915
BUB3	-0.29694	8.69331	-5.60001	3.49047e-06	9.75063e-05	3.19862
SLAMF1	1.18801	6.78001	5.59964	3.49427e-06	9.75063e-05	3.58445
EHD1	0.595858	6.78521	5.59345	3.55768e-06	9.9075e-05	3.58733
NUSAP1	-2.62869	3.17993	-5.59224	3.57019e-06	9.92225e-05	4.29826
HCK	2.20567	0.895658	5.58758	3.61889e-06	0.000100373	4.33182
TMEM164	1.66698	3.82166	5.58674	3.62771e-06	0.000100415	4.19781
SMAD3	0.672004	6.61476	5.57713	3.73049e-06	0.000102875	3.58192
SAP30	-1.40458	4.34934	-5.57703	3.73154e-06	0.000102875	4.08351
IL2	-2.18071	0.958109	-5.57518	3.75173e-06	0.000103225	4.29423
CLEC11A	-1.84277	0.638195	-5.57134	3.79381e-06	0.000104174	4.28291
BPGM	-1.07049	6.83434	-5.56144	3.90457e-06	0.000107002	3.51707
C1orf61	1.43716	3.19881	5.55828	3.94058e-06	0.000107775	4.19468
CLN5	-1.5299	3.46911	-5.55721	3.95282e-06	0.000107845	4.18358
MAP3K8	0.79312	7.91197	5.55669	3.95885e-06	0.000107845	3.24351
KIAA1217	2.54121	0.984122	5.55594	3.9675e-06	0.000107868	4.23485
HELLS	-1.99861	5.30838	-5.55436	3.98576e-06	0.00010815	3.88968
ATP11A	0.812646	4.61669	5.55265	4.00562e-06	0.000108381	3.96533
CLEC12A	2.36862	0.613767	5.55227	4.01001e-06	0.000108381	4.23011
FOSB	0.798915	8.04793	5.54516	4.09372e-06	0.000110426	3.20541
STYK1	-2.96455	1.65957	-5.53986	4.15733e-06	0.000111811	4.16139
IL17RE	1.69055	-0.206763	5.53953	4.1613e-06	0.000111811	4.17231
FRMD4B	1.74655	4.97075	5.53807	4.17905e-06	0.000112069	3.89425
ZC2HC1A	-1.96067	1.01285	-5.53654	4.19763e-06	0.000112348	4.18905
NEFL	-3.09123	1.27014	-5.52765	4.30756e-06	0.000115066	4.13252
NLRC5	-0.492243	7.76537	-5.52235	4.3744e-06	0.000116406	3.17168
TSPAN3	0.454638	7.15168	5.5223	4.37509e-06	0.000116406	3.30657
TMEM2	-1.09959	8.16011	-5.52167	4.38309e-06	0.000116406	3.14423
DOCK10	-0.685535	8.42917	-5.51929	4.41359e-06	0.00011699	3.00936
ID2	0.423353	9.24479	5.51612	4.45438e-06	0.000117844	2.84259
HLA-DMA	-1.08892	6.33948	-5.51401	4.48184e-06	0.000118343	3.49282
EML5	2.086	2.48848	5.50975	4.53762e-06	0.000119586	4.07952
MARF1	-0.548022	6.77982	-5.50528	4.59705e-06	0.000120921	3.34122
NSD3	-0.342727	8.33634	-5.5027	4.63158e-06	0.000121597	2.99486
TNF	0.876187	6.07162	5.50089	4.65611e-06	0.000122008	3.48285
CLECL1	-2.04408	2.93025	-5.48723	4.84478e-06	0.00012671	4.02117
SPINT2	-1.50962	4.59662	-5.48468	4.88082e-06	0.000127249	3.81534
COL4A3	2.00008	0.48669	5.48446	4.88389e-06	0.000127249	4.03688
CENPF	-2.21274	2.15673	-5.47339	5.04373e-06	0.000131166	3.98808
STK33	-2.15225	0.459861	-5.46973	5.09763e-06	0.000132317	3.99816
DOLPP1	1.8578	2.26407	5.4636	5.18942e-06	0.000134338	3.96561
EPS8L1	1.34386	0.0401938	5.46323	5.19503e-06	0.000134338	3.95927
ICAM1	1.70867	3.83321	5.45736	5.28438e-06	0.000136393	3.84455
ZMYM2	-0.413328	8.14716	-5.45449	5.32879e-06	0.000137266	2.90224
ZNF563	-1.65504	3.69167	-5.45388	5.33819e-06	0.000137266	3.83656
CLDND1	-0.543303	8.41348	-5.45241	5.36109e-06	0.000137598	2.82442
TOX	-1.28848	6.02322	-5.44996	5.39937e-06	0.000138322	3.33075
TYRO3	1.31868	-0.0981507	5.44922	5.411e-06	0.000138363	3.91456
MAN2A2	0.907764	5.42689	5.44151	5.53375e-06	0.000141239	3.48891
SLAMF8	-2.31135	0.94917	-5.43879	5.57765e-06	0.00014191	3.90789
LUZP1	0.857104	7.20279	5.43861	5.58066e-06	0.00014191	3.07832
STK35	-0.613997	5.0048	-5.43464	5.64538e-06	0.000143291	3.55991
CHMP7	-0.771314	5.74263	-5.43387	5.65809e-06	0.000143349	3.36954
PTTG1IP	0.684613	6.96712	5.42517	5.80308e-06	0.000146496	3.07645
ABCD1	2.0836	1.56378	5.42514	5.80361e-06	0.000146496	3.86945
SPINK2	-2.0768	1.21084	-5.42207	5.8557e-06	0.00014754	3.86357
EVI2B	-0.43991	7.31504	-5.41967	5.89662e-06	0.000148135	2.96404
MCOLN3	-2.29728	1.52948	-5.41942	5.90085e-06	0.000148135	3.84484
TSPAN2	-2.20262	3.52457	-5.41327	6.00739e-06	0.000150535	3.74478
LPCAT4	1.1937	4.80523	5.40525	6.14923e-06	0.000153809	3.48875
PNKP	0.950481	5.46578	5.40227	6.20281e-06	0.000154868	3.30606
CLIC5	1.59454	3.89996	5.40112	6.22352e-06	0.000155103	3.66158
COL6A3	-1.82012	0.268911	-5.39995	6.24484e-06	0.000155353	3.79125
PNP	0.698451	6.55054	5.39235	6.38433e-06	0.000158537	3.04987
FAM83D	-2.30434	3.28901	-5.38697	6.48497e-06	0.000160745	3.72921
CARD6	-1.75568	0.126575	-5.38216	6.57637e-06	0.000162499	3.73823
GYG1	0.534852	7.50448	5.38175	6.58421e-06	0.000162499	2.8196
SPCS3	0.374086	7.88901	5.38139	6.59115e-06	0.000162499	2.75202
TGFA	2.38435	1.82322	5.38023	6.61339e-06	0.000162756	3.72478
MAPK8IP3	0.913542	4.62993	5.3727	6.75981e-06	0.000166062	3.46594
RGCC	-1.02427	6.75872	-5.36705	6.87187e-06	0.000168514	2.98581
LMAN1	0.423814	7.57763	5.36222	6.96912e-06	0.000170595	2.75782
KLF6	-0.429986	9.6123	-5.3591	7.03265e-06	0.000171844	2.30464
KDSR	1.09841	6.57352	5.3534	7.15025e-06	0.000174408	2.91296
ELF1	-0.34572	9.08954	-5.34898	7.24277e-06	0.000176283	2.39883
ABCD2	-2.39951	4.942	-5.34767	7.27037e-06	0.000176283	3.31508
CYSLTR1	-2.36193	1.65028	-5.34759	7.27221e-06	0.000176283	3.64035
PRSS23	-3.61152	3.34146	-5.34729	7.2784e-06	0.000176283	3.59686
CU639417.2	1.37945	2.18088	5.34406	7.34711e-06	0.000177635	3.64353
SHISA4	1.232	-0.0756086	5.34108	7.4111e-06	0.000178868	3.61767
PYM1	-0.495296	6.49487	-5.33753	7.4881e-06	0.000180409	2.90971
ABCA2	0.951555	4.8666	5.3331	7.5853e-06	0.000182432	3.29432
PDGFD	-2.34986	3.49673	-5.33068	7.63886e-06	0.000183227	3.51435
USP46	-1.37903	5.40728	-5.3304	7.64502e-06	0.000183227	3.21346
NOL3	-1.53687	0.106554	-5.3292	7.67185e-06	0.000183312	3.58867
GPR155	-1.28314	6.16775	-5.32905	7.67518e-06	0.000183312	2.97804
KRAS	-0.731383	7.15199	-5.32834	7.69103e-06	0.000183372	2.77847
ARHGAP10	1.16408	4.684	5.32708	7.71923e-06	0.000183428	3.31407
GPCPD1	-0.433686	8.52063	-5.32704	7.72008e-06	0.000183428	2.46776
TNIK	0.537634	7.06046	5.32552	7.75425e-06	0.000183923	2.75108
TNFSF14	1.25477	4.81469	5.32083	7.86085e-06	0.00018613	3.24158
XYLB	-1.71364	0.0172265	-5.31329	8.03521e-06	0.000189932	3.53719
MLLT6	0.649061	6.81214	5.30452	8.24278e-06	0.000194504	2.759
CHPF2	0.995112	3.9829	5.30149	8.3157e-06	0.000195889	3.35267
ORAI2	0.924962	4.98585	5.299	8.37624e-06	0.000196978	3.15782
RABGAP1L	-0.43313	8.33121	-5.29483	8.47856e-06	0.000199044	2.37866
THTPA	1.78879	0.990463	5.28912	8.62049e-06	0.000202031	3.49656
HIPK2	0.981191	5.54013	5.28761	8.65841e-06	0.000202574	3.01332
B4GALT1	0.940392	6.11342	5.28567	8.70735e-06	0.000203374	2.88582
FAM45A	-0.712543	5.06202	-5.28468	8.7325e-06	0.000203615	3.11223
PKDCC	1.50284	-0.376753	5.28036	8.84283e-06	0.000205512	3.43467
CREBRF	-0.388257	8.86504	-5.28033	8.84374e-06	0.000205512	2.23437
AP5M1	-0.493158	7.28902	-5.27904	8.87688e-06	0.000205935	2.55873
CCR5	2.07806	3.24887	5.27422	9.00238e-06	0.000208495	3.35838
ADAP2	1.51205	0.122661	5.26992	9.11558e-06	0.000210761	3.41527
AKAP5	-1.52075	3.67926	-5.25952	9.39553e-06	0.00021687	3.31417
SLC22A15	1.83325	2.29193	5.25864	9.41962e-06	0.000217062	3.38821
PAXX	0.319726	7.65766	5.25541	9.50852e-06	0.000218744	2.41301
FAM160B1	-0.870505	7.59335	-5.25275	9.58244e-06	0.000220076	2.46058
SCD	1.74206	2.98093	5.25045	9.64671e-06	0.000221183	3.33236
KLRC2	-2.08493	1.76443	-5.24557	9.78467e-06	0.000223973	3.35738
NR3C1	-0.558623	8.59742	-5.24056	9.9284e-06	0.000226885	2.20154
RPLP0	0.315347	7.6006	5.23773	1.00105e-05	0.00022809	2.38867
RGS12	-1.68664	1.03746	-5.2376	1.00143e-05	0.00022809	3.35148
TP53I13	0.901041	5.54047	5.23553	1.00745e-05	0.000229082	2.82004
SPTY2D1	0.782446	6.80193	5.22793	1.02998e-05	0.000233819	2.54042
CDH1	-1.66349	-0.102875	-5.22134	1.04991e-05	0.000237952	3.27405
SLC14A1	-2.35832	2.4021	-5.22017	1.05348e-05	0.000238367	3.26497
TPX2	-2.17217	1.71894	-5.20935	1.08716e-05	0.000245342	3.25487
MVB12B	0.825525	5.87499	5.20913	1.08787e-05	0.000245342	2.71618
EPG5	0.802745	6.4162	5.20789	1.09179e-05	0.000245822	2.58929
GRK5	-1.54518	4.00684	-5.20618	1.09725e-05	0.000246647	3.14291
ZFP36L1	0.770731	7.05975	5.20448	1.10266e-05	0.00024746	2.4312
CDC42SE1	-0.398922	7.72249	-5.20259	1.10876e-05	0.000248424	2.23534
DPP8	-0.469573	7.55234	-5.2002	1.11647e-05	0.000249745	2.27416
LRRCC1	-2.14858	2.56206	-5.19813	1.12322e-05	0.000250846	3.19501
ABCB4	1.64595	0.0147165	5.18401	1.1703e-05	0.000260937	3.17446
SEC61A1	0.621886	7.09425	5.18315	1.17323e-05	0.000261167	2.3355
GPR183	-0.830638	8.15071	-5.1784	1.18956e-05	0.000264374	2.11035
CTNND2	1.43404	-0.210519	5.17474	1.20228e-05	0.00026677	3.13599
TRMT11	-0.535206	6.17249	-5.16934	1.2213e-05	0.000270555	2.4927
SPIDR	0.743552	6.48611	5.16247	1.24597e-05	0.000275575	2.3897
IRF1	0.448164	8.85168	5.15603	1.26951e-05	0.000279931	1.86072
DNAJC3	0.476777	7.68444	5.15596	1.26975e-05	0.000279931	2.14679
BCL7C	0.320043	6.2212	5.15542	1.27177e-05	0.000279931	2.44542
IKZF2	1.70841	6.52877	5.15263	1.28212e-05	0.000281759	2.387
LMBRD1	-0.431965	7.34728	-5.14679	1.30405e-05	0.000286122	2.17259
LRRFIP1	-0.318552	8.94116	-5.14131	1.32502e-05	0.000290259	1.82314
TMEM71	0.991866	7.04266	5.13737	1.34026e-05	0.000293131	2.17254
FKBP14	0.943903	4.61812	5.13625	1.34467e-05	0.000293628	2.80058
EEF1AKMT3	2.44113	1.58382	5.13325	1.35644e-05	0.000295729	3.03006
MYO1D	1.04373	4.19046	5.12981	1.37004e-05	0.000297998	2.85588
GRAMD1C	-2.12166	1.2402	-5.12953	1.37117e-05	0.000297998	3.03894
ZNF658	-1.359	-0.228017	-5.12608	1.38499e-05	0.000300526	2.99455
ITM2A	-0.675892	8.4301	-5.11996	1.40987e-05	0.000305441	1.87797
MGAT4A	0.331591	9.48131	5.11779	1.41879e-05	0.000306891	1.62789
FXYD2	-1.83037	0.955078	-5.11503	1.43018e-05	0.00030887	3.00618
SLC27A2	-2.03142	0.725402	-5.11116	1.4464e-05	0.00031084	2.9922
ANXA2R	0.564771	6.33325	5.11114	1.44648e-05	0.00031084	2.2808
ZNF675	-0.64358	6.36587	-5.11087	1.44762e-05	0.00031084	2.27775
SLC17A5	-0.732088	4.99604	-5.11069	1.44834e-05	0.00031084	2.62525
CD83	1.29218	6.55851	5.10324	1.48004e-05	0.000317149	2.29932
HAUS3	-0.870514	7.3139	-5.10146	1.48772e-05	0.000318298	2.06514
IRAK1	0.716954	5.73982	5.10083	1.49048e-05	0.000318394	2.4295
LTB	0.64652	8.41454	5.09934	1.49692e-05	0.000319119	1.80956
PARVA	2.0716	0.428427	5.09898	1.49852e-05	0.000319119	2.95272
IL15	1.03923	4.76179	5.09535	1.51441e-05	0.000322006	2.60981
PDP1	-0.863775	6.4724	-5.09465	1.5175e-05	0.000322163	2.24457
GOLGA8N	1.20432	-0.12065	5.09372	1.52159e-05	0.000322534	2.91501
HELZ	0.457715	9.11055	5.08972	1.53936e-05	0.000325799	1.63693
NMU	1.66263	-0.184006	5.08884	1.54334e-05	0.00032614	2.89975
ANP32E	0.329548	7.8255	5.07996	1.58365e-05	0.000333645	1.87468
IRS2	1.05359	6.38953	5.07995	1.5837e-05	0.000333645	2.23886
CDR2	-0.546891	6.78637	-5.07628	1.60068e-05	0.000336705	2.09128
PHF19	-1.06792	4.20121	-5.07059	1.62736e-05	0.000341652	2.67953
RPSA	0.374925	6.72257	5.07021	1.62916e-05	0.000341652	2.10116
MICAL2	1.36044	4.79741	5.06431	1.65736e-05	0.000347036	2.50126
TRAK2	-0.712328	6.68093	-5.06219	1.6676e-05	0.00034865	2.07739
OSM	1.51647	5.20425	5.05967	1.67985e-05	0.000350679	2.41444
PHF10	-0.417154	7.45141	-5.05397	1.7079e-05	0.000355994	1.88681
TSPAN14	-0.709277	6.74648	-5.05246	1.7154e-05	0.000357015	2.02284
KIAA0825	-2.0855	3.338	-5.04205	1.76807e-05	0.000367422	2.69991
NOP9	1.41485	1.77589	5.03949	1.78126e-05	0.00036923	2.79264
MYDGF	0.328234	7.34981	5.03874	1.78517e-05	0.00036923	1.85672
LFNG	1.347	2.54776	5.03831	1.78739e-05	0.00036923	2.77225
RRAS2	0.710785	5.68612	5.03828	1.78751e-05	0.00036923	2.24783
SPEG	1.53522	0.248832	5.03642	1.79722e-05	0.000370679	2.76786
B3GAT1	-1.90716	0.394615	-5.03443	1.80761e-05	0.000372265	2.76397
ZNF217	-0.546424	6.7324	-5.03121	1.82463e-05	0.000375208	1.97284
GRAMD2B	1.17999	4.23844	5.02909	1.83589e-05	0.00037696	2.56556
ADPRM	-0.714951	6.29502	-5.02688	1.84771e-05	0.000378821	2.05496
PRKACA	1.13228	3.16654	5.02523	1.85656e-05	0.00038007	2.70295
PPHLN1	-0.305887	8.32861	-5.01345	1.92118e-05	0.000392714	1.59339
CCSER1	-1.88011	-0.119731	-5.00813	1.95114e-05	0.000398246	2.67142
ARMC2	-0.927202	3.8503	-5.00753	1.9545e-05	0.000398341	2.53395
ITPKB	-0.737681	6.52501	-5.00577	1.96453e-05	0.000399794	1.97038
RNPC3	-0.331056	6.9589	-5.00324	1.97904e-05	0.000402152	1.84392
PFKFB3	0.909014	6.05024	5.00013	1.997e-05	0.000405202	2.07555
P4HB	0.42137	7.78889	4.98551	2.08358e-05	0.000422147	1.58868
SIGLEC7	1.86606	0.3148	4.98141	2.10853e-05	0.000426573	2.6217
SNAI3	1.10997	3.94712	4.98051	2.11402e-05	0.000427058	2.43224
RFFL	-0.842094	4.55261	-4.97533	2.14604e-05	0.000432637	2.32753
LRRC8D	-0.811299	5.44022	-4.97503	2.14793e-05	0.000432637	2.09594
ZNF254	-0.759398	6.51697	-4.97424	2.15287e-05	0.000432997	1.86075
CYB5A	0.914823	5.68959	4.97145	2.17038e-05	0.000435883	2.02103
DCP1B	-0.728168	5.70615	-4.96522	2.20998e-05	0.000443189	2.01482
FAM129A	-0.573947	7.21281	-4.96401	2.21771e-05	0.00044409	1.66217
IFT140	1.81292	1.77733	4.95839	2.25423e-05	0.000450748	2.55563
TPD52	0.807212	6.71487	4.95552	2.27308e-05	0.000453858	1.73951
CYP27B1	1.77807	0.679302	4.95485	2.27747e-05	0.000454075	2.5585
ZBTB38	-0.493382	7.91328	-4.93969	2.37989e-05	0.000473334	1.44319
TUB	-1.38484	0.263671	-4.93954	2.38095e-05	0.000473334	2.5
PTPN22	0.363338	8.57219	4.93838	2.38896e-05	0.000473679	1.29728
FAM122C	-0.972325	4.00013	-4.93829	2.38957e-05	0.000473679	2.31615
RFTN1	-0.576077	6.43191	-4.93654	2.40172e-05	0.000475402	1.77735
TP53I11	1.81808	2.53483	4.93427	2.4176e-05	0.000477858	2.45777
LY96	-1.90507	1.46048	-4.93351	2.42293e-05	0.000478224	2.4897
VSIR	0.535656	8.12366	4.93232	2.43136e-05	0.000478856	1.3525
PPP1R14B	0.873416	5.01095	4.93207	2.43309e-05	0.000478856	2.13477
FGFR1	1.21529	4.67773	4.92862	2.45758e-05	0.000482985	2.20359
CENPE	-2.30877	3.18294	-4.92122	2.51092e-05	0.000492764	2.4026
TNFRSF18	1.65072	2.54641	4.91657	2.54503e-05	0.000498746	2.42772
SLC39A10	-0.684623	6.68372	-4.90848	2.60538e-05	0.000509847	1.61936
CD5	-0.723562	7.06762	-4.90561	2.62719e-05	0.000513385	1.56094
ARL4A	0.490011	6.72451	4.90438	2.63658e-05	0.000514488	1.61201
PCBD1	-1.05218	3.85328	-4.90327	2.6451e-05	0.00051542	2.23719
MSC	-1.8307	3.93521	-4.89738	2.69065e-05	0.000523553	2.22275
ARHGAP32	1.83059	3.07588	4.89464	2.71207e-05	0.000526977	2.33422
PRDM1	0.686829	8.15995	4.89123	2.73909e-05	0.000531477	1.25579
PPM1F	1.50078	2.81577	4.88926	2.75471e-05	0.000533754	2.33371
RPL10	0.277535	7.96914	4.88127	2.81932e-05	0.000545505	1.28092
DYNC2H1	1.13473	4.8911	4.87821	2.84438e-05	0.000549581	1.9922
HIST1H2BG	1.75934	3.13248	4.87201	2.89602e-05	0.000558774	2.26244
PECAM1	-1.21572	6.8951	-4.86913	2.92031e-05	0.00056267	1.50912
MPHOSPH9	-0.574451	6.88571	-4.86701	2.93825e-05	0.000565336	1.44201
TESPA1	-1.1143	6.37381	-4.86502	2.95523e-05	0.000567809	1.57651
CAPN12	1.6634	2.35917	4.85937	3.00407e-05	0.000576387	2.26079
GZMB	-1.36917	7.12001	-4.85837	3.01281e-05	0.000577259	1.41301
CAMK2D	0.714497	6.70663	4.85553	3.03764e-05	0.000581208	1.45487
RAPGEF5	1.359	-0.445054	4.85498	3.04251e-05	0.000581331	2.23309
ZP1	-2.00151	0.240051	-4.85118	3.07617e-05	0.000586947	2.24633
GPR150	1.9699	1.28963	4.84904	3.09533e-05	0.000589785	2.24881
CCDC107	0.722657	4.69355	4.84411	3.13984e-05	0.000597438	1.8893
SPON1	2.27602	3.43756	4.84167	3.16216e-05	0.000600854	2.13793
RAD51	-1.74221	1.37379	-4.83878	3.18868e-05	0.000604683	2.23479
PLK4	-2.08042	2.78506	-4.83852	3.1911e-05	0.000604683	2.19888
HLA-DQB1	-1.45774	5.23307	-4.83492	3.22457e-05	0.000610184	1.84125
RAB34	-2.30016	1.8335	-4.82746	3.29502e-05	0.000622659	2.17821
RAB11A	-0.385608	7.60019	-4.82284	3.33937e-05	0.000630175	1.17237
CTSO	0.856904	5.72926	4.81886	3.37808e-05	0.000636606	1.58246
VPS26A	-0.543723	7.25365	-4.81618	3.40445e-05	0.000640698	1.25456
SPATA13	-0.367281	7.20772	-4.81513	3.41475e-05	0.000641759	1.25123
FHL2	-1.79751	1.19836	-4.81039	3.46197e-05	0.000649745	2.15437
CRIP2	-1.39735	4.88134	-4.80897	3.47627e-05	0.000650892	1.81096
THBS1	1.53168	4.15456	4.80884	3.47754e-05	0.000650892	1.95699
ARHGEF3	-0.645413	7.5738	-4.80729	3.49318e-05	0.000652931	1.12407
PTCH1	1.08251	3.95427	4.80568	3.50946e-05	0.000655084	1.95303
SNTG2	-1.66877	0.578036	-4.80291	3.53774e-05	0.000659466	2.12169
BRD9	0.713877	6.51495	4.79886	3.57943e-05	0.000666336	1.37545
SCML2	2.05633	1.11397	4.79759	3.59262e-05	0.000667887	2.11483
HPCAL4	-1.85477	0.551841	-4.79196	3.65168e-05	0.000677091	2.09007
SLC26A5	-1.54229	0.398278	-4.79193	3.65197e-05	0.000677091	2.0843
MPZL3	0.748332	7.3519	4.78932	3.67969e-05	0.000681312	1.15652
GPR55	-1.55006	0.191108	-4.78622	3.7129e-05	0.000685917	2.05515
FKBP2	0.458246	6.46984	4.78606	3.71453e-05	0.000685917	1.33487
PRR5	1.26626	5.20409	4.78439	3.73259e-05	0.000688327	1.59314
LINGO4	1.74243	-0.113329	4.78031	3.77693e-05	0.000695573	2.0343
ATP8B1	1.36977	1.02264	4.77781	3.80429e-05	0.000699674	2.07354
CDKN3	-1.93444	2.38756	-4.77637	3.82015e-05	0.000701654	2.02995
DLG5	1.69249	1.90486	4.77463	3.83952e-05	0.00070427	2.04745
FAM46A	1.16066	5.48158	4.7729	3.8588e-05	0.000706865	1.52892
EVL	-0.480172	7.85467	-4.77049	3.88573e-05	0.00071085	0.974169
IL1R1	1.64259	-0.0352938	4.76653	3.93049e-05	0.000718084	1.99753
CEP112	2.08358	2.47107	4.76413	3.95785e-05	0.000722125	1.9792
TYMS	-1.30175	2.07111	-4.7618	3.98467e-05	0.000726054	2.01433
ST6GALNAC3	-1.55355	-0.199319	-4.75992	4.0064e-05	0.000729049	1.97245
KCNQ3	2.19182	0.655526	4.75732	4.03659e-05	0.000733572	2.00188
LRRN3	-2.45087	2.7125	-4.7525	4.09333e-05	0.000742264	1.94448
CCAR1	-0.306934	8.07299	-4.75234	4.09521e-05	0.000742264	0.879489
MMS22L	-0.711712	5.30915	-4.74645	4.16559e-05	0.000753533	1.48408
S100A9	1.55326	5.02006	4.74622	4.16834e-05	0.000753533	1.6264
ARHGAP21	-0.87483	4.21021	-4.74539	4.17835e-05	0.000754351	1.76352
ARNTL	0.526647	8.00422	4.73854	4.2619e-05	0.000767821	0.875762
SLC35F6	0.938031	3.39283	4.73836	4.26412e-05	0.000767821	1.85273
ADGRE3	1.0984	-0.308908	4.73221	4.34057e-05	0.000780565	1.88251
ADCY9	1.10531	3.90076	4.72747	4.40046e-05	0.000789419	1.75559
VWA5A	-2.25349	1.74492	-4.72741	4.40128e-05	0.000789419	1.896
TPP2	-0.413049	8.16402	-4.72156	4.4763e-05	0.00080183	0.788753
ACOT7	-0.853975	4.02972	-4.72039	4.4915e-05	0.000803505	1.70679
DHX32	1.37426	3.93636	4.71951	4.50287e-05	0.000804494	1.67448
FLNB	1.0021	5.08052	4.71725	4.53242e-05	0.000808722	1.5206
DOCK7	0.691746	5.13697	4.71507	4.56102e-05	0.000812771	1.44574
SERPINB1	-0.282869	7.52405	-4.71404	4.57466e-05	0.000814147	0.875676
TUBA1A	-0.357037	7.60344	-4.71325	4.58507e-05	0.000814946	0.859784
NXPE3	-0.574324	6.12926	-4.71167	4.6061e-05	0.000817628	1.21552
GPA33	-1.8752	0.317312	-4.7105	4.62166e-05	0.000819332	1.85986
ORMDL3	-0.644543	4.91364	-4.70317	4.72059e-05	0.000833342	1.46229
KIF1B	-0.803812	5.596	-4.70301	4.72282e-05	0.000833342	1.31146
ADAM10	0.747054	7.63127	4.70298	4.72314e-05	0.000833342	0.813286
VEGFB	0.548553	4.55688	4.70285	4.72492e-05	0.000833342	1.53435
SMARCA4	0.61471	5.92014	4.7004	4.75848e-05	0.000838187	1.22406
MLEC	0.407988	6.26663	4.69902	4.77755e-05	0.00084047	1.11774
CNKSR2	-1.61769	2.49687	-4.69764	4.79666e-05	0.000842754	1.82109
USP3	-0.450227	7.92727	-4.69423	4.84406e-05	0.000849677	0.771275
IL6ST	-0.913253	7.25119	-4.69392	4.84841e-05	0.000849677	0.946291
SYDE2	-2.01055	2.50735	-4.68784	4.93426e-05	0.000863622	1.78565
SVIL	0.695531	5.37588	4.68439	4.98367e-05	0.000871161	1.32082
KIF19	-1.74413	2.12619	-4.68096	5.03336e-05	0.00087873	1.77923
BUB1	-1.66964	1.38864	-4.68007	5.04624e-05	0.000879861	1.79185
COL6A1	1.2359	2.62635	4.6783	5.07205e-05	0.00088289	1.77068
SET	0.40932	7.23897	4.678	5.07644e-05	0.00088289	0.862326
LILRA1	1.64513	0.180528	4.67551	5.11309e-05	0.000888141	1.75486
CSTF1	-0.634987	6.5104	-4.67242	5.15899e-05	0.000894984	0.991862
ADPGK	0.317507	7.82786	4.67097	5.18052e-05	0.000897587	0.688582
MTO1	-0.654627	6.32533	-4.6685	5.21762e-05	0.000902879	1.0195
HCFC1	0.544388	5.03148	4.66641	5.24923e-05	0.000907207	1.3534
MYLIP	0.48786	7.96563	4.66372	5.29011e-05	0.000913125	0.668361
CAPN10	0.782938	4.50089	4.66258	5.30755e-05	0.000914987	1.43957
IFNL1	1.33462	0.947281	4.66051	5.33929e-05	0.000919308	1.74206
SEC11C	0.277564	7.70496	4.65845	5.37127e-05	0.000923658	0.69754
CCNE1	-2.2919	1.50507	-4.65717	5.39113e-05	0.000925915	1.70442
MPZL2	1.65729	0.479265	4.65393	5.44174e-05	0.000933441	1.7167
UHRF1BP1	0.775328	5.18605	4.65259	5.46273e-05	0.00093572	1.26837
CLCF1	0.958876	3.56704	4.65222	5.46863e-05	0.00093572	1.5741
RHNO1	-0.555638	6.40505	-4.6486	5.52602e-05	0.000944366	0.933003
KLRF1	1.49738	6.39885	4.64486	5.58599e-05	0.000953206	0.977012
CPSF1	0.741978	5.04258	4.64451	5.5916e-05	0.000953206	1.25132
NET1	-1.51893	2.98749	-4.64223	5.62847e-05	0.000958303	1.63999
MED12L	1.77863	1.51537	4.64134	5.64303e-05	0.000959594	1.68211
ZBTB20	-0.514037	6.83542	-4.63684	5.71666e-05	0.000970914	0.8048
AC011462.1	1.18083	0.678644	4.63345	5.77281e-05	0.000979241	1.65333
CAPN15	0.890506	3.68979	4.6305	5.82211e-05	0.000986389	1.49775
PKD2L2	-1.29439	1.367	-4.62537	5.90897e-05	0.000999874	1.64936
NUP62	0.60014	5.48812	4.62318	5.94644e-05	0.00100498	1.10464
ZFP36	0.35697	8.98964	4.6223	5.96147e-05	0.00100628	0.305329
BMF	-1.49557	1.01997	-4.6192	6.01505e-05	0.00101408	1.62413
QRSL1	-0.580608	6.06388	-4.61792	6.03717e-05	0.00101656	0.938137
DENND4C	0.444106	7.62577	4.6166	6.06023e-05	0.00101699	0.577977
GSTP1	-0.319924	7.85358	-4.61656	6.06099e-05	0.00101699	0.546588
PLAC8	0.512798	7.27535	4.61651	6.06188e-05	0.00101699	0.657216
ANK1	2.47843	1.63152	4.61427	6.10107e-05	0.00102232	1.58139
SCN1B	1.77798	0.908402	4.6121	6.1393e-05	0.00102747	1.60391
RNF19A	-0.49792	8.78793	-4.60899	6.19467e-05	0.00103548	0.330442
PEAK1	1.08603	4.84119	4.60754	6.22064e-05	0.00103856	1.23383
FAH	1.43154	2.34188	4.60705	6.22939e-05	0.00103861	1.57489
A2M	1.13438	7.71937	4.60668	6.23602e-05	0.00103861	0.528217
ABHD17B	-0.629102	5.38696	-4.59992	6.35866e-05	0.00105775	1.09068
HK3	1.61841	0.146325	4.59856	6.38355e-05	0.00105936	1.53075
IRF8	2.1775	2.7968	4.59836	6.38724e-05	0.00105936	1.52041
MYEF2	-2.17542	3.74923	-4.59814	6.3914e-05	0.00105936	1.43361
OSBPL1A	-1.88096	0.994123	-4.59657	6.42039e-05	0.00106288	1.55563
C1orf162	-1.35103	6.04712	-4.59541	6.44185e-05	0.00106407	0.89942
LIPC	2.09432	1.24048	4.59534	6.44305e-05	0.00106407	1.54297
PTRHD1	-0.570814	4.7563	-4.59276	6.49112e-05	0.00107072	1.18974
CBX6	0.79634	4.1606	4.59176	6.50989e-05	0.00107253	1.3518
FBP1	1.98078	2.90985	4.58921	6.5579e-05	0.00107814	1.47903
AK5	-2.17234	2.20756	-4.58912	6.55956e-05	0.00107814	1.5102
DTL	-1.87709	0.381206	-4.58774	6.5857e-05	0.00108114	1.51229
LRRK1	0.951714	-0.332935	4.57944	6.74502e-05	0.00110533	1.46114
CA6	-2.05906	1.45845	-4.57923	6.74914e-05	0.00110533	1.49855
HIST1H2BK	1.02518	3.24645	4.57815	6.7701e-05	0.00110745	1.41469
PTTG2	-1.25173	1.73488	-4.57686	6.79528e-05	0.00111024	1.51334
CD247	0.284806	7.95793	4.57637	6.80492e-05	0.0011105	0.39581
METTL1	1.29091	4.21256	4.57298	6.87171e-05	0.00112007	1.23538
IGF1R	1.60319	3.09599	4.57052	6.92046e-05	0.00112668	1.41445
ZBED4	0.602666	6.10404	4.56824	6.96617e-05	0.00113279	0.799346
FAM57A	1.73302	0.922024	4.56758	6.97937e-05	0.00113359	1.48416
RMDN2	1.45522	3.7516	4.5653	7.0253e-05	0.00113971	1.30268
CITED2	0.457652	6.74287	4.56024	7.12836e-05	0.00115506	0.620271
NOL11	-0.537776	7.80781	-4.55831	7.16807e-05	0.00116013	0.402143
NR1D2	0.521303	8.35136	4.55681	7.19914e-05	0.00116379	0.293594
SDF2L1	0.334624	6.67865	4.556	7.21588e-05	0.00116513	0.629012
ATG16L2	0.711866	6.34689	4.55549	7.22651e-05	0.00116548	0.686512
TRABD2A	-1.09536	6.2667	-4.5543	7.25118e-05	0.00116809	0.747546
MYL6B	-1.24027	1.5464	-4.55016	7.3381e-05	0.0011807	1.44162
SLC9A9	-1.05803	5.551	-4.5473	7.3987e-05	0.0011887	0.854468
PLPP1	-0.969908	3.41675	-4.547	7.40505e-05	0.0011887	1.32021
HSPB1	-0.756799	4.07877	-4.5449	7.44996e-05	0.00119451	1.191
SLC17A3	2.23266	2.09388	4.54119	7.52983e-05	0.00120591	1.36524
TMED10	0.304582	8.4285	4.54064	7.54174e-05	0.00120642	0.190334
PLCG2	-1.72971	4.21579	-4.5373	7.61463e-05	0.00121666	1.19639
FBXO3	-0.431135	7.88734	-4.53675	7.62669e-05	0.00121717	0.316787
NCOA7	0.446628	7.75396	4.53573	7.64906e-05	0.00121933	0.321303
SCN8A	-1.5855	0.779887	-4.53433	7.67996e-05	0.00122284	1.38141
IL2RA	-2.2539	2.91821	-4.53227	7.72568e-05	0.00122716	1.33535
NDUFS2	-0.514977	7.29703	-4.53225	7.72601e-05	0.00122716	0.399678
MALT1	-0.449523	7.66379	-4.53186	7.73462e-05	0.00122716	0.357073
C1orf21	-1.51051	5.10515	-4.53135	7.74612e-05	0.00122716	0.975972
RNF157	1.03175	5.321	4.5311	7.75169e-05	0.00122716	0.883209
JAG2	-1.17521	-0.234034	-4.52947	7.78805e-05	0.0012315	1.32209
LILRB2	1.726	0.392807	4.5237	7.91824e-05	0.00125065	1.32856
C3AR1	1.98951	3.78974	4.52318	7.93026e-05	0.00125111	1.19153
CMC1	-0.874441	7.04152	-4.52016	7.99935e-05	0.00126055	0.434445
USP43	1.46694	-0.124125	4.51976	8.00842e-05	0.00126055	1.30519
PRPF39	-0.591783	7.26278	-4.51693	8.07387e-05	0.0012694	0.39874
RELT	1.70118	3.99432	4.50977	8.24171e-05	0.00129431	1.18363
POU5F1B	2.38861	1.94732	4.50891	8.26207e-05	0.00129602	1.27399
MYO16	-1.5349	0.102239	-4.5066	8.31723e-05	0.00130319	1.27063
IL23A	0.604841	5.74525	4.50338	8.3945e-05	0.0013138	0.699149
GALNT4	1.02448	-0.385148	4.49427	8.617e-05	0.00134709	1.22111
YWHAH	0.593948	7.30137	4.48036	8.96818e-05	0.0014004	0.260902
SEC14L6	1.3194	-0.320001	4.4799	8.97987e-05	0.00140064	1.18524
MAML2	-0.827634	5.75643	-4.47694	9.05666e-05	0.00141101	0.629033
LAX1	0.798553	5.74356	4.47571	9.08873e-05	0.00141441	0.649128
GPSM1	1.33231	0.417312	4.47294	9.16104e-05	0.00142405	1.21132
CEACAM1	1.9848	0.99298	4.47226	9.17907e-05	0.00142524	1.21503
CCDC85B	0.534349	6.63296	4.46952	9.25146e-05	0.00143424	0.381536
PERP	0.766481	5.65983	4.46925	9.25864e-05	0.00143424	0.656766
PRSS22	1.38021	-0.0501524	4.46889	9.26829e-05	0.00143424	1.15925
TNFAIP8	0.504053	8.2432	4.46564	9.35505e-05	0.00144604	0.0259748
MAPK3	0.991624	2.57949	4.46458	9.38369e-05	0.00144884	1.17947
SGTB	-0.745331	6.09482	-4.46189	9.45616e-05	0.00145839	0.50764
FYCO1	0.854954	5.57516	4.4614	9.46964e-05	0.00145883	0.657015
PSMD10	-0.447389	6.67604	-4.4588	9.54039e-05	0.00146809	0.337021
SMC4	-0.588278	6.79028	-4.45654	9.60257e-05	0.00147601	0.341361
MFSD14A	-0.504262	8.11066	-4.45578	9.62349e-05	0.00147757	0.0429726
TC2N	0.409006	9.44086	4.45276	9.70722e-05	0.00148877	-0.293081
SVBP	-0.520202	5.04473	-4.45145	9.74372e-05	0.0014927	0.743311
EID1	-0.25548	8.30985	-4.45101	9.75609e-05	0.00149293	-0.0206653
TFRC	-0.562253	7.54879	-4.44817	9.83578e-05	0.00150345	0.145913
AP5Z1	0.740664	4.38533	4.44746	9.85599e-05	0.00150487	0.875013
CNOT7	-0.269188	8.26543	-4.44561	9.9083e-05	0.00151062	-0.0328086
ACOT9	-0.472565	6.52494	-4.44518	9.92063e-05	0.00151062	0.329221
RNF115	0.692802	7.30094	4.44497	9.9266e-05	0.00151062	0.199026
POLR1E	1.01154	5.38519	4.44302	9.98224e-05	0.00151741	0.605409
TATDN3	-0.730218	5.58271	-4.43991	0.000100716	0.00152931	0.57514
ATOX1	0.659577	5.26278	4.43613	0.000101811	0.00154423	0.613808
C8orf59	-0.409912	5.79585	-4.43275	0.000102802	0.00155754	0.487031
ATP9A	-1.64952	1.50977	-4.43169	0.000103115	0.00156057	1.10706
ARL3	0.88962	4.8178	4.43085	0.000103365	0.00156263	0.693992
CCND2	0.336373	7.92515	4.4302	0.000103558	0.00156383	0.000525166
CD200	-1.52616	-0.0171484	-4.42815	0.000104167	0.0015713	1.06069
OGFRL1	0.517382	6.21463	4.42697	0.000104519	0.00157488	0.380166
RIMS3	1.47519	1.93766	4.42621	0.000104747	0.00157659	1.083
PROCA1	-1.30804	1.48986	-4.42463	0.000105222	0.00158201	1.09237
S1PR1	-0.682365	7.23861	-4.42124	0.000106251	0.00159414	0.123829
TLE2	1.35949	2.21687	4.42121	0.00010626	0.00159414	1.06973
NKTR	-0.215586	10.0449	-4.42068	0.000106421	0.00159481	-0.492884
ZNF107	-0.528188	6.94088	-4.41969	0.000106722	0.00159758	0.172724
TESC	-1.34026	4.38279	-4.41891	0.000106962	0.00159943	0.836975
RPL17	0.636518	4.72652	4.41685	0.000107595	0.00160563	0.714646
GOLGA8A	0.370172	7.40762	4.4168	0.00010761	0.00160563	0.0712948
ATL1	-1.61694	2.11728	-4.41204	0.000109087	0.00162429	1.03678
RSRC1	-0.393783	6.63825	-4.41201	0.000109097	0.00162429	0.219112
IFI27L2	-0.522427	5.58881	-4.41114	0.000109368	0.00162656	0.477555
TTC33	-1.03137	4.9138	-4.40997	0.000109737	0.00163029	0.626844
TMEM63B	1.20259	1.17746	4.40863	0.000110158	0.00163479	1.05516
ZZEF1	0.445163	6.68828	4.40811	0.000110323	0.00163547	0.218125
CLEC2D	-0.507696	8.82876	-4.40316	0.000111896	0.00165696	-0.280166
LAIR2	-2.20672	2.35054	-4.40279	0.000112014	0.00165696	0.987533
KRT1	-3.0917	1.52262	-4.39934	0.000113126	0.00167162	0.966657
KLF10	-0.842868	6.66201	-4.39826	0.000113478	0.00167502	0.213202
PROCR	1.51499	2.58844	4.39705	0.000113872	0.00167903	0.958651
UEVLD	1.06257	4.65502	4.39648	0.000114058	0.00167998	0.634334
TMEM116	-0.920698	5.75983	-4.39506	0.000114522	0.00168501	0.378245
HIVEP3	-0.736423	5.52447	-4.39248	0.000115369	0.00169469	0.426853
CCSAP	0.919469	5.86665	4.39231	0.000115427	0.00169469	0.389477
PLEKHG3	1.5922	3.81185	4.38859	0.00011666	0.00170967	0.786976
CACNA1I	-2.01666	1.91651	-4.38849	0.000116696	0.00170967	0.965202
TMEM192	0.427911	6.00957	4.38631	0.000117425	0.00171853	0.309375
NCR1	-1.62849	1.23675	-4.38159	0.000119022	0.00174005	0.970575
FERMT2	1.943	0.665565	4.37789	0.000120288	0.0017567	0.947892
GEMIN2	-0.628946	4.71254	-4.37497	0.000121296	0.00176953	0.598311
AHI1	-0.647134	6.60291	-4.37389	0.000121672	0.00177314	0.171465
TMEM147	0.268592	7.26433	4.37334	0.000121864	0.00177405	-0.029769
MGAT2	0.931019	-0.0956698	4.36935	0.000123262	0.0017925	0.89732
FAM171A1	1.80653	2.39766	4.367	0.000124093	0.00180268	0.885898
HNRNPA3	0.357418	7.89692	4.36502	0.000124795	0.00181097	-0.177946
TRAFD1	-0.751736	5.55932	-4.36272	0.000125618	0.00182033	0.311866
BOP1	0.892145	4.10534	4.36248	0.000125704	0.00182033	0.654796
CHD4	0.511635	7.45497	4.36181	0.000125946	0.00182191	-0.0808672
S100A8	1.4885	4.30742	4.35905	0.000126943	0.0018344	0.669792
EPHB1	1.44458	-0.231639	4.35847	0.000127153	0.00183481	0.861869
STAG3	-0.952337	2.11875	-4.35824	0.000127238	0.00183481	0.913118
TRAPPC4	-0.327598	6.88576	-4.35018	0.000130203	0.0018756	-0.012291
LAMA2	1.83586	1.32481	4.34655	0.00013156	0.00189317	0.863992
PZP	1.14124	6.51112	4.34603	0.000131755	0.001894	0.0494757
MBOAT1	1.0394	3.08258	4.34409	0.000132488	0.00190255	0.766855
ZFP36L2	0.326317	9.82146	4.34193	0.000133306	0.0019123	-0.66027
JMJD7-PLA2G4B	1.16911	0.12504	4.34087	0.000133711	0.00191611	0.829075
KIR2DL3	-2.06965	0.694513	-4.33953	0.000134223	0.00192144	0.844599
SASH3	0.487675	6.92694	4.33878	0.000134511	0.00192356	-0.0647619
HSP90AB1	0.252572	9.2899	4.33842	0.000134651	0.00192356	-0.553714
GXYLT1	-0.594375	5.79624	-4.33756	0.00013498	0.00192514	0.242786
DARS2	0.702652	4.25777	4.3374	0.000135041	0.00192514	0.576861
TACC3	-0.670921	5.25498	-4.33435	0.000136225	0.00193982	0.324155
RUBCN	-0.417669	6.24747	-4.33402	0.000136353	0.00193982	0.087998
CBL	0.646832	5.65268	4.33355	0.000136534	0.0019404	0.256314
SMPD1	0.681554	4.4758	4.32406	0.000140283	0.00199082	0.501492
SORBS3	0.640026	4.68889	4.32384	0.000140372	0.00199082	0.432262
TSPOAP1	0.863569	5.08904	4.32085	0.000141577	0.00200584	0.375087
SIK3	0.490341	7.13992	4.31732	0.000143008	0.00202403	-0.144871
NFIL3	0.751498	6.63733	4.31231	0.000145067	0.00205107	-0.0382374
LGR6	-2.27204	2.39194	-4.311	0.000145612	0.00205666	0.731475
SLC41A1	0.820858	5.40081	4.31037	0.000145873	0.00205823	0.301569
REC8	1.23425	4.53369	4.30936	0.000146292	0.00206203	0.408133
PER1	0.893957	7.03205	4.3085	0.000146651	0.00206497	-0.111499
SUPT4H1	0.351039	6.13934	4.30477	0.00014822	0.00208493	0.0513528
ATP1B3	-0.43267	7.77625	-4.30411	0.000148499	0.00208672	-0.330416
PDXK	0.370578	6.02939	4.30361	0.00014871	0.00208756	0.0610387
BCL7A	-1.63014	0.941551	-4.30176	0.0001495	0.0020965	0.751634
CDKN1C	1.13385	0.857127	4.30108	0.000149789	0.00209842	0.743392
LIMA1	-1.70404	3.24585	-4.29962	0.000150412	0.002105	0.652607
SLC7A6	0.618666	5.08937	4.29914	0.00015062	0.00210577	0.283721
PCSK5	1.59931	3.31695	4.29873	0.000150795	0.00210607	0.644793
UBXN6	0.716573	4.45501	4.28302	0.000157698	0.00220026	0.402308
YTHDC2	-0.326603	7.70028	-4.28086	0.000158672	0.0022116	-0.372287
PABPC1	0.354263	9.33036	4.27943	0.000159323	0.00221842	-0.708956
CTSA	0.645944	7.28566	4.27771	0.000160103	0.00222703	-0.339661
ARL6IP1	-0.282079	8.16226	-4.27625	0.000160772	0.00223408	-0.487111
PLEKHF2	-0.440438	6.54478	-4.27483	0.000161424	0.00224088	-0.130774
TNIP3	-2.24826	4.15362	-4.26827	0.000164464	0.00228077	0.435925
SERINC1	-0.305198	9.23634	-4.26443	0.000166273	0.00230354	-0.75294
SNRPA1	-0.334961	7.56128	-4.25915	0.000168792	0.00233609	-0.398686
MANF	0.530326	6.01862	4.25823	0.000169234	0.00233985	-0.0739754
ZC3H7A	-0.335103	7.87524	-4.25588	0.000170371	0.00235321	-0.479503
CHD1L	0.529709	6.4229	4.25463	0.000170974	0.00235917	-0.165839
GTF3C3	-0.425362	6.5032	-4.24294	0.000176755	0.00243649	-0.215612
FNBP1	0.198937	9.09708	4.23922	0.000178636	0.00245996	-0.785962
2022-09-11	-0.752474	6.08613	-4.23842	0.000179044	0.00246207	-0.120647
PPP1R14C	-1.11512	-0.546419	-4.23822	0.000179147	0.00246207	0.513765
RPL22	0.349383	6.7639	4.23496	0.000180815	0.00248251	-0.297283
KRT2	-1.67995	0.281951	-4.22836	0.000184239	0.00252699	0.522674
GCN1	0.661529	6.28546	4.22672	0.000185096	0.00253622	-0.171884
DUSP4	-2.93179	4.46224	-4.22596	0.000185501	0.00253924	0.412295
PEX3	-0.528054	5.78519	-4.22385	0.000186613	0.00254988	-0.114415
DENND3	0.937543	5.10418	4.22378	0.000186649	0.00254988	0.126635
FHOD1	0.895999	3.94856	4.22199	0.000187601	0.00256035	0.338924
TMCC3	-1.61229	3.856	-4.21701	0.000190277	0.0025943	0.360699
EZH2	-1.35442	5.79516	-4.2163	0.00019066	0.00259694	0.0113594
WASHC4	-0.42301	7.26215	-4.21571	0.000190979	0.00259871	-0.480477
FCGR3A	-2.34371	4.45399	-4.21296	0.000192478	0.00261407	0.273376
RHBDF2	0.622107	5.74159	4.21294	0.000192487	0.00261407	-0.0923488
GALNT1	0.378308	7.91786	4.20917	0.00019456	0.0026396	-0.624224
HBP1	-0.348733	8.33773	-4.20822	0.000195088	0.00264416	-0.714889
LMO2	1.14305	-0.102019	4.20638	0.000196109	0.00265539	0.438435
CORO1B	-0.844944	4.05281	-4.20508	0.000196831	0.00266254	0.259386
BTG2	0.361784	7.66823	4.20421	0.00019732	0.00266654	-0.587799
HLA-DOA	-1.39945	1.54553	-4.20323	0.000197871	0.00266991	0.482291
DAW1	0.809095	-0.58409	4.20307	0.000197958	0.00266991	0.407881
IL16	0.369927	7.97254	4.20174	0.00019871	0.00267743	-0.664182
EDEM2	0.464729	6.66543	4.20057	0.000199366	0.00268364	-0.403025
PSAT1	-1.8472	1.85238	-4.1991	0.000200202	0.00269225	0.446472
HIST1H2AE	1.4134	3.11503	4.19748	0.000201127	0.00270205	0.392558
KIR2DL1	-1.85479	0.627461	-4.19641	0.000201733	0.00270756	0.443734
LIMS2	-1.66873	0.43277	-4.19278	0.000203825	0.00273296	0.438612
WDR63	-1.81337	2.04168	-4.19233	0.000204085	0.00273378	0.425712
RASAL1	1.70451	0.413197	4.19191	0.000204329	0.00273439	0.420224
ITGA1	-1.97427	3.76304	-4.18785	0.000206694	0.00276335	0.294893
RAP1A	-0.35215	7.02768	-4.18517	0.00020827	0.00278172	-0.503028
GCC2	-0.277078	9.06485	-4.18427	0.000208805	0.00278616	-0.930938
SLC1A4	-1.41789	3.63028	-4.1824	0.000209918	0.00279829	0.285406
IRF2BPL	0.755563	3.06704	4.18141	0.000210503	0.00280273	0.356827
RBM47	1.52681	0.274365	4.18115	0.000210658	0.00280273	0.391788
ZDHHC14	1.50265	2.95897	4.18004	0.000211324	0.00280888	0.327922
ZNF430	-0.360662	7.75395	-4.17943	0.000211688	0.00281099	-0.665872
CHMP1B	-0.286419	7.13762	-4.17414	0.000214891	0.00285078	-0.552759
RCBTB2	-1.03722	6.18706	-4.17182	0.000216306	0.00286582	-0.33007
PGAP1	-1.36679	5.42818	-4.1716	0.000216441	0.00286582	-0.106043
METTL8	-0.783933	4.91551	-4.16694	0.00021932	0.00290115	-0.0691858
RGS7BP	1.26121	-0.352482	4.16567	0.000220108	0.00290877	0.322554
PNPLA7	-1.39511	1.7142	-4.16469	0.000220724	0.0029141	0.37999
SUMO4	-1.30228	3.4509	-4.16204	0.000222387	0.00293324	0.256709
TSC1	-0.559515	6.12084	-4.16153	0.000222707	0.00293466	-0.350992
KIF2C	1.28917	0.0615633	4.15783	0.000225051	0.0029627	0.322412
MBD2	0.310109	6.59859	4.15607	0.000226175	0.00297466	-0.481961
PCED1B	-0.543895	6.27147	-4.15178	0.000228938	0.00300812	-0.424962
LMOD3	-1.06728	-0.370895	-4.14952	0.000230413	0.00302462	0.273819
RNF139	-0.325954	8.37523	-4.14412	0.000233959	0.00306823	-0.894951
USP15	-0.269623	9.26111	-4.14304	0.000234679	0.00307474	-1.08717
EDN3	-1.7094	0.222614	-4.1421	0.000235302	0.00307997	0.293522
RNF216	-0.409483	7.82818	-4.13365	0.000240995	0.00315149	-0.806599
GNL1	0.567602	6.14562	4.13191	0.000242186	0.00316406	-0.402676
GSE1	0.62706	6.52384	4.12921	0.000244043	0.00318529	-0.510241
ANKS1B	-1.09324	0.0260395	-4.12472	0.00024716	0.00322125	0.22614
RBM44	-1.18434	3.40389	-4.12457	0.000247266	0.00322125	0.151616
NARS	-0.391324	8.04571	-4.12074	0.000249954	0.00325319	-0.904961
BRAT1	0.917422	4.50775	4.12027	0.000250291	0.00325449	-0.0540707
NR2C1	-0.362366	7.16992	-4.11652	0.000252954	0.00328586	-0.729358
FAS	-0.54082	7.32126	-4.1162	0.000253181	0.00328586	-0.776091
FBXO40	-1.77032	1.27519	-4.11338	0.000255211	0.00330908	0.238253
HSPH1	-0.488156	7.2125	-4.11274	0.000255668	0.00330961	-0.729814
CDC23	-0.721265	6.01425	-4.11265	0.000255733	0.00330961	-0.472246
AGAP3	1.00855	3.48053	4.11095	0.000256968	0.00332247	0.120763
RGPD2	-1.20398	1.63258	-4.10869	0.000258615	0.00334062	0.237598
NECAP2	-0.399676	7.17021	-4.10819	0.000258976	0.00334215	-0.762143
CRCP	0.493905	5.33649	4.10725	0.000259668	0.00334794	-0.285737
H1FX	0.491503	6.14195	4.1063	0.000260362	0.00335375	-0.488716
FSIP1	1.19878	2.28269	4.10242	0.000263235	0.00338759	0.194657
TECR	-0.387644	7.21713	-4.10112	0.000264205	0.00339689	-0.768303
TTL	-0.762762	4.742	-4.09653	0.000267651	0.00343693	-0.205097
BCL2A1	-0.616896	5.46054	-4.0963	0.000267819	0.00343693	-0.353716
CCR2	2.61639	3.19569	4.09523	0.000268632	0.00344415	0.0607127
CSF2	-0.984757	-0.537143	-4.09411	0.000269481	0.00345181	0.118088
MRPL12	1.01318	2.53751	4.0924	0.000270784	0.00346528	0.16003
PSIP1	-0.349402	7.6563	-4.09183	0.00027122	0.00346763	-0.893273
SLC37A1	0.797877	4.20292	4.09108	0.000271799	0.00347181	-0.0533088
ADAMTS14	1.38564	-0.229474	4.08858	0.00027372	0.0034931	0.128255
CFAP73	0.990147	-0.304839	4.0877	0.000274404	0.00349858	0.105848
TMED9	0.380829	6.52693	4.0867	0.00027518	0.00350524	-0.681859
USP2	1.48849	0.669839	4.08551	0.000276101	0.00351371	0.143369
GPATCH4	0.416245	5.85595	4.08444	0.000276939	0.00352112	-0.51057
SYNE2	0.337179	10.7224	4.08126	0.00027943	0.00354951	-1.62995
MAN2A1	-0.581267	7.11711	-4.07944	0.000280874	0.00356456	-0.787575
ATP2A3	0.55832	6.0365	4.07858	0.000281557	0.00356994	-0.555922
GRAMD1A	0.568878	5.62824	4.07681	0.000282966	0.00358449	-0.480324
GBP5	0.506867	9.25261	4.07345	0.000285661	0.00361531	-1.31826
VPS50	-0.722293	5.81594	-4.07298	0.000286037	0.00361674	-0.543388
MAP3K7	-0.395443	6.76408	-4.07225	0.000286624	0.00362066	-0.755077
PIK3R3	1.33772	2.52151	4.07194	0.000286873	0.00362066	0.0990565
HIST1H2BD	1.0321	3.50047	4.07041	0.000288119	0.00363305	-0.00458044
AUTS2	0.707667	6.29009	4.06803	0.000290054	0.00365034	-0.642469
FBXL3	-0.511282	7.3638	-4.06787	0.000290185	0.00365034	-0.875326
CYB5R1	0.443298	6.01477	4.06775	0.000290287	0.00365034	-0.581208
MDK	-1.37349	0.50252	-4.06602	0.000291701	0.00366477	0.0889244
PHLDA1	0.846396	5.15752	4.06552	0.000292116	0.00366664	-0.358196
SCX	0.795828	-0.369811	4.06372	0.000293602	0.00368122	0.0361558
EIF4B	0.243879	7.59168	4.06346	0.000293812	0.00368122	-0.949413
POLR3H	0.648305	4.60978	4.06282	0.000294343	0.00368451	-0.244081
RAB30	-1.41225	5.21711	-4.0608	0.000296023	0.00370217	-0.289769
SLC12A2	0.705463	5.91164	4.0597	0.000296945	0.00371033	-0.522571
TTC7A	0.739642	4.63978	4.05863	0.00029784	0.00371813	-0.242678
FAM104A	-0.61599	5.5986	-4.05803	0.000298346	0.00372108	-0.515554
TNFSF9	-1.39131	3.73773	-4.05687	0.000299324	0.00372989	-0.10175
PPP1R2	-0.304848	8.31956	-4.05307	0.000302543	0.0037666	-1.13052
NTRK1	1.30585	0.334492	4.05127	0.000304077	0.00378227	0.0428092
MFHAS1	0.811245	5.28733	4.04771	0.000307147	0.003817	-0.454129
BCL6	0.824178	4.84772	4.04703	0.000307737	0.00382088	-0.301608
CORO2A	0.630894	4.9332	4.04384	0.000310507	0.0038518	-0.384818
FOXP3	-1.24515	0.330102	-4.04317	0.000311098	0.00385565	0.0283877
RAPGEF2	0.621475	5.73176	4.0411	0.000312912	0.00387465	-0.540318
INPP4B	-1.12259	7.61653	-4.0374	0.000316192	0.00391174	-1.06336
BAP1	0.596864	5.79001	4.03665	0.000316858	0.00391645	-0.573889
SYK	1.69066	0.630341	4.03528	0.000318081	0.00392805	0.0140974
ARHGEF7	0.768398	6.91417	4.03457	0.000318714	0.00393233	-0.848972
CCL4L2	-2.11305	4.51728	-4.03273	0.000320372	0.00394925	-0.220036
UBA3	-0.440789	7.55254	-4.03074	0.000322169	0.00396219	-1.05259
GCHFR	0.496211	3.73938	4.03067	0.000322234	0.00396219	-0.152398
KBTBD8	-0.890118	4.91558	-4.03054	0.000322348	0.00396219	-0.378032
TNFRSF9	-2.67842	3.19753	-4.0301	0.000322746	0.00396219	-0.0641982
GMNN	-1.06875	4.80279	-4.02998	0.000322862	0.00396219	-0.326097
INTS6	0.399574	7.39149	4.02882	0.000323916	0.00397158	-0.999125
TIMM9	0.39513	5.70344	4.02779	0.000324857	0.00397957	-0.613854
TKTL1	1.1189	4.95837	4.02594	0.00032655	0.00399676	-0.433798
C22orf15	-1.35898	0.105875	-4.02458	0.000327802	0.00400851	-0.0242838
CDHR1	1.77681	2.18221	4.02326	0.000329019	0.00401982	-0.0218235
RAD21	-0.196718	8.29739	-4.021	0.000331115	0.00404183	-1.21636
CD74	-0.277349	9.33203	-4.01746	0.000334424	0.00407861	-1.4663
PDK3	0.514628	6.549	4.01549	0.000336285	0.00409767	-0.894837
ADAM23	-2.53587	0.628222	-4.0123	0.000339314	0.00413092	-0.0536701
ATP10D	1.18417	4.03225	4.00906	0.000342419	0.00416504	-0.307963
MTDH	0.250437	8.19925	4.0081	0.000343335	0.00416893	-1.23
CAMK2N1	1.24438	3.6072	4.00809	0.000343345	0.00416893	-0.145886
EEF1A1	0.270479	7.30053	4.0074	0.000344012	0.00417334	-1.0438
SEMA6C	1.19487	-0.0613701	4.00506	0.000346282	0.00419718	-0.100836
TMEM64	0.665943	5.62681	4.00193	0.00034934	0.00422958	-0.675193
FAR2	-1.24514	3.16476	-4.0017	0.00034957	0.00422958	-0.166082
PIEZO1	0.646069	5.33512	4.00038	0.000350866	0.00424154	-0.592421
TAF8	-0.407124	5.45389	-3.99922	0.000352013	0.00425167	-0.613909
ZNF157	1.40549	-0.161463	3.99732	0.000353891	0.0042706	-0.117964
RALA	-0.544712	5.7434	-3.99463	0.000356578	0.00429925	-0.682409
GPR52	1.30889	-0.113674	3.99414	0.000357061	0.0043013	-0.121791
SUSD6	0.598108	5.69317	3.99302	0.00035819	0.00431113	-0.676294
PPP1R15B	0.310369	7.20236	3.99234	0.000358871	0.00431555	-1.06636
ACTN4	0.815142	4.25492	3.99155	0.000359666	0.00432133	-0.388188
ACSL1	0.803399	5.64074	3.98867	0.000362587	0.00435263	-0.663121
SBF2	0.818551	5.74284	3.98683	0.000364469	0.00437141	-0.728021
MARCKS	1.67648	0.618552	3.98281	0.000368596	0.00441705	-0.127769
CENPP	-1.17991	2.47922	-3.98238	0.000369043	0.00441856	-0.123217
THRA	0.763108	3.70774	3.98074	0.00037075	0.00443514	-0.276146
MEOX1	-1.56302	0.0254534	-3.97875	0.000372822	0.00445255	-0.157284
CYP2F1	-0.95423	0.514751	-3.97855	0.000373026	0.00445255	-0.141431
PRKCE	0.834457	4.2681	3.97841	0.000373177	0.00445255	-0.377828
RAI14	1.3537	-0.201669	3.97749	0.000374142	0.0044602	-0.169149
NFKBIE	0.819864	5.63703	3.97411	0.000377701	0.00449785	-0.704332
ZNF766	-0.477601	7.0311	-3.97387	0.000377954	0.00449785	-1.07948
WWC3	0.763511	4.91805	3.97302	0.00037886	0.00450474	-0.569241
TWF1	-0.44563	5.65413	-3.9726	0.000379305	0.00450613	-0.736161
IRF5	1.33109	2.40492	3.97084	0.000381183	0.00452454	-0.169213
DIP2A	0.634001	7.2926	3.96979	0.000382306	0.00453396	-1.15359
HTRA1	1.52595	-0.209294	3.96807	0.000384152	0.00455192	-0.186373
PHLDA3	1.52647	0.196387	3.96714	0.000385152	0.00455984	-0.177901
PGGHG	0.750857	6.96457	3.9651	0.000387365	0.0045821	-1.06011
MAP3K5	0.451572	6.57127	3.96095	0.000391887	0.00463161	-1.02802
TRIM39	0.457349	5.527	3.95995	0.000392984	0.00464059	-0.739167
TMEM45B	-1.5066	1.24776	-3.95511	0.000398356	0.00469867	-0.180668
EEF2	0.352612	7.87375	3.9549	0.000398586	0.00469867	-1.31606
MRPL50	-0.497674	6.33326	-3.95435	0.000399206	0.00470195	-0.958329
GMCL1	0.385607	6.39755	3.95337	0.000400295	0.00471075	-0.976223
NOB1	0.512583	4.67364	3.95295	0.000400766	0.00471218	-0.558408
LONP1	0.881838	4.64251	3.95265	0.000401102	0.00471218	-0.512898
TMEM27	1.19606	-0.170782	3.95172	0.000402155	0.00471698	-0.240047
SLC22A17	-1.19224	0.297064	-3.95168	0.000402197	0.00471698	-0.223393
CAMK1D	0.499349	5.88224	3.94657	0.000407994	0.00478089	-0.857635
SLC25A30	-0.863219	3.89695	-3.94305	0.000412028	0.00481771	-0.406783
TNFRSF1A	0.876106	4.57068	3.94297	0.000412124	0.00481771	-0.564746
NIPSNAP3A	-0.694148	5.41179	-3.94291	0.000412186	0.00481771	-0.794388
COL27A1	0.97372	-0.377608	3.942	0.000413246	0.00482558	-0.289162
RSL1D1	0.222818	8.36021	3.94172	0.000413561	0.00482558	-1.44637
SCAMP1	-0.530949	6.31497	-3.9411	0.000414283	0.0048299	-1.01815
QKI	0.542922	6.70072	3.94061	0.000414852	0.00483245	-1.05694
CD1D	1.12412	-0.100336	3.93796	0.000417943	0.00486433	-0.284742
B4GALT2	1.32331	0.519798	3.93703	0.00041903	0.00487286	-0.246729
B3GALT6	1.03903	4.16587	3.93664	0.000419485	0.00487403	-0.535376
NDUFB7	0.355416	6.94306	3.93498	0.000421435	0.00489256	-1.15629
RNF144B	1.61288	1.62658	3.92569	0.00043252	0.00501701	-0.262185
RASAL3	0.547161	6.24439	3.92379	0.00043483	0.00503956	-1.05638
ARMCX2	1.9333	0.498438	3.92018	0.000439238	0.00508253	-0.288657
ANKRD12	-0.191143	9.7738	-3.92015	0.000439276	0.00508253	-1.81726
NXT1	0.388468	7.30104	3.91545	0.000445085	0.00514541	-1.29016
CDYL	0.636625	5.53251	3.91394	0.000446956	0.0051627	-0.8862
LGALS2	1.27505	0.333383	3.91308	0.000448033	0.0051708	-0.324986
RPLP1	0.236819	8.52621	3.91185	0.000449581	0.00518431	-1.55927
CYBB	1.64138	1.14214	3.90846	0.000453856	0.00522923	-0.304349
NR3C2	1.02365	5.5286	3.90643	0.00045643	0.00525448	-0.925377
MSH3	-0.526741	6.15346	-3.90274	0.000461161	0.00530451	-1.08048
FAAP100	0.877687	3.70232	3.90056	0.000463969	0.00532956	-0.536772
TBL1XR1	-0.401538	7.80666	-3.90045	0.000464113	0.00532956	-1.4509
CYP4F22	1.10352	0.435803	3.90004	0.000464644	0.00532967	-0.343174
IMPAD1	0.624699	6.56126	3.89984	0.000464899	0.00532967	-1.19444
ASAP1	-0.510382	5.96974	-3.8948	0.000471485	0.00540069	-1.03742
S100A6	0.312118	8.10593	3.89352	0.000473175	0.00541553	-1.51828
MOV10	0.551228	5.6103	3.8916	0.000475712	0.00544004	-0.964436
AGPAT4	0.75228	4.71448	3.88564	0.000483682	0.00552659	-0.760657
SLC44A3	1.62194	0.195926	3.8852	0.000484271	0.00552873	-0.384995
TNFSF11	-0.997881	-0.521989	-3.88205	0.000488548	0.00556888	-0.452016
RPL39L	-1.41975	2.55186	-3.8815	0.0004893	0.00556888	-0.414307
EEF1B2	0.250059	6.92381	3.88129	0.00048959	0.00556888	-1.29962
EPOP	0.914293	-0.3126	3.88068	0.000490417	0.00556888	-0.454091
JARID2	0.511788	6.06115	3.88064	0.000490471	0.00556888	-1.08267
HIST2H2BE	1.00522	6.32854	3.88061	0.000490508	0.00556888	-1.16633
CYB5B	-0.5089	6.98646	-3.88025	0.000490998	0.00556888	-1.34704
BIRC3	-0.517903	8.31145	-3.88023	0.000491026	0.00556888	-1.59118
ZFAND6	-0.276605	7.92783	-3.87921	0.000492423	0.00557975	-1.52289
HARBI1	-0.840541	3.62112	-3.87894	0.000492796	0.00557975	-0.506499
P2RY13	0.957081	-0.53312	3.87763	0.000494609	0.00559568	-0.462849
MRNIP	0.670957	3.99174	3.87558	0.000497429	0.00562295	-0.634342
RASD1	1.08657	1.95462	3.87266	0.000501503	0.00566435	-0.404782
CERKL	-0.680773	7.03214	-3.87097	0.000503865	0.00568636	-1.36521
CCR3	-1.56497	0.0471259	-3.8693	0.000506209	0.00569766	-0.444927
CD99	-0.195541	8.64116	-3.86919	0.000506368	0.00569766	-1.71143
FXYD7	-1.05406	2.55491	-3.86916	0.000506406	0.00569766	-0.440208
ETV1	-1.42768	-0.217938	-3.86908	0.000506523	0.00569766	-0.470075
RASSF5	0.312771	8.34216	3.86672	0.000509864	0.00573056	-1.64496
GNA15	1.81493	2.01755	3.86503	0.000512261	0.0057528	-0.438917
TIGD1	-0.698345	5.06496	-3.86456	0.000512938	0.0057557	-0.912719
THBS4	-1.49457	0.594481	-3.86252	0.000515853	0.00578369	-0.447819
MPPE1	-0.42858	5.78373	-3.86173	0.000516988	0.0057917	-1.10641
CD7	0.408926	6.48098	3.85973	0.000519878	0.00581864	-1.28337
ZBED1	0.884698	4.77558	3.85929	0.000520512	0.00581864	-0.874887
GFER	0.588483	4.23096	3.85919	0.000520662	0.00581864	-0.70991
NTAN1	-0.423584	5.76796	-3.85702	0.000523819	0.00584918	-1.11804
TMED1	0.825174	3.48795	3.85575	0.000525673	0.00586495	-0.60112
LEPROTL1	-0.274685	8.9647	-3.85524	0.000526417	0.00586495	-1.82152
KLHL42	0.740565	4.51191	3.85517	0.000526511	0.00586495	-0.777795
ALDH1A2	0.83403	-0.526553	3.8521	0.000531029	0.00591049	-0.532579
IL17C	1.42359	1.02847	3.84893	0.000535733	0.00595802	-0.457007
DDAH2	1.15177	3.53758	3.8481	0.000536974	0.00596701	-0.658494
GPR137B	-0.79602	4.77409	-3.84378	0.000543453	0.00603381	-0.859775
RNF130	0.618108	6.1539	3.84351	0.000543863	0.00603381	-1.25314
CPA5	-2.18146	1.49982	-3.84318	0.000544361	0.00603447	-0.498286
GALNT5	-1.22343	0.392481	-3.84224	0.000545785	0.00604538	-0.517087
CDK2AP1	0.659106	3.91879	3.8405	0.000548437	0.00606987	-0.704224
TLNRD1	0.990487	3.99436	3.83352	0.000559181	0.00618381	-0.7004
USP24	-0.336225	7.99755	-3.83096	0.000563167	0.00622289	-1.66325
LMCD1	-1.12816	-0.227114	-3.8302	0.000564354	0.00623099	-0.567428
PRR5L	-1.20928	4.11075	-3.82955	0.000565383	0.00623735	-0.796375
MYOT	-1.3252	0.418744	-3.82828	0.000567378	0.00625435	-0.529961
CLK4	-0.394178	7.95178	-3.82726	0.000568987	0.00626705	-1.66428
WNK1	-0.572185	7.25056	-3.82657	0.000570066	0.00627392	-1.54502
NEK6	-0.941552	3.53261	-3.82612	0.00057079	0.00627686	-0.674328
LDLR	-1.38524	2.71912	-3.82432	0.000573652	0.00630146	-0.562871
EOGT	-0.698078	5.03005	-3.82411	0.000573983	0.00630146	-0.965225
SDCBP	-0.393879	8.76651	-3.82358	0.00057482	0.00630146	-1.85914
CXCR5	-0.749393	-0.597184	-3.82356	0.000574859	0.00630146	-0.61546
STX2	-0.606203	5.8077	-3.82111	0.000578778	0.00633937	-1.22431
CELF2	0.298588	9.21279	3.82078	0.000579307	0.00634011	-1.96715
BLZF1	-0.770761	5.82794	-3.82	0.000580565	0.00634732	-1.2358
ST3GAL5	0.741828	6.7626	3.8198	0.000580888	0.00634732	-1.4076
ZNRF1	1.11951	1.85216	3.81852	0.000582952	0.00636482	-0.541603
ABCA7	0.833585	4.95749	3.81762	0.000584413	0.00637571	-0.989972
BTG1	0.255332	9.80641	3.81554	0.000587787	0.00640743	-2.10832
COQ2	-0.607595	4.4143	-3.81458	0.000589365	0.00641955	-0.874436
UBL4A	1.19304	4.63947	3.81085	0.000595491	0.00648114	-0.967189
PAK2	0.299594	7.41134	3.8099	0.000597059	0.00649308	-1.61766
SUN1	-0.335506	6.31707	-3.80834	0.000599647	0.00651607	-1.35631
IPO7	0.554345	5.92564	3.80778	0.000600588	0.00652114	-1.25161
ZDBF2	1.00026	6.34791	3.80695	0.000601957	0.00653086	-1.30278
PSMA1	-0.25609	7.44808	-3.80588	0.000603751	0.00654516	-1.6293
NCKAP1	1.28176	3.07259	3.80487	0.000605447	0.00655769	-0.645773
FANCI	-0.725434	4.61333	-3.80462	0.000605861	0.00655769	-0.939671
ST8SIA4	-0.491124	6.34282	-3.80303	0.000608543	0.00658155	-1.38752
COL6A2	0.726759	5.27632	3.80041	0.000612975	0.0066211	-1.10874
XPO6	-0.333757	7.34334	-3.80026	0.00061323	0.0066211	-1.61604
CCNG2	1.35249	5.44241	3.80002	0.000613644	0.0066211	-1.14916
ESD	-0.301561	7.13002	-3.79951	0.0006145	0.00662514	-1.58876
ZNF48	1.23239	1.5075	3.7989	0.000615542	0.00663117	-0.585759
CALCOCO1	-0.659696	6.47668	-3.79769	0.000617615	0.0066483	-1.46959
WHRN	0.927797	4.89512	3.79681	0.000619121	0.00665931	-1.00042
KIAA1524	-1.38718	3.35611	-3.79607	0.000620394	0.00666778	-0.711371
ACVR2A	-1.98251	3.47185	-3.79451	0.00062308	0.00669142	-0.72126
ATP6V1E1	-0.341552	7.19148	-3.79202	0.000627385	0.00672919	-1.61961
MPP6	-0.467468	6.18867	-3.79177	0.000627832	0.00672919	-1.3621
NAA16	-0.391065	7.50939	-3.79163	0.000628065	0.00672919	-1.66511
ITGAM	-1.11815	4.65749	-3.79047	0.000630082	0.00674556	-0.969365
UBE2N	-0.229103	8.1693	-3.79002	0.000630866	0.00674869	-1.82033
DHRS3	0.528811	6.29443	3.78755	0.000635208	0.00678986	-1.40165
DNMT3A	0.528142	5.05324	3.78717	0.000635864	0.0067916	-1.08569
KIR3DX1	-1.57027	0.335601	-3.78632	0.000637362	0.00680232	-0.650721
RAB3GAP1	-0.697129	6.22181	-3.78594	0.000638043	0.00680431	-1.34765
TTC39B	-0.477363	6.76492	-3.78275	0.000643707	0.00685939	-1.55131
ECT2	-1.42505	2.54088	-3.78074	0.00064729	0.00689223	-0.676563
PTDSS1	0.328038	7.38655	3.77721	0.00065365	0.00695458	-1.70104
OASL	-1.5784	5.65042	-3.77471	0.000658187	0.00699743	-1.17342
KLHDC2	-0.430543	7.73551	-3.77433	0.000658877	0.00699936	-1.7819
CMTM6	0.249801	7.78598	3.77388	0.000659692	0.00700261	-1.79577
TMEM155	-1.88744	0.4564	-3.77278	0.0006617	0.00701851	-0.689171
CXCL2	1.52309	0.409124	3.7713	0.000664418	0.00704191	-0.707195
MYO1F	0.474677	7.87152	3.76753	0.000671373	0.00711014	-1.84447
TMC6	0.388671	7.43065	3.76592	0.000674366	0.00713635	-1.74166
LYSMD2	0.327748	6.63486	3.76496	0.000676156	0.00714979	-1.56329
HS6ST1	-1.06113	1.14661	-3.76396	0.000678042	0.00716423	-0.689153
RPL12	0.327644	6.47299	3.76257	0.000680647	0.00718623	-1.50858
BRCA2	-0.87716	4.79794	-3.76203	0.000681657	0.00719138	-1.05541
C10orf128	2.0171	4.90467	3.76139	0.000682867	0.00719862	-1.14333
MKNK2	0.55803	5.57304	3.76049	0.000684571	0.00721106	-1.26771
SEC61B	0.210791	7.40585	3.75876	0.000687846	0.00724002	-1.74022
DTX1	1.50792	1.13811	3.75763	0.000689993	0.00725706	-0.698712
KPNA2	-0.80975	7.08018	-3.75682	0.000691542	0.00726779	-1.65748
HNRNPAB	0.42252	5.89149	3.75605	0.000693011	0.00727768	-1.38548
CMIP	0.721859	4.64079	3.75532	0.000694404	0.00728674	-1.0323
FASTKD5	-0.560606	6.84029	-3.75122	0.000702321	0.0073642	-1.60231
ZNF582	-1.00796	3.09462	-3.75086	0.000703014	0.00736586	-0.794609
TMEM170A	0.315795	6.63838	3.74998	0.000704725	0.00737816	-1.59379
TTC38	-0.940809	4.70331	-3.74919	0.000706267	0.00738868	-1.11221
CSF1	1.33187	2.49325	3.74815	0.000708298	0.0074043	-0.763369
GPR171	0.666873	7.32053	3.74538	0.000713738	0.0074555	-1.79714
PIGB	-0.450995	5.91904	-3.74465	0.000715169	0.00746478	-1.43592
WDR4	0.848185	3.13231	3.7434	0.000717644	0.00748493	-0.849965
CYSLTR2	-1.84243	0.964671	-3.73919	0.000726032	0.00756668	-0.75804
PSRC1	-1.2171	0.012886	-3.73877	0.000726866	0.00756885	-0.789226
ARL14EP	0.388642	7.26668	3.73854	0.00072734	0.00756885	-1.78567
MTRF1	-0.627045	5.70076	-3.73529	0.00073389	0.00763124	-1.43343
CSNK1E	0.571042	6.51444	3.73375	0.000736997	0.00765074	-1.58944
NAA50	-0.41742	7.73611	-3.73354	0.000737421	0.00765074	-1.86636
PDGFRB	-1.10807	-0.360807	-3.73354	0.000737434	0.00765074	-0.829962
FBXO8	-0.486967	5.97683	-3.73308	0.000738361	0.00765458	-1.48542
SLC10A7	-0.823959	4.85971	-3.72817	0.000748434	0.00774809	-1.22516
SSR4	0.22416	7.98298	3.7281	0.000748571	0.00774809	-1.94176
PRKCSH	0.579775	5.11375	3.72786	0.00074907	0.00774809	-1.272
SPI1	1.37363	0.341069	3.72736	0.000750107	0.00775298	-0.819372
GATAD2A	0.465854	5.92387	3.72694	0.00075097	0.00775608	-1.46712
AFDN	1.01988	4.73529	3.72652	0.000751829	0.00775912	-1.14216
KIAA1671	-1.52979	2.12603	-3.7244	0.000756248	0.00779887	-0.814778
GADD45B	0.276531	8.31671	3.71951	0.00076651	0.00789878	-2.04803
SNRK	0.273276	8.70681	3.7141	0.000777998	0.00801116	-2.12988
IL7R	0.622664	10.022	3.7121	0.000782299	0.00804943	-2.47723
LRRC4	1.14045	0.343767	3.70899	0.000789033	0.00811265	-0.857597
CKAP2L	-1.58394	0.181897	-3.70582	0.00079594	0.00817756	-0.878864
FMR1	0.260706	7.54169	3.70335	0.000801368	0.00822182	-1.92421
TMC4	1.28486	1.89253	3.70331	0.000801444	0.00822182	-0.852673
PRDM13	0.848724	-0.565361	3.70258	0.000803055	0.00823222	-0.929143
DGCR6L	-0.356835	6.45473	-3.70196	0.000804444	0.00824031	-1.70333
PPCDC	0.983275	3.5906	3.70167	0.000805086	0.00824075	-1.028
ZNF771	1.16484	1.47547	3.70062	0.0008074	0.00825829	-0.842234
KIF21A	-0.657339	6.61856	-3.7	0.000808774	0.0082662	-1.75561
CARS	-0.554877	6.0938	-3.69939	0.000810135	0.00827396	-1.62901
TTC24	-1.36434	1.28947	-3.698	0.000813247	0.00829958	-0.853785
C2CD4B	0.982001	-0.40877	3.6973	0.000814819	0.00830946	-0.934558
PLCG1	0.615963	4.91117	3.69582	0.000818139	0.00832817	-1.33315
PABPC3	0.265714	6.58405	3.69571	0.000818372	0.00832817	-1.70986
CEP170	-0.656644	4.72929	-3.69549	0.000818871	0.00832817	-1.26025
RHEBL1	0.812364	4.80289	3.6954	0.000819075	0.00832817	-1.27203
NUP37	-0.680899	5.34461	-3.69473	0.000820582	0.00833733	-1.44286
CD300E	1.63235	0.617107	3.69387	0.000822526	0.00835092	-0.898951
ACVR1	-1.26636	4.24359	-3.6923	0.000826077	0.00837681	-1.16924
ZNF195	0.348225	6.7953	3.69221	0.000826294	0.00837681	-1.80013
KIR3DL2	-1.98047	2.03641	-3.68987	0.000831612	0.00842452	-0.913772
MRPS18C	-0.523977	5.74765	-3.68827	0.000835278	0.00845238	-1.52939
HYOU1	0.701161	4.24849	3.68814	0.000835591	0.00845238	-1.17862
MUC16	-1.22378	-0.345436	-3.68063	0.000853004	0.00862217	-0.974731
GRPEL2	-0.623942	4.62817	-3.67914	0.0008565	0.00865115	-1.26825
IFNLR1	-1.29762	1.79542	-3.67782	0.000859606	0.00867262	-0.910971
DST	-1.72176	1.82804	-3.6777	0.000859886	0.00867262	-0.923418
GMPPB	0.717612	4.82983	3.67621	0.00086341	0.00870178	-1.38917
THYN1	-0.294369	7.1677	-3.67587	0.000864211	0.00870348	-1.92788
S100A12	1.50492	1.31058	3.67449	0.000867496	0.00873017	-0.915877
N4BP2L1	-0.375093	6.31321	-3.67299	0.000871085	0.00875631	-1.72818
IER2	0.27741	7.6027	3.67287	0.000871366	0.00875631	-2.03332
ZNF200	-0.680719	4.58666	-3.67231	0.000872705	0.00876335	-1.30459
PNRC2	-0.239391	7.0978	-3.67044	0.000877201	0.00880208	-1.92076
SMAP1	0.263068	6.50005	3.66819	0.00088262	0.00885	-1.77703
IFNGR2	-1.72809	2.77864	-3.66784	0.000883472	0.00885209	-0.96832
ZMIZ2	0.597923	4.25202	3.66681	0.000885983	0.00886486	-1.23207
NIPAL2	-1.75387	1.43734	-3.66678	0.000886035	0.00886486	-0.950973
IL15RA	0.523076	5.3924	3.66561	0.000888888	0.00888694	-1.54921
PCNX3	0.754437	4.24102	3.66472	0.000891063	0.00890222	-1.21177
MAPKAPK2	0.942054	5.35902	3.66423	0.000892261	0.00890771	-1.42977
PIM1	0.685671	5.81449	3.66209	0.000897502	0.00895354	-1.62177
VAV3	-0.657828	6.69631	-3.66073	0.000900859	0.00898052	-1.84052
AP2A2	0.762086	4.16407	3.66012	0.000902386	0.00898923	-1.22266
VPS8	-0.482828	6.25408	-3.65807	0.000907469	0.00903332	-1.77917
METAP1	0.334803	6.9792	3.65572	0.000913312	0.00908492	-1.93335
IK	-0.228688	7.70076	-3.6535	0.000918905	0.00913394	-2.09582
ANKRD49	-0.433237	6.97973	-3.6531	0.000919914	0.00913737	-1.93236
C11orf74	1.6221	0.685237	3.65181	0.00092316	0.009163	-0.984516
HIST1H4I	0.866349	3.85385	3.65008	0.000927544	0.00919987	-1.19837
MICALCL	1.1227	1.83261	3.64891	0.000930516	0.00922271	-0.97558
PPP1R12A	-0.196775	8.85549	-3.64685	0.000935788	0.00926828	-2.35291
DCBLD1	-1.34547	3.42421	-3.64533	0.000939675	0.00930008	-1.1416
MKI67	-2.11031	1.58029	-3.64254	0.000946901	0.00936486	-1.02593
GMFB	-0.422773	7.48418	-3.64222	0.000947724	0.00936627	-2.06529
CD151	1.15356	2.89291	3.64097	0.00095098	0.0093917	-1.08611
ASB9	1.7205	0.0798832	3.63985	0.000953881	0.00941007	-1.03395
CCNT1	0.310821	7.90342	3.63973	0.000954208	0.00941007	-2.15589
JAKMIP3	-1.12623	-0.00744083	-3.63904	0.000956009	0.00942107	-1.07235
ATAD2	-0.756252	6.76627	-3.63783	0.000959183	0.00944558	-1.87076
ZNF704	-0.812026	-0.609548	-3.63735	0.00096045	0.0094513	-1.10049
SLC40A1	-2.47563	2.54283	-3.63654	0.000962571	0.0094654	-1.08277
HAVCR1	-1.05459	-0.255769	-3.63596	0.000964102	0.00947368	-1.08178
SLC4A8	-1.61813	2.04097	-3.63567	0.000964849	0.00947425	-1.03579
KIF20B	-0.670829	7.06162	-3.63497	0.0009667	0.00948473	-1.96501
PLOD3	1.14476	3.41657	3.63454	0.000967837	0.00948473	-1.21329
CCDC88B	0.462144	5.23131	3.63449	0.000967985	0.00948473	-1.54926
TENM1	-0.485619	6.16175	-3.63397	0.000969366	0.00948619	-1.78346
HIGD2A	-0.225203	6.38512	-3.63391	0.000969513	0.00948619	-1.83671
PITPNM1	0.681238	4.37185	3.63043	0.000978795	0.00957021	-1.34075
UQCC1	-0.503897	5.26596	-3.62983	0.000980395	0.00957905	-1.60013
NCDN	1.03825	2.98072	3.6234	0.000997782	0.009742	-1.14833
DOCK5	-1.4922	2.16738	-3.62161	0.00100268	0.00978289	-1.07108
CHD7	0.572602	7.54523	3.62069	0.0010052	0.00980055	-2.14335
MRPL32	-0.372883	7.78372	-3.61864	0.00101084	0.00984855	-2.19708
ARPC3	-0.205126	7.40693	-3.61724	0.00101471	0.00987924	-2.12875
NEDD4	1.37308	3.19302	3.61577	0.0010188	0.00990848	-1.19538
TMEM102	1.00548	2.17926	3.61564	0.00101915	0.00990848	-1.086
VRK3	-0.376294	6.97948	-3.61138	0.00103109	0.0100175	-2.068
GIT1	0.587571	4.79037	3.6109	0.00103245	0.0100236	-1.51708
SPSB1	-1.42234	1.51643	-3.61058	0.00103334	0.0100252	-1.08817
MTFR1L	-0.700565	5.50242	-3.60992	0.0010352	0.0100361	-1.72181
RECQL	-0.59638	6.73572	-3.60801	0.0010406	0.0100814	-2.03978
KLF2	-0.360625	7.47476	-3.60731	0.00104259	0.0100899	-2.16444
PTPRM	0.999218	5.1421	3.60719	0.00104294	0.0100899	-1.62272
KNTC1	-0.835788	5.1719	-3.60569	0.00104721	0.010124	-1.644
KLRG1	0.707267	8.45062	3.60505	0.00104905	0.0101346	-2.42376
ZC3H12A	0.55629	6.7646	3.60453	0.00105056	0.0101421	-2.00707
ZNF726	-1.25085	0.85878	-3.60417	0.00105159	0.0101449	-1.09891
STRADB	-0.957072	3.76429	-3.60304	0.00105481	0.0101628	-1.34734
ABCB9	-1.1362	0.0273362	-3.60301	0.00105492	0.0101628	-1.15386
MAPKBP1	1.11775	2.58732	3.6024	0.00105667	0.0101724	-1.13859
PMVK	0.857756	5.04178	3.60215	0.00105739	0.0101724	-1.62849
ZNF121	0.368738	6.39263	3.60149	0.0010593	0.0101788	-1.92483
NRG2	0.939175	-0.0168835	3.60141	0.00105953	0.0101788	-1.16327
PEX14	0.915448	2.60271	3.60002	0.00106355	0.0102102	-1.13952
DOK2	-0.591965	7.05806	-3.5976	0.00107058	0.0102706	-2.09724
PLEKHM2	0.687224	5.47064	3.59535	0.00107717	0.0103266	-1.68078
NINJ1	0.527453	8.10589	3.59244	0.00108575	0.0104016	-2.32114
COLGALT1	0.818645	4.50813	3.59064	0.00109109	0.0104452	-1.47164
FAM110B	-1.34746	-0.153549	-3.59036	0.00109193	0.0104452	-1.20005
CEP295	-0.506968	5.39716	-3.59014	0.00109258	0.0104452	-1.71558
RAPGEF1	0.295887	7.03891	3.58843	0.00109769	0.0104868	-2.12136
SLC35F4	0.788783	-0.499127	3.5872	0.00110137	0.010509	-1.22337
PTGER4	-0.381282	7.56631	-3.58699	0.00110201	0.010509	-2.23251
MSANTD4	-0.802356	4.4286	-3.58689	0.00110231	0.010509	-1.4661
JUN	0.454692	8.67495	3.58593	0.0011052	0.0105292	-2.47685
SPART	0.595322	5.69683	3.58348	0.00111259	0.0105924	-1.81386
RNF111	-0.39736	6.51233	-3.58304	0.00111392	0.0105977	-2.00789
ELL	0.956684	4.34659	3.57846	0.00112789	0.0107232	-1.46718
NUGGC	-1.05903	2.97776	-3.57732	0.0011314	0.010749	-1.25557
RARS2	-0.324473	7.13385	-3.57044	0.0011528	0.0109448	-2.19515
GCNT1	-1.77139	1.59131	-3.56937	0.00115614	0.010969	-1.20922
MS4A1	-1.04873	5.43375	-3.56891	0.00115759	0.0109752	-1.79186
MXD1	0.525402	6.01497	3.56691	0.0011639	0.0110274	-1.91471
DVL3	0.465071	5.43933	3.56641	0.0011655	0.0110349	-1.77353
PHYH	0.46317	5.5876	3.56603	0.0011667	0.0110387	-1.82877
ZBTB44	0.385624	7.66909	3.56528	0.00116907	0.0110535	-2.31134
CERCAM	-1.19912	-0.0531056	-3.56388	0.00117353	0.0110858	-1.25311
RPL7L1	0.313936	5.76639	3.56371	0.00117409	0.0110858	-1.87706
ERO1A	0.269224	7.53654	3.56279	0.00117702	0.0111058	-2.29374
MRPL3	0.329281	6.66566	3.56233	0.00117849	0.011112	-2.10755
MTOR	0.440363	5.94917	3.56094	0.00118297	0.0111466	-1.91531
ZNF85	-0.781376	4.43957	-3.55981	0.0011866	0.0111732	-1.56087
RPS9	0.26117	7.56114	3.55842	0.00119108	0.0112077	-2.29268
NINJ2	-1.19057	4.22697	-3.55684	0.00119621	0.0112474	-1.54796
ARFGAP3	0.319162	7.05232	3.55642	0.00119758	0.0112474	-2.22973
ATP6AP1	0.428549	6.80616	3.55628	0.00119803	0.0112474	-2.18557
ZIK1	1.2547	4.20909	3.55612	0.00119857	0.0112474	-1.47019
KARS	0.274649	8.61194	3.55582	0.00119952	0.0112487	-2.56379
FLT1	-1.07789	0.0774713	-3.55538	0.00120098	0.0112545	-1.28058
PJA2	-0.212015	8.6609	-3.55513	0.00120178	0.0112545	-2.55474
ITGA2	-1.26301	0.22079	-3.55326	0.0012079	0.0113041	-1.27261
TPST2	-0.720427	6.39875	-3.55229	0.00121109	0.0113263	-2.11191
ABHD2	-0.935835	4.35374	-3.54975	0.00121948	0.011397	-1.54292
CAMKK1	1.55455	1.49633	3.54937	0.00122071	0.0113987	-1.24101
FES	1.42983	1.15468	3.54919	0.00122132	0.0113987	-1.23986
HLA-DQB2	-1.50383	1.56848	-3.54878	0.00122267	0.0114036	-1.24611
TMF1	-0.333884	7.68378	-3.54601	0.00123193	0.0114821	-2.35122
MFSD6	-0.391735	6.31429	-3.54549	0.00123365	0.0114904	-2.05648
FAM221A	0.691606	4.09677	3.5431	0.00124167	0.0115573	-1.51134
TNFAIP3	0.322261	9.9863	3.54224	0.00124459	0.0115767	-2.87395
SH3RF2	-1.0194	-0.260856	-3.54186	0.00124585	0.0115794	-1.33171
SGPP2	-1.34209	1.48298	-3.54165	0.00124657	0.0115794	-1.26043
JAZF1	-0.981499	4.63346	-3.54122	0.00124803	0.0115851	-1.62554
NDST1	1.05662	-0.377414	3.54008	0.00125189	0.0116131	-1.33908
ABRAXAS2	-0.521497	5.63944	-3.53901	0.00125552	0.0116345	-1.90219
COA6	-0.389473	4.81582	-3.53881	0.00125622	0.0116345	-1.70103
TET2	-0.454605	7.44684	-3.53862	0.00125686	0.0116345	-2.32286
MLLT3	-0.634263	6.22865	-3.53841	0.00125757	0.0116345	-2.08222
DBNDD1	-1.38583	-0.166385	-3.53553	0.00126744	0.0117161	-1.33356
TRIM25	0.562057	4.80563	3.53534	0.00126811	0.0117161	-1.6838
TPT1	0.261311	8.7905	3.53426	0.00127181	0.0117425	-2.62046
TGFBR2	-0.317086	7.58572	-3.53399	0.00127274	0.0117432	-2.38382
ERCC3	-0.435982	7.12556	-3.5315	0.00128136	0.0118148	-2.30765
CKAP5	-0.286475	6.78522	-3.52968	0.00128771	0.0118654	-2.22364
ANAPC10	-0.456274	5.93077	-3.52937	0.00128878	0.0118673	-1.99686
MELK	-1.3368	0.0738048	-3.52868	0.00129119	0.0118815	-1.33824
SYPL1	-0.488891	7.22806	-3.52815	0.00129306	0.0118908	-2.31859
ZSCAN2	-0.83779	2.9422	-3.52728	0.00129612	0.0119026	-1.37355
KCNK12	-1.19807	1.54707	-3.52708	0.0012968	0.0119026	-1.29057
TIRAP	1.05549	2.05343	3.52704	0.00129694	0.0119026	-1.30277
ARID1A	0.329172	7.45689	3.52654	0.00129871	0.0119109	-2.36836
C14orf132	-1.26364	-0.0996784	-3.5259	0.00130097	0.0119193	-1.3557
TOB2	0.620867	5.07268	3.52579	0.00130136	0.0119193	-1.79891
HSPA1A	-0.921881	3.56103	-3.52536	0.00130286	0.0119237	-1.45214
CHI3L2	-1.82144	4.40733	-3.525	0.00130415	0.0119237	-1.64132
TBC1D9	0.811794	-0.461894	3.52492	0.00130443	0.0119237	-1.38842
AHR	-0.780121	5.4744	-3.52393	0.00130791	0.0119422	-1.86623
PDE6G	-1.42502	0.823127	-3.52385	0.0013082	0.0119422	-1.30974
PNISR	-0.147127	9.79315	-3.52301	0.0013112	0.0119617	-2.88623
MTUS1	-1.5966	1.33233	-3.52001	0.00132188	0.0120511	-1.31934
DPYSL2	-1.50765	3.63913	-3.51821	0.00132834	0.012102	-1.51648
C14orf2	-0.204991	7.4864	-3.51786	0.00132959	0.0121053	-2.38905
HS3ST1	0.960729	-0.44542	3.51625	0.0013354	0.0121502	-1.40266
DKK2	1.05767	-0.425522	3.51577	0.00133716	0.0121524	-1.39956
KDF1	-1.51954	1.891	-3.5157	0.00133741	0.0121524	-1.34015
NF1	-0.400692	6.56311	-3.51438	0.0013422	0.0121879	-2.20816
PRKCQ	-0.565585	7.41888	-3.5137	0.00134467	0.0122022	-2.43638
GEMIN4	0.694008	4.36477	3.51269	0.00134834	0.0122275	-1.64898
ZNF273	-0.523956	5.276	-3.51129	0.00135344	0.0122657	-1.88635
SLC25A22	1.2418	2.652	3.51054	0.0013562	0.0122826	-1.39958
MSMO1	-0.520637	6.34961	-3.50947	0.00136015	0.0123102	-2.14103
DLL1	-1.52474	0.675091	-3.50864	0.00136321	0.0123298	-1.36903
CTNNBL1	-0.377123	6.99068	-3.50818	0.0013649	0.0123357	-2.34452
RNF222	1.03653	-0.183005	3.50797	0.00136566	0.0123357	-1.40228
RUNX1	0.547767	6.44796	3.50765	0.00136687	0.0123386	-2.2027
LZTR1	0.760244	4.50273	3.50602	0.00137291	0.012385	-1.71667
ARHGAP9	-0.366891	7.25182	-3.50484	0.00137729	0.0124164	-2.39846
FAM171B	-1.22943	-0.1681	-3.50208	0.00138758	0.012501	-1.42655
BRWD3	0.386257	6.57819	3.50138	0.00139023	0.0125166	-2.22827
MAP3K3	0.378552	6.03415	3.49901	0.00139917	0.0125814	-2.09769
MANBAL	-0.595261	4.50029	-3.49882	0.00139988	0.0125814	-1.73898
ABLIM2	-1.20566	0.607249	-3.49871	0.0014003	0.0125814	-1.38851
RAB37	-0.977882	4.77137	-3.4985	0.00140108	0.0125814	-1.82203
SPATA6	-1.24538	0.647297	-3.49739	0.00140529	0.0126109	-1.38648
TTC9	0.824434	3.80726	3.49681	0.00140749	0.0126224	-1.61311
SIRPA	1.11215	-0.0961337	3.49657	0.0014084	0.0126224	-1.44112
TRMO	-0.386028	6.73994	-3.49388	0.00141869	0.0127063	-2.30599
RFX5	0.66282	5.10093	3.49148	0.00142793	0.0127799	-1.93876
CRLF3	-0.372599	7.0325	-3.49112	0.00142932	0.0127799	-2.38982
G3BP2	0.283884	9.03395	3.49102	0.00142969	0.0127799	-2.79994
ARL6IP5	-0.356176	8.85744	-3.49002	0.00143355	0.012806	-2.77563
VWA8	0.40581	5.77868	3.48745	0.00144353	0.0128868	-2.08823
HAUS5	0.665349	3.82835	3.48667	0.00144657	0.0129056	-1.6136
GGPS1	-0.501335	6.20957	-3.48513	0.0014526	0.012951	-2.21454
DUSP22	-0.550368	5.56716	-3.48473	0.00145415	0.0129565	-2.04646
FHIT	-1.23483	3.63731	-3.48394	0.00145728	0.0129759	-1.6023
KDM6B	0.974029	4.94487	3.48346	0.00145916	0.0129842	-1.80211
PIR	0.676154	-0.710164	3.48084	0.00146953	0.0130681	-1.50847
TPR	-0.176421	8.98394	-3.4804	0.00147126	0.0130751	-2.81853
SAMD12	1.13799	3.55481	3.48007	0.00147259	0.0130784	-1.60581
ZNF595	-1.55788	3.69913	-3.47965	0.00147426	0.0130847	-1.58367
ATP8B2	-0.820132	5.0485	-3.47804	0.00148064	0.013133	-1.93952
EZR	-0.329459	9.45146	-3.47758	0.00148251	0.0131411	-2.93335
MAP3K9	-1.25591	3.38689	-3.47685	0.0014854	0.0131582	-1.51176
CANX	0.360835	8.41823	3.47605	0.00148861	0.0131782	-2.72682
RSBN1	-0.344558	7.17251	-3.47455	0.00149465	0.0132231	-2.4278
PTGDR2	-1.37704	-0.436625	-3.47141	0.00150735	0.0133269	-1.51232
KRT86	1.57746	0.649407	3.47056	0.00151084	0.0133491	-1.46356
DYNLT3	0.26788	7.5556	3.46971	0.0015143	0.0133657	-2.54495
ATP6V1H	-0.342212	7.1452	-3.46962	0.00151465	0.0133657	-2.449
EXT1	0.842368	3.64854	3.46884	0.00151786	0.0133854	-1.62038
MS4A7	1.59095	0.55527	3.46833	0.00151992	0.013395	-1.47542
KIR2DL4	-1.48394	0.330519	-3.46793	0.00152158	0.013401	-1.48005
TCF7L2	1.01499	4.04046	3.4661	0.00152909	0.0134585	-1.64803
HEATR9	-1.32726	2.37904	-3.46249	0.00154405	0.0135815	-1.47561
SEMA7A	1.18105	0.404555	3.46159	0.00154778	0.0136056	-1.49708
AK3	-0.380575	6.67895	-3.46002	0.00155433	0.0136545	-2.38398
MAP3K13	0.363694	5.93964	3.45947	0.00155666	0.0136662	-2.17949
VRK1	-0.246625	7.15618	-3.45837	0.00156125	0.0136978	-2.48829
ORMDL1	-0.229451	8.58432	-3.45792	0.00156315	0.0137057	-2.80336
PITPNM2	1.23032	2.1936	3.45707	0.00156671	0.0137191	-1.48445
AXIN2	-1.32082	2.89523	-3.45703	0.00156688	0.0137191	-1.52915
ANO6	0.691835	5.7172	3.45677	0.00156801	0.0137191	-2.1711
MXI1	0.419083	7.47345	3.45661	0.00156866	0.0137191	-2.55542
H2AFV	0.251817	8.33465	3.45473	0.00157664	0.0137801	-2.73589
GLOD4	-0.265607	7.36008	-3.45199	0.00158831	0.0138732	-2.56012
RPL22L1	0.377789	5.04521	3.45009	0.00159645	0.0139333	-1.97356
SRPX	0.804264	-0.630761	3.44991	0.00159721	0.0139333	-1.58302
COPS5	-0.333129	7.14106	-3.44966	0.0015983	0.013934	-2.51928
LPCAT1	0.616238	5.81642	3.44823	0.00160445	0.0139787	-2.17719
SEC63	0.248554	7.34397	3.44742	0.00160792	0.0140001	-2.5517
AGK	-0.375984	6.89259	-3.44624	0.00161306	0.014036	-2.48063
ACOX1	-0.485087	4.58213	-3.44347	0.00162511	0.0141319	-1.89364
TPRG1L	0.425842	5.65195	3.44301	0.00162711	0.0141404	-2.15294
EFHD2	0.477202	7.23287	3.44054	0.00163795	0.0142256	-2.5285
LDLRAD4	-0.737282	5.00413	-3.43953	0.00164241	0.0142553	-2.00082
CFAP20	-0.387702	6.53722	-3.43866	0.00164625	0.0142796	-2.40432
PTK2B	0.593989	6.19395	3.43818	0.00164839	0.0142849	-2.32033
PIK3R6	1.18436	0.293819	3.43802	0.00164907	0.0142849	-1.56524
CDCA2	-1.10648	-0.259284	-3.43782	0.00164997	0.0142849	-1.59132
EFR3A	-0.265125	7.47645	-3.43683	0.00165436	0.0143138	-2.6096
ANXA7	-0.268786	8.40513	-3.43648	0.00165594	0.0143185	-2.81273
TCP11L2	-0.433071	7.04182	-3.43595	0.00165826	0.0143296	-2.49677
BCAS1	1.44844	0.328629	3.43571	0.00165937	0.0143302	-1.54966
NBDY	-0.211923	7.10047	-3.43252	0.00167365	0.0144444	-2.53958
SARAF	-0.18035	10.0821	-3.42907	0.00168921	0.0145696	-3.20833
SLC41A2	1.3249	1.42857	3.4275	0.00169636	0.0146221	-1.54397
RPS13	0.234063	7.14828	3.42698	0.00169871	0.0146332	-2.55147
MOB3C	1.01304	3.79554	3.42249	0.0017193	0.0148013	-1.79816
TOP1MT	-0.883138	3.77012	-3.42037	0.00172909	0.0148762	-1.78769
ROGDI	0.959124	3.14753	3.41734	0.0017432	0.0149792	-1.7038
CYFIP1	1.55072	2.04907	3.41717	0.00174402	0.0149792	-1.60277
PRKACB	-0.495749	7.97575	-3.4171	0.00174432	0.0149792	-2.78668
CLIP2	1.17311	0.612729	3.41573	0.00175077	0.0150252	-1.60118
NUP210	0.423347	7.18032	3.41482	0.00175501	0.0150522	-2.60803
ZNF579	0.845551	-0.214547	3.4109	0.00177355	0.0152017	-1.66078
BACH1	-0.490208	6.6667	-3.41034	0.00177621	0.0152121	-2.482
CD36	1.64943	0.905018	3.41018	0.00177697	0.0152121	-1.59812
GNPDA1	1.02437	4.98268	3.40992	0.00177824	0.0152135	-2.13862
ZNF641	0.876358	4.40658	3.4068	0.00179314	0.0153255	-1.95782
DNAJB14	-0.235848	7.98552	-3.40671	0.00179357	0.0153255	-2.78455
BIRC2	-0.368473	8.21126	-3.40587	0.00179762	0.0153506	-2.83207
HHAT	-1.09977	3.91977	-3.40442	0.00180461	0.0154007	-1.85621
ENTPD6	0.577049	5.26527	3.40362	0.00180849	0.0154243	-2.17856
HEBP2	-0.231004	7.25382	-3.40331	0.00180999	0.0154276	-2.64017
ABCG2	1.64087	1.84325	3.4014	0.00181924	0.0154968	-1.64356
POLR2B	-0.217589	8.27409	-3.39994	0.00182638	0.015548	-2.87657
RAD18	-0.400836	5.67704	-3.39884	0.00183177	0.0155774	-2.27495
CX3CR1	-2.8381	3.04727	-3.39877	0.00183211	0.0155774	-1.71975
CEP68	-0.631227	5.64276	-3.39824	0.00183474	0.0155902	-2.2634
TFDP1	-0.43464	5.51849	-3.39706	0.0018405	0.0156295	-2.25188
TSPAN10	0.796539	-0.345345	3.39495	0.00185092	0.0157083	-1.69704
HAAO	0.988637	-0.306862	3.39417	0.00185481	0.0157286	-1.69773
B4GALT7	0.59488	4.70993	3.39401	0.00185561	0.0157286	-2.05216
PCSK6	-1.21463	0.116612	-3.39297	0.00186075	0.0157626	-1.67804
CCDC114	-0.775375	-0.543286	-3.39052	0.00187298	0.0158563	-1.73271
FBXO22	-0.50662	5.41945	-3.38967	0.00187727	0.0158829	-2.23868
NEK10	-1.31742	0.404987	-3.389	0.0018806	0.0159013	-1.66871
RAP1B	-0.188393	7.53485	-3.38793	0.00188602	0.0159374	-2.74451
LZTS1	1.23001	0.0503695	3.38617	0.00189489	0.0160025	-1.70648
TRAPPC13	-0.468932	6.41618	-3.38456	0.00190307	0.0160617	-2.50381
PBK	-0.942261	-0.275005	-3.38259	0.00191314	0.0161368	-1.73944
GPR63	-1.05393	-0.385021	-3.38194	0.00191644	0.0161478	-1.73314
TMEM65	1.04807	3.07466	3.38187	0.00191679	0.0161478	-1.78776
SCML4	-0.699386	7.24045	-3.38147	0.00191887	0.0161554	-2.72806
RBFOX2	1.58435	1.02687	3.38118	0.00192032	0.0161577	-1.66713
DKC1	0.368921	7.06055	3.38032	0.00192478	0.0161853	-2.66131
GALNT6	-1.21813	3.50179	-3.37924	0.00193033	0.0162221	-1.79849
PBX4	0.594826	5.5908	3.3774	0.00193984	0.0162756	-2.30404
RFX8	-0.711759	-0.536223	-3.37725	0.00194058	0.0162756	-1.77179
TSPYL5	-1.20524	-0.130223	-3.37712	0.00194125	0.0162756	-1.73291
SUSD3	-0.852559	5.36921	-3.37709	0.00194143	0.0162756	-2.30776
KIAA1551	-0.3678	9.74243	-3.37613	0.00194642	0.0163075	-3.29148
CAMTA1	0.269221	6.93454	3.37469	0.0019539	0.0163602	-2.63835
CYB561	0.459838	5.74189	3.37371	0.00195903	0.0163828	-2.3588
NDUFAF8	0.24264	6.26632	3.37362	0.00195952	0.0163828	-2.48322
CEP128	-0.71707	5.1934	-3.37349	0.00196017	0.0163828	-2.24082
UBQLN2	-0.349631	6.73053	-3.37261	0.0019648	0.0163976	-2.61085
CLU	-1.2613	4.43736	-3.37244	0.00196569	0.0163976	-2.0414
BRK1	0.170572	7.68491	3.37233	0.00196626	0.0163976	-2.82217
DENND5A	-1.12814	4.74821	-3.37212	0.00196734	0.0163976	-2.08394
TTYH2	-1.37548	1.33365	-3.37202	0.0019679	0.0163976	-1.68584
CDH4	0.736883	-0.58627	3.37164	0.00196987	0.0164041	-1.78345
F2RL1	-1.67934	0.927761	-3.37011	0.00197793	0.0164612	-1.69815
DIS3L	0.395313	6.42188	3.36985	0.00197934	0.016463	-2.55429
TDRD1	0.917668	-0.518366	3.36958	0.00198072	0.0164645	-1.78144
PXDC1	0.8322	-0.31443	3.36917	0.00198291	0.0164727	-1.77965
SNRPA	-0.345839	5.80182	-3.36733	0.00199267	0.0165439	-2.41385
CSGALNACT2	-0.332809	7.53579	-3.36641	0.00199756	0.0165745	-2.79559
TMUB2	-0.327883	6.52269	-3.3656	0.00200186	0.0165922	-2.59118
DUSP10	-0.77124	6.45803	-3.36556	0.00200211	0.0165922	-2.52173
ORC6	-1.2829	2.23306	-3.36089	0.00202718	0.0167898	-1.7279
ACTR3C	-0.640182	3.83108	-3.36063	0.00202859	0.0167914	-1.93472
FAM153B	-1.28506	0.591213	-3.35908	0.00203696	0.0168506	-1.752
NAPB	-0.756849	4.51594	-3.35723	0.00204703	0.0169237	-2.0794
NOD1	0.568035	3.99058	3.35668	0.00205003	0.0169383	-1.98867
MTF1	-0.473173	5.65419	-3.35599	0.00205383	0.0169595	-2.37774
SHCBP1	-1.42126	0.970159	-3.3554	0.00205705	0.0169759	-1.72967
UBXN4	-0.214381	8.80653	-3.35451	0.00206192	0.0170059	-3.10082
PER3	0.665507	4.59196	3.35411	0.00206413	0.017014	-2.09656
SPHK2	0.776263	3.00512	3.3486	0.00209464	0.0172461	-1.85771
CXCR2	-1.18479	-0.270533	-3.34857	0.00209481	0.0172461	-1.82214
FBXO38	-0.486539	6.51939	-3.34795	0.00209828	0.0172644	-2.61215
NDUFAF3	0.502064	6.33246	3.34596	0.00210943	0.0173457	-2.59298
VIPAS39	-0.95913	4.28842	-3.34527	0.00211329	0.0173612	-2.07672
EXOSC10	-0.449542	6.54462	-3.34518	0.00211383	0.0173612	-2.64767
MCM6	-0.637526	6.71165	-3.34368	0.00212228	0.0174201	-2.64696
CUX1	0.413389	5.89225	3.34265	0.00212808	0.0174574	-2.4746
APOL6	-0.317529	7.33176	-3.34118	0.00213643	0.0175154	-2.81903
NANP	1.09195	3.24283	3.3408	0.00213857	0.0175225	-1.86138
ANGEL1	0.843122	3.40019	3.33972	0.00214475	0.0175568	-1.91013
DGKA	-0.410482	8.14549	-3.33962	0.00214531	0.0175568	-3.03617
PPIB	0.180535	7.01306	3.33922	0.0021476	0.0175652	-2.76064
FAM198B	1.12715	-0.219622	3.33791	0.00215505	0.0176156	-1.83149
RFPL2	-1.22022	0.15639	-3.33761	0.00215682	0.0176196	-1.81195
NPAT	-0.358581	7.63377	-3.33648	0.00216332	0.0176622	-2.9106
CCNF	-1.37687	0.464545	-3.33366	0.00217955	0.0177745	-1.80306
TSPAN6	1.60919	1.70498	3.33365	0.00217965	0.0177745	-1.79225
TREM1	1.56756	0.891088	3.33219	0.00218808	0.0178326	-1.80657
REG4	-1.42111	0.732393	-3.33177	0.00219057	0.0178423	-1.79095
LNP1	1.2168	0.342667	3.33137	0.00219287	0.0178448	-1.81079
GOLGA7	-0.206678	8.08824	-3.33127	0.00219347	0.0178448	-3.01117
AMPD3	0.985277	3.18046	3.32825	0.00221113	0.0179779	-1.9159
C1orf146	-0.71915	-0.513681	-3.32693	0.00221888	0.0180302	-1.88665
PPP4R4	-1.01877	-0.361143	-3.32629	0.00222265	0.0180408	-1.88252
ZNF264	0.393442	5.38259	3.32615	0.0022235	0.0180408	-2.36033
OSTC	0.287761	6.89021	3.32604	0.00222412	0.0180408	-2.78384
RPL41	0.360719	5.29366	3.32554	0.00222709	0.0180542	-2.36417
SF3B2	0.262213	7.69682	3.32464	0.00223244	0.018087	-2.93112
BRSK1	0.6103	-0.609874	3.32274	0.00224371	0.0181676	-1.90666
MAZ	0.719346	2.31328	3.32225	0.00224662	0.0181804	-1.81957
FGFR1OP2	-0.256311	7.39274	-3.32202	0.00224799	0.0181808	-2.88801
RETREG2	0.33134	6.24331	3.32092	0.00225459	0.0182156	-2.61552
MED17	-0.317647	6.81438	-3.32075	0.00225558	0.0182156	-2.75469
VPS13B	-0.293798	8.33067	-3.32064	0.00225626	0.0182156	-3.11218
RPP14	0.569213	3.61904	3.31966	0.00226216	0.0182525	-1.97355
YWHAG	0.551827	4.10637	3.31894	0.00226648	0.0182767	-2.07574
ARHGAP44	0.875672	-0.312388	3.31816	0.00227119	0.0183039	-1.89872
PHC3	-0.311879	7.86068	-3.31779	0.00227338	0.0183108	-2.99718
YWHAB	-0.190004	9.53581	-3.31523	0.0022889	0.018425	-3.37501
RDH13	0.614857	3.52864	3.31351	0.00229933	0.0184981	-1.97959
EGR3	1.25929	1.22874	3.31323	0.00230104	0.0185011	-1.83442
TMEM214	0.54905	4.92748	3.31239	0.00230621	0.0185318	-2.33356
HUWE1	0.275052	7.71051	3.31167	0.00231057	0.018556	-2.97529
MTRNR2L8	0.768404	0.0206727	3.3113	0.00231287	0.0185637	-1.88987
CCM2	-0.51482	6.80446	-3.30995	0.00232119	0.0186196	-2.82752
PLPP2	1.43584	0.115543	3.30711	0.00233869	0.0187396	-1.89604
G0S2	1.64187	1.89245	3.30708	0.00233888	0.0187396	-1.8612
DENND1B	-0.272093	7.21179	-3.30632	0.00234361	0.0187667	-2.87938
LILRB4	0.8803	-0.225797	3.30468	0.00235381	0.0188373	-1.92751
TJP2	-1.34465	1.88128	-3.30343	0.00236163	0.0188889	-1.86792
LRRC2	-1.06222	-0.0758738	-3.30141	0.00237429	0.0189791	-1.93178
PRKCH	-0.164623	8.88455	-3.29975	0.00238472	0.0190431	-3.26465
GABARAPL1	-0.552905	7.48283	-3.2997	0.00238506	0.0190431	-2.93003
CHST14	1.02503	2.24196	3.2989	0.0023901	0.0190723	-1.8786
NEDD4L	1.06558	2.8174	3.29776	0.00239735	0.0191133	-1.92126
MINDY2	0.576215	6.29904	3.29765	0.00239802	0.0191133	-2.70638
FOS	0.267836	10.4136	3.29692	0.0024027	0.0191395	-3.62836
ZNF326	-0.451429	7.42942	-3.29632	0.00240651	0.0191587	-2.92356
LUC7L	-0.314261	7.24205	-3.2958	0.00240979	0.0191681	-2.92315
MAP3K11	0.584494	4.81168	3.29548	0.00241185	0.0191681	-2.28358
KNSTRN	-0.632494	3.43575	-3.29548	0.00241186	0.0191681	-2.04239
HK2	1.16223	2.20824	3.29519	0.00241369	0.0191716	-1.88689
ZDHHC1	0.970775	-0.211292	3.29492	0.00241545	0.0191744	-1.94153
FAM126A	-0.680495	5.23296	-3.29376	0.00242289	0.0192121	-2.43371
SEC14L1	0.61328	6.5336	3.29374	0.00242299	0.0192121	-2.73395
PKIG	-0.988092	2.33547	-3.29274	0.00242939	0.0192518	-1.89967
LBH	0.424654	7.08629	3.28981	0.0024483	0.0193905	-2.90976
CD47	-0.234927	8.8872	-3.28853	0.00245663	0.0194452	-3.30297
KIAA1324	0.780658	4.08287	3.28787	0.00246089	0.0194678	-2.2085
PPRC1	0.743507	4.65448	3.28727	0.00246484	0.0194878	-2.24834
ASPM	-1.7238	1.44688	-3.28477	0.00248117	0.0195966	-1.91768
PCOLCE	1.20663	1.18442	3.28471	0.00248154	0.0195966	-1.89796
CTDNEP1	0.428599	4.51869	3.28431	0.00248418	0.0195966	-2.26894
CDA	0.874153	-0.201172	3.28411	0.00248547	0.0195966	-1.97179
KLHL12	-0.47327	6.12285	-3.28408	0.00248572	0.0195966	-2.68752
NDUFV1	0.221453	7.69957	3.28352	0.00248939	0.0196043	-3.06251
TMPRSS11E	-1.51637	-0.251472	-3.28349	0.00248955	0.0196043	-1.97968
PPP1CC	-0.22985	7.94087	-3.28294	0.00249319	0.0196196	-3.09683
ZNF628	0.915746	1.43526	3.28277	0.00249434	0.0196196	-1.89593
AP3M1	-0.547114	6.65146	-3.28188	0.00250016	0.0196541	-2.86074
PIP4K2A	0.454502	8.28067	3.28166	0.00250165	0.0196546	-3.19353
CRYZ	-0.581819	5.76386	-3.27914	0.00251836	0.0197745	-2.64015
IFFO2	0.662332	3.70991	3.27798	0.00252609	0.019824	-2.12122
AKR1B1	-0.239354	7.34798	-3.27705	0.00253229	0.0198613	-3.00539
RNF214	-0.809558	5.03032	-3.27623	0.00253779	0.0198931	-2.46122
ARFGAP1	0.620346	4.24803	3.27551	0.00254263	0.0199197	-2.22019
FAM160A1	1.17795	0.264834	3.27041	0.0025771	0.0201782	-1.98797
ANKRD17	0.454163	7.12763	3.27002	0.00257972	0.020182	-2.97412
HYI	1.15447	1.06535	3.26991	0.00258051	0.020182	-1.93232
SIRT2	0.285097	6.78074	3.26949	0.00258339	0.020193	-2.89577
CPNE5	-0.705357	-0.443063	-3.26905	0.00258639	0.0202049	-2.03329
SLC51A	1.29338	0.913623	3.26772	0.00259546	0.0202643	-1.95165
ETNK1	-0.424465	6.87592	-3.26681	0.0026017	0.0203015	-2.93546
ZBTB45	0.656305	2.278	3.26591	0.00260788	0.0203382	-1.96509
CDC14B	-0.982741	3.46413	-3.26445	0.00261792	0.020405	-2.13263
SLC30A5	0.267599	6.03292	3.26369	0.00262322	0.0204249	-2.70627
BANP	-0.52989	4.972	-3.26365	0.00262345	0.0204249	-2.41642
IER3	0.704673	3.03865	3.26062	0.00264452	0.0205773	-2.04132
HAUS7	0.789219	-0.133969	3.25828	0.00266085	0.0206927	-2.03209
CKAP2	-0.624564	6.51802	-3.25765	0.00266529	0.0207155	-2.81227
C9orf66	-1.17229	0.713133	-3.25741	0.00266699	0.020717	-2.00195
ULK2	-0.703148	3.91942	-3.257	0.0026699	0.0207279	-2.23074
ZNF547	-1.67764	0.572161	-3.25668	0.00267212	0.0207334	-1.98923
ARHGAP12	-0.504534	6.88463	-3.25534	0.0026816	0.0207953	-2.9584
PIGA	-0.707679	6.33853	-3.25307	0.0026977	0.0209083	-2.80766
NCK1	-0.28239	7.50732	-3.25237	0.00270266	0.020935	-3.09091
SLC1A7	-1.17227	-0.150259	-3.25025	0.0027178	0.0210382	-2.05833
CD38	-1.24314	3.11205	-3.25007	0.00271904	0.0210382	-2.08996
KIF5B	-0.205431	8.47364	-3.24883	0.00272795	0.0210952	-3.28651
GCH1	0.413986	6.58232	3.24806	0.0027335	0.0211263	-2.89964
RASSF1	0.292357	7.79113	3.24783	0.00273513	0.021127	-3.16489
CABP7	-0.739921	-0.44356	-3.24735	0.00273864	0.0211423	-2.08207
ZNF180	-0.564699	5.13936	-3.24695	0.0027415	0.0211525	-2.52631
TMEM129	0.823224	3.62017	3.24583	0.00274957	0.0212001	-2.23472
FAM109A	1.02529	-0.194482	3.24567	0.00275076	0.0212001	-2.06232
MMD	0.550173	6.07355	3.24109	0.00278413	0.0214453	-2.76264
DKK3	0.92574	5.48833	3.23963	0.00279484	0.0215157	-2.61884
TOPORS	-0.402313	7.5688	-3.23935	0.0027969	0.0215195	-3.11926
ZFP82	-0.805837	5.00241	-3.23877	0.00280116	0.0215403	-2.4975
EDAR	-1.01776	-0.488682	-3.23853	0.00280289	0.0215415	-2.10744
SSBP2	-0.832581	5.39524	-3.23819	0.00280541	0.0215489	-2.63829
RICTOR	-0.289641	9.00558	-3.23769	0.00280911	0.0215652	-3.43032
CASC4	0.371509	6.11059	3.23742	0.00281112	0.0215659	-2.80895
NEK7	0.576477	7.17788	3.23725	0.00281233	0.0215659	-3.08349
PROSER2	1.10174	-0.145402	3.23658	0.00281731	0.0215921	-2.088
RALY	-0.212892	7.75447	-3.23535	0.00282644	0.02165	-3.19293
ATP6V0A1	1.48543	1.36783	3.23389	0.00283734	0.0217213	-2.03318
REST	-0.190625	8.52099	-3.23342	0.00284082	0.0217261	-3.34988
PLEKHA1	-0.296472	7.69577	-3.23326	0.00284201	0.0217261	-3.18077
NOTCH2	0.621424	5.89531	3.23317	0.0028427	0.0217261	-2.75693
FAM168A	0.562728	4.47622	3.23289	0.00284477	0.0217299	-2.39718
TTLL2	1.1351	-0.349722	3.23234	0.00284888	0.0217492	-2.1072
MACC1	1.40361	0.181981	3.23175	0.00285329	0.0217651	-2.06892
SLC35G2	-1.32337	2.5314	-3.23164	0.00285413	0.0217651	-2.05847
MAGT1	0.325502	6.58974	3.23034	0.00286392	0.0218277	-2.94649
IMPDH1	0.56499	5.38384	3.22892	0.00287457	0.0218967	-2.66475
HEY2	-0.763206	-0.59716	-3.22855	0.00287743	0.0219064	-2.13549
ST6GALNAC2	1.20317	2.45167	3.22752	0.00288518	0.0219532	-2.07918
BRWD1	-0.157555	8.98863	-3.22583	0.00289801	0.0220386	-3.474
GPR132	-0.820027	4.77619	-3.22529	0.00290211	0.0220577	-2.45824
PGLYRP2	0.802009	1.63963	3.22415	0.00291084	0.0221118	-2.03981
SERPINA1	1.80377	1.68033	3.22386	0.00291304	0.0221163	-2.07356
PPP1R2P3	-0.410061	3.55895	-3.22335	0.00291696	0.0221339	-2.22515
SREBF1	0.649363	4.60733	3.22303	0.0029194	0.0221401	-2.41606
ZC3HC1	-0.569747	5.11029	-3.22263	0.00292249	0.0221477	-2.57108
FBLN1	0.7364	-0.466602	3.22248	0.00292362	0.0221477	-2.14042
HACD1	-1.15424	0.174535	-3.22118	0.00293365	0.0222114	-2.09933
FLNA	0.278879	8.31723	3.22011	0.00294186	0.0222493	-3.3398
RETREG1	0.69307	5.48814	3.22011	0.00294188	0.0222493	-2.69861
ANAPC13	-0.271658	7.07887	-3.2193	0.00294814	0.0222844	-3.08654
CEP57	-0.297782	7.38252	-3.21899	0.00295054	0.0222903	-3.15585
METTL7A	-1.2345	1.17524	-3.21799	0.0029583	0.0223366	-2.06474
DNAJB6	0.30201	7.28678	3.21628	0.00297158	0.0224246	-3.12286
B4GALNT4	0.974284	0.339128	3.21562	0.00297671	0.0224442	-2.10558
CNIH4	-0.22919	6.42861	-3.21543	0.0029782	0.0224442	-2.9292
TSC2	0.537899	4.68054	3.21532	0.00297908	0.0224442	-2.48353
BRIP1	-1.2925	2.25228	-3.21367	0.00299202	0.0225178	-2.09377
CCR10	-1.05467	0.266524	-3.21362	0.00299242	0.0225178	-2.10469
RAPGEF6	0.430402	5.97753	3.21345	0.00299375	0.0225178	-2.83061
PI16	-1.84022	1.2015	-3.21278	0.00299902	0.0225451	-2.09706
COG7	-0.560862	4.30612	-3.21251	0.00300115	0.0225487	-2.40243
ZNF20	-0.933314	-0.0196455	-3.21229	0.00300281	0.022549	-2.12987
NDUFB9	-0.218167	7.22879	-3.21032	0.00301837	0.0226534	-3.119
CDC73	0.245921	8.11299	3.20918	0.00302744	0.0227091	-3.31469
HES6	-0.947463	2.12438	-3.20884	0.00303013	0.0227169	-2.08609
GOLGA3	0.493584	5.49106	3.20841	0.00303356	0.0227302	-2.71263
PRIM2	-0.477118	4.32507	-3.20753	0.00304051	0.0227699	-2.42117
NENF	-0.198254	6.55412	-3.20731	0.00304229	0.0227708	-2.97482
ZNF845	-0.504289	6.17458	-3.20668	0.00304732	0.0227961	-2.89998
NSUN7	-0.73147	-0.57976	-3.20636	0.00304991	0.0228031	-2.19121
P3H4	1.02406	2.20945	3.20594	0.00305321	0.0228153	-2.11435
HMGN1	-0.206094	7.77967	-3.20543	0.00305734	0.0228338	-3.26453
RDH10	-1.13898	2.55487	-3.20456	0.00306426	0.0228731	-2.12952
RPL13	0.208673	8.32471	3.20408	0.00306814	0.0228896	-3.36967
CXorf21	-1.41063	0.903471	-3.203	0.00307681	0.0229418	-2.10961
FBL	0.280216	7.00424	3.2019	0.00308573	0.0229958	-3.08039
EFCAB14	0.306496	8.14664	3.19906	0.00310873	0.0231547	-3.36906
PLEKHF1	0.866963	5.48661	3.19834	0.00311461	0.023186	-2.74052
WDR11	-0.337216	6.40185	-3.19784	0.00311866	0.0232036	-2.96559
SLFN5	-0.519801	7.80993	-3.19682	0.00312702	0.0232532	-3.30801
CPLX1	0.843461	-0.198817	3.19416	0.00314888	0.0234031	-2.19836
RGS3	1.12213	4.10154	3.1939	0.00315102	0.0234064	-2.40447
SHC2	0.727393	-0.524476	3.19268	0.00316106	0.0234581	-2.22655
LRIG1	0.452529	6.4708	3.19264	0.0031614	0.0234581	-2.99377
NEDD9	0.340329	6.73372	3.19139	0.00317174	0.0234905	-3.08246
CALCB	1.34119	1.26215	3.19139	0.00317178	0.0234905	-2.13058
DHCR24	-1.41534	0.521532	-3.19131	0.00317245	0.0234905	-2.15471
CMKLR1	-1.49938	0.710381	-3.19129	0.00317259	0.0234905	-2.14569
LILRB1	-1.46695	1.55945	-3.19094	0.00317547	0.0234992	-2.14171
ADAM8	0.486047	5.8926	3.18987	0.00318439	0.0235331	-2.84877
MCCC2	-0.410671	6.21757	-3.18982	0.00318482	0.0235331	-2.97273
CCDC69	0.265103	7.00051	3.18978	0.00318519	0.0235331	-3.1274
C1orf131	-0.417854	5.85619	-3.18861	0.00319494	0.0235925	-2.84595
GLB1L2	-1.16956	0.283761	-3.18789	0.00320092	0.0236239	-2.18434
EIF2S3	0.353899	6.58699	3.18696	0.00320868	0.0236685	-3.02988
SLC20A1	0.239877	8.31875	3.18428	0.00323124	0.0238207	-3.42922
EME2	0.697781	2.43544	3.1841	0.00323277	0.0238207	-2.17328
RTL8A	-0.54978	4.63737	-3.18338	0.00323887	0.0238434	-2.58126
LRRK2	1.2516	1.1863	3.18333	0.00323931	0.0238434	-2.15343
AFAP1	-0.795241	3.56749	-3.18137	0.0032559	0.0239525	-2.3011
ALKBH5	0.346907	6.40071	3.18117	0.00325762	0.0239525	-2.9956
CNTD2	-0.80121	-0.283045	-3.18031	0.00326494	0.0239935	-2.24526
MARVELD1	1.09985	0.360266	3.17997	0.0032679	0.0240024	-2.19069
SLITRK5	1.00901	-0.469547	3.17962	0.00327083	0.0240111	-2.2367
PHF11	-0.191721	7.69211	-3.17925	0.003274	0.0240216	-3.31023
SLC31A2	0.977448	1.26496	3.1788	0.0032779	0.0240371	-2.15332
ADGRE1	-1.33475	0.804817	-3.17859	0.00327962	0.0240371	-2.17182
KALRN	-1.50372	0.450013	-3.17805	0.00328427	0.0240584	-2.19195
HOPX	0.555584	7.43943	3.17377	0.00332119	0.024316	-3.29851
ANKRD13D	0.592082	6.46203	3.17254	0.00333188	0.0243812	-3.0567
ALG1L2	0.734494	-0.431257	3.17175	0.00333877	0.0244186	-2.26386
HCCS	-0.48055	5.1737	-3.17042	0.00335033	0.0244902	-2.71138
LRRC45	1.11626	2.22349	3.16887	0.00336393	0.0245765	-2.21686
FCN1	1.6454	2.69592	3.16789	0.00337251	0.0246262	-2.23576
HIST1H3A	0.474777	4.46368	3.16767	0.00337446	0.0246273	-2.55217
KCNK5	-0.907183	-0.348296	-3.16655	0.0033843	0.0246842	-2.26986
ADAT3	-1.06874	0.638006	-3.16638	0.00338584	0.0246842	-2.21552
TFEB	-0.824965	2.5484	-3.16538	0.00339464	0.0247352	-2.23904
KCNAB1	1.25486	2.07608	3.16451	0.0034024	0.0247786	-2.20901
SCML1	-1.2397	4.07625	-3.16368	0.00340978	0.0248193	-2.40219
STK40	0.764753	4.61662	3.16273	0.00341821	0.0248674	-2.62227
RPL28	0.263204	7.45005	3.1625	0.00342023	0.024869	-3.28343
MRPL58	-0.30491	5.47411	-3.1617	0.00342735	0.0249076	-2.81412
LRMP	-0.401248	7.48205	-3.16075	0.00343586	0.0249562	-3.3115
RPS24	0.260191	6.92701	3.15911	0.00345058	0.0250499	-3.17034
NAB2	1.24516	1.46659	3.15881	0.00345326	0.0250562	-2.20698
PDIA3	0.172504	8.21625	3.15633	0.00347564	0.0252052	-3.48187
CRYL1	-0.462906	5.6921	-3.15564	0.00348192	0.0252375	-2.93245
WARS2	0.471819	5.57924	3.15517	0.00348619	0.0252552	-2.85691
PILRB	0.809895	2.68342	3.15464	0.00349104	0.0252757	-2.25945
C15orf61	0.279855	5.98243	3.15445	0.00349271	0.0252757	-2.95897
NIP7	-0.401474	6.43764	-3.15167	0.00351813	0.0254385	-3.07557
FARSA	0.630179	5.25859	3.15158	0.0035189	0.0254385	-2.83899
MDH1	-0.234827	8.05129	-3.15079	0.00352616	0.0254776	-3.47182
MZB1	1.03893	2.80265	3.15017	0.00353184	0.0255053	-2.32807
CCNDBP1	-0.151461	8.2974	-3.14776	0.00355408	0.0256524	-3.52389
SDR42E2	0.834431	3.1006	3.14748	0.00355667	0.0256576	-2.32573
ARHGEF11	-1.24826	1.26744	-3.1471	0.00356017	0.0256581	-2.23682
ARF3	0.552984	4.97656	3.14707	0.00356046	0.0256581	-2.72531
LPP	0.312368	7.35807	3.14589	0.00357137	0.0257232	-3.33501
RMND5B	-0.86368	3.93744	-3.14481	0.00358141	0.0257821	-2.51675
CRIM1	0.694876	3.94275	3.14395	0.00358943	0.0258263	-2.51294
PROK2	-1.57576	1.00203	-3.14332	0.00359539	0.0258556	-2.25372
RBBP7	-0.188101	8.62425	-3.14149	0.00361247	0.0259479	-3.60443
DDIT4L	-1.01717	-0.397029	-3.1414	0.0036133	0.0259479	-2.33897
MTM1	-0.6676	5.57428	-3.14134	0.00361388	0.0259479	-2.96342
PLIN2	0.346491	7.91413	3.14088	0.00361824	0.0259656	-3.46091
TGFBR1	0.489783	6.53566	3.13979	0.00362848	0.0260256	-3.16443
PEX11B	-0.52095	5.7711	-3.13939	0.00363231	0.0260336	-2.97434
HDGFL3	-1.37899	3.94243	-3.13927	0.00363339	0.0260336	-2.477
PPP3CA	0.476535	6.14056	3.13906	0.00363539	0.0260344	-3.03901
KDM1B	-0.73442	2.87083	-3.13808	0.00364466	0.0260872	-2.33167
SLU7	-0.235919	8.56479	-3.13716	0.00365335	0.0261358	-3.58632
ADM	1.24275	0.447516	3.13619	0.0036626	0.0261868	-2.3086
TMEM238	0.5497	4.10631	3.13601	0.00366429	0.0261868	-2.53535
RPL4	0.176743	8.16907	3.13541	0.00367005	0.0262098	-3.50823
NLE1	1.19457	2.73368	3.13527	0.00367131	0.0262098	-2.3226
C12orf66	-0.581165	4.34331	-3.13396	0.00368383	0.0262769	-2.63844
HERC2	-0.457146	5.63741	-3.13389	0.00368453	0.0262769	-2.92797
HSPE1	-0.262097	5.83617	-3.13363	0.00368702	0.026281	-2.96847
CASZ1	-0.841659	3.08067	-3.13147	0.00370779	0.0264105	-2.34981
IMPACT	-0.476176	5.51266	-3.13134	0.00370903	0.0264105	-2.92426
TVP23B	-0.35165	5.53453	-3.13069	0.00371526	0.0264342	-2.92807
ZNF282	0.819755	2.98817	3.13059	0.0037162	0.0264342	-2.32982
RHPN1	1.15135	2.65257	3.12978	0.00372403	0.0264739	-2.33829
ZNF680	-0.773098	4.96248	-3.12962	0.00372562	0.0264739	-2.80244
BATF	-0.72145	5.09263	-3.12918	0.00372989	0.0264905	-2.83925
EME1	-1.30584	0.32091	-3.12825	0.00373891	0.0265162	-2.33154
ZC3HAV1	-0.279516	8.34649	-3.12823	0.00373905	0.0265162	-3.56799
TRIO	-1.09387	1.19853	-3.12821	0.00373929	0.0265162	-2.27879
GPD1L	0.680283	5.00003	3.12778	0.00374347	0.0265254	-2.7872
PAPSS1	-0.483337	5.99757	-3.12766	0.00374462	0.0265254	-3.06417
BRPF1	0.561979	4.97851	3.12748	0.00374637	0.0265254	-2.77308
PLCD1	-0.515692	5.48301	-3.12695	0.00375149	0.026548	-2.92206
DHRSX	0.551171	5.19069	3.1253	0.00376757	0.0266481	-2.85536
ZNF57	-1.25271	3.03121	-3.12501	0.0037704	0.0266544	-2.42961
SH3BP2	0.602281	5.12377	3.12313	0.00378887	0.0267712	-2.83806
FMNL1	0.498775	7.01636	3.12225	0.00379749	0.0268183	-3.27235
TROVE2	-0.199511	8.31186	-3.12174	0.0038026	0.0268407	-3.57993
TRPC3	-0.809054	-0.611009	-3.12097	0.00381014	0.0268801	-2.40318
ACOXL	0.697105	-0.717451	3.11969	0.00382284	0.0269558	-2.40709
STOM	0.418615	8.07714	3.11897	0.00382994	0.0269921	-3.56455
PID1	0.807199	-0.319005	3.1185	0.00383462	0.0270112	-2.40052
RPS6KL1	-1.23672	0.974974	-3.11684	0.00385116	0.0271138	-2.32966
BMPR2	0.62342	5.19101	3.11646	0.00385495	0.0271266	-2.84314
METTL17	-0.230027	7.17715	-3.11549	0.00386464	0.0271809	-3.36205
DCHS1	-0.96829	-0.2142	-3.11466	0.003873	0.0272258	-2.38676
CRYBA4	-0.767243	-0.548534	-3.11443	0.00387528	0.0272279	-2.41107
SDCCAG3	0.608458	4.23049	3.11421	0.00387754	0.0272299	-2.64263
FOXN2	-0.246551	7.32677	-3.11237	0.00389599	0.0273455	-3.39346
TOP2A	-1.52104	3.53893	-3.11187	0.00390106	0.0273567	-2.4591
E4F1	0.454918	4.28721	3.11182	0.00390156	0.0273567	-2.64383
C15orf53	-1.1748	-0.140569	-3.11067	0.00391319	0.0274175	-2.38825
PTER	-0.421342	5.79666	-3.11057	0.00391423	0.0274175	-3.05478
CHODL	1.19532	2.37883	3.11004	0.00391963	0.0274291	-2.36474
BLCAP	0.417445	6.33056	3.10994	0.00392063	0.0274291	-3.17772
ARHGEF37	0.824363	2.11775	3.10982	0.00392186	0.0274291	-2.33113
BRD1	0.502522	6.94091	3.10909	0.00392928	0.027467	-3.28076
CYLD	-0.264267	9.61755	-3.1083	0.00393732	0.0275093	-3.88931
FOXO4	0.855955	1.4971	3.10776	0.00394284	0.0275219	-2.32053
MEDAG	1.04487	-0.283074	3.10773	0.00394313	0.0275219	-2.40829
CEP97	-0.538127	5.52702	-3.10675	0.00395316	0.0275682	-2.97381
SYNGAP1	0.827049	0.875985	3.10669	0.00395377	0.0275682	-2.34138
C1orf186	0.5825	-0.759974	3.10645	0.00395619	0.0275711	-2.44397
CD109	-1.03564	-0.234219	-3.10564	0.00396453	0.0276152	-2.41302
PLCB3	1.13644	0.470654	3.10464	0.00397477	0.0276579	-2.36371
TAPT1	-0.404463	6.27603	-3.10463	0.00397485	0.0276579	-3.13812
MMP24-AS1	0.483504	4.14357	3.10445	0.00397669	0.0276579	-2.62298
POC1B	0.512309	6.56916	3.10374	0.00398405	0.0276951	-3.28938
SMARCE1	-0.192621	7.58839	-3.10343	0.00398725	0.0277033	-3.46884
CBWD2	-0.386808	5.17421	-3.10291	0.00399261	0.0277266	-2.90818
CHST11	-0.315928	6.96113	-3.09972	0.00402571	0.0279306	-3.35977
SNRNP35	-0.343726	5.75218	-3.09959	0.00402703	0.0279306	-3.0442
ATG16L1	0.307439	7.29526	3.09949	0.00402808	0.0279306	-3.4178
CCDC130	-0.314184	6.23913	-3.09808	0.00404276	0.0280183	-3.18703
SPACA9	1.07057	0.97169	3.09757	0.00404807	0.028041	-2.35231
GNG4	-1.10991	-0.144671	-3.09676	0.00405657	0.0280857	-2.43792
MPP5	-0.494401	5.16877	-3.09616	0.00406287	0.0281152	-2.8975
HDDC2	-0.393682	6.45784	-3.09567	0.00406802	0.0281366	-3.26118
SLC45A1	-0.964415	0.220151	-3.09403	0.00408533	0.0282422	-2.4198
HTR6	1.09067	-0.0862359	3.09369	0.00408888	0.0282525	-2.41975
ULK1	0.657806	4.44758	3.09337	0.00409228	0.0282618	-2.68344
AKAP2	-0.704623	-0.216392	-3.09188	0.00410812	0.028338	-2.45283
PSMC1	-0.508843	3.81249	-3.09186	0.0041083	0.028338	-2.57299
PLEKHG1	-1.28133	2.8083	-3.09175	0.00410949	0.028338	-2.44058
SLC38A2	-0.294	8.28573	-3.08996	0.00412849	0.0284547	-3.64246
SELE	-0.692141	-0.646265	-3.08932	0.00413531	0.0284875	-2.48099
PIGC	-0.36453	7.07892	-3.08811	0.00414828	0.0285545	-3.41314
[truncated: 11,759 more rows]
