# Supplementary material for: Colonic mucosal associated invariant T cells in Crohn’s disease have a diverse and non-public T cell receptor beta chain repertoire
Source: PLoS One. 2023 Nov 3;18(11):e0285918. doi: 10.1371/journal.pone.0285918 (PMC10624325; doi:10.1371/journal.pone.0285918)
Supplement: S3 Table — The Log2 of the ratio of each listed gene’s average normalized transcript level in lamina propria MAIT cells relative to other lamina propria CD8 T cells is listed next to the average (Avg) normalized transcript level for all cells. The p-value of a t-test for significance is shown before and after (adj.) adjustment for multiple comparisons. (XLS) [file pone.0285918.s007.xls]

## Sheet: Supplementary Table 3 dge_top_g
Differential Gene Expression between MAIT and conventional CD8 T cells from colon, ranked by significance
Gene name	log2(MAIT/CD8)	Avg	t	P.Value	adj.P.Val	B
OASL	-1.72802	7.36144	-11.4506	3.05344e-12	2.47863e-08	17.9783
NTN4	5.00204	2.14675	11.371	3.60344e-12	2.47863e-08	17.2237
FURIN	2.20439	6.76424	10.7596	1.32054e-11	6.05554e-08	16.5602
C2CD4B	3.67838	1.22083	10.4096	2.8349e-11	9.74993e-08	15.0696
PLD1	3.59599	2.79558	10.0427	6.42207e-11	1.76697e-07	14.4775
ZDHHC11	3.59685	1.74094	9.71494	1.35288e-10	2.85284e-07	13.7314
IL23R	4.21304	3.99751	9.68426	1.45162e-10	2.85284e-07	13.7994
SCART1	3.95336	2.3941	9.1807	4.69579e-10	7.91204e-07	12.7271
IRAK2	3.47537	3.79726	9.13955	5.17616e-10	7.91204e-07	12.6266
C2CD4A	4.54252	1.94947	9.09418	5.76462e-10	7.93038e-07	12.5897
NEO1	3.14495	3.624	8.95325	8.06765e-10	1.00897e-06	12.2302
NEDD4L	3.92264	2.48049	8.84437	1.04789e-09	1.12679e-06	11.985
KLRB1	1.69751	7.89355	8.83773	1.06479e-09	1.12679e-06	12.0131
P2RX5	1.6361	5.64541	8.54411	2.17274e-09	2.03843e-06	11.556
BLK	4.80497	3.02928	8.52463	2.27889e-09	2.03843e-06	11.3457
CEBPD	1.9118	6.54113	8.50851	2.37078e-09	2.03843e-06	11.4256
TNIP1	0.990961	7.33056	8.42727	2.89484e-09	2.34261e-06	11.0816
LTK	4.24766	2.8756	8.31293	3.8401e-09	2.9349e-06	10.8308
FNDC3B	1.7485	6.23287	8.21898	4.84973e-09	3.34153e-06	10.7497
CA2	4.99008	4.55693	8.2183	4.85793e-09	3.34153e-06	10.6127
PIM1	1.43039	6.79445	8.16473	5.55243e-09	3.63737e-06	10.5142
RORC	4.61408	3.07043	8.12103	6.19356e-09	3.87295e-06	10.4058
NCR3	3.16731	5.61385	7.93993	9.76693e-09	5.74592e-06	10.1071
TBC1D9	4.3439	1.50982	7.92965	1.00241e-08	5.74592e-06	9.90926
KIF5C	2.29304	6.13024	7.88884	1.11146e-08	6.11616e-06	9.9396
VSTM4	3.44242	1.04792	7.86949	1.16733e-08	6.1765e-06	9.67895
CERK	1.36384	7.16945	7.83934	1.26013e-08	6.26136e-06	9.63685
PXDC1	3.28927	1.48415	7.83491	1.27439e-08	6.26136e-06	9.59777
RBPJ	1.13605	8.9359	7.76888	1.50751e-08	6.99096e-06	9.17092
ITM2A	-0.735153	8.82095	-7.76448	1.52452e-08	6.99096e-06	9.18995
TRPV3	3.38567	1.69949	7.72379	1.69132e-08	7.50565e-06	9.35417
CXXC5	3.45401	3.80782	7.70708	1.76506e-08	7.58809e-06	9.41182
NOTCH2	1.41957	6.53217	7.69363	1.82685e-08	7.61573e-06	9.3641
TLE1	2.68533	4.75974	7.66151	1.9834e-08	8.02519e-06	9.3898
LTB	1.62548	7.14551	7.56314	2.55332e-08	1.0036e-05	8.93631
IL4I1	4.55473	3.99567	7.48442	3.12802e-08	1.16377e-05	8.88435
SMAD3	1.33177	6.67866	7.48416	3.13009e-08	1.16377e-05	8.787
CMC1	-1.46031	6.42631	-7.46762	3.26683e-08	1.16377e-05	8.8155
JCHAIN	3.11362	8.40462	7.4638	3.2992e-08	1.16377e-05	8.61096
ADAM12	4.84908	2.81531	7.40447	3.84716e-08	1.31497e-05	8.71874
PHACTR2	1.72858	7.52916	7.39733	3.91902e-08	1.31497e-05	8.43847
ELK3	1.12683	6.80839	7.35151	4.4142e-08	1.44586e-05	8.44285
BASP1	4.1744	2.67267	7.31913	4.80214e-08	1.51327e-05	8.48247
SF3B1	-0.489147	10.1764	-7.31612	4.83999e-08	1.51327e-05	7.77381
N4BP3	2.86056	1.50283	7.27897	5.33189e-08	1.63002e-05	8.29428
MACC1	3.29745	2.55301	7.25485	5.67823e-08	1.67407e-05	8.29402
MARCKS	4.213	2.89286	7.25209	5.71935e-08	1.67407e-05	8.3243
HAUS3	-1.0463	6.92582	-7.21118	6.36469e-08	1.78876e-05	8.03487
NRIP1	1.58592	6.0812	7.21079	6.37126e-08	1.78876e-05	8.16346
ZBTB16	4.4747	4.5751	7.18312	6.84984e-08	1.88466e-05	8.1866
COL5A3	2.95879	1.8672	7.17238	7.04535e-08	1.90045e-05	8.05332
GZMH	-1.53925	6.82427	-7.14185	7.6326e-08	2.01926e-05	7.91519
CACNA2D4	2.59706	2.54013	7.13	7.87358e-08	2.04371e-05	7.96469
MT2A	1.06662	6.72143	7.10764	8.34986e-08	2.1272e-05	7.80592
RBMS1	1.06691	7.42214	7.06672	9.29868e-08	2.32585e-05	7.58422
TBC1D31	2.76243	4.75502	7.00982	1.08032e-07	2.65392e-05	7.7837
ANK1	3.67374	1.20121	6.99196	1.13249e-07	2.73328e-05	7.6435
TNFRSF13B	3.63457	1.05903	6.98019	1.16826e-07	2.77099e-05	7.59663
B3GNT2	-0.951622	7.52104	-6.95734	1.24099e-07	2.89362e-05	7.2691
SLC4A10	4.72777	5.54479	6.93955	1.30081e-07	2.98253e-05	7.60619
SCRN1	4.17591	2.66289	6.90334	1.43174e-07	3.1736e-05	7.46928
GTF3C1	1.18798	6.93243	6.89961	1.44596e-07	3.1736e-05	7.20016
RORA	1.06767	9.97582	6.89009	1.4829e-07	3.1736e-05	6.67565
IL3RA	2.64451	0.598581	6.88837	1.48968e-07	3.1736e-05	7.31823
BANK1	5.72526	1.9783	6.8859	1.49948e-07	3.1736e-05	7.46127
POU2F2	2.31327	5.18507	6.87652	1.53728e-07	3.2043e-05	7.42681
BLM	2.03783	4.94571	6.86749	1.57457e-07	3.23305e-05	7.42062
IL1R1	4.4397	2.92634	6.85356	1.63389e-07	3.29457e-05	7.35165
POU2AF1	3.54144	2.06664	6.84931	1.65243e-07	3.29457e-05	7.30073
PAK3	3.09344	2.02017	6.83598	1.71204e-07	3.32021e-05	7.26124
HIPK2	2.39015	6.38745	6.83564	1.71356e-07	3.32021e-05	7.21287
RAPGEF1	0.829556	7.25932	6.80921	1.83831e-07	3.51246e-05	6.93421
TGFB3	2.73629	1.43378	6.75218	2.13993e-07	4.03274e-05	7.00985
TFEC	2.73381	0.342454	6.74608	2.17504e-07	4.04351e-05	6.98347
AQP3	2.05935	4.75656	6.74039	2.2083e-07	4.05061e-05	7.0981
CYP2E1	2.66089	0.359556	6.72162	2.32172e-07	4.20261e-05	6.92133
AMPD2	1.25446	5.84054	6.71053	2.39154e-07	4.27279e-05	6.91236
ALOX5	3.33752	1.06984	6.70037	2.45729e-07	4.33397e-05	6.89374
COBLL1	4.78652	2.66903	6.64418	2.85584e-07	4.97314e-05	6.83442
CTSH	3.09838	5.65107	6.61456	3.09168e-07	5.30504e-05	6.74664
IQCG	2.44149	6.66175	6.61074	3.12356e-07	5.30504e-05	6.6022
MAST4	2.26959	6.62039	6.60068	3.20896e-07	5.38362e-05	6.53277
IL6R	3.10161	2.56087	6.5922	3.28276e-07	5.44108e-05	6.65194
GNG7	3.58859	2.58302	6.56966	3.48754e-07	5.71168e-05	6.61912
FERMT2	3.30247	2.12484	6.52282	3.95535e-07	6.40162e-05	6.48481
SPOCK2	0.973976	8.36171	6.51817	4.00514e-07	6.40682e-05	5.93562
CREB3L2	1.172	6.32795	6.48574	4.37037e-07	6.9107e-05	6.23779
CYBB	3.79852	0.80028	6.47794	4.46318e-07	6.97727e-05	6.36981
COL4A4	2.80281	0.640836	6.46095	4.67232e-07	7.159e-05	6.28262
PKIG	2.08043	4.41122	6.45418	4.75831e-07	7.159e-05	6.36349
ZNF211	-1.25329	5.93787	-6.45266	4.77789e-07	7.159e-05	6.21738
KLRK1	-1.84025	4.11718	-6.45191	4.78758e-07	7.159e-05	6.35266
TRIQK	3.23985	1.27092	6.4479	4.83964e-07	7.15902e-05	6.29386
EBF1	4.03462	1.4966	6.44392	4.89179e-07	7.15918e-05	6.29962
HILPDA	2.71671	2.93248	6.43824	4.96734e-07	7.19324e-05	6.27068
CHST15	3.76622	1.84023	6.43225	5.04824e-07	7.23424e-05	6.26646
AEBP1	3.02909	1.89346	6.40792	5.3909e-07	7.57084e-05	6.18036
WDFY2	1.36698	6.39918	6.40436	5.44302e-07	7.57084e-05	5.99807
EMP1	2.73426	4.28196	6.404	5.44823e-07	7.57084e-05	6.23103
BLNK	4.46587	2.54075	6.39832	5.53257e-07	7.61116e-05	6.20639
TIGIT	-1.05619	8.30067	-6.38084	5.80012e-07	7.90023e-05	5.58036
TNIP3	-1.6108	7.33535	-6.36804	6.00438e-07	8.09826e-05	5.7679
TNFRSF18	2.37094	5.9732	6.34803	6.33831e-07	8.46564e-05	5.97258
ATP6V0A1	3.2675	1.82196	6.34364	6.41405e-07	8.48443e-05	6.03031
COL5A1	3.13861	2.69711	6.33151	6.62813e-07	8.66548e-05	6.00995
P2RY14	2.90194	3.66586	6.3288	6.6769e-07	8.66548e-05	6.02606
GPSM1	2.43694	1.00715	6.3109	7.00849e-07	8.94642e-05	5.90318
EHD1	0.800998	7.04458	6.31011	7.02343e-07	8.94642e-05	5.62559
SET	0.694092	7.21778	6.30017	7.21517e-07	9.03748e-05	5.56555
COTL1	-0.853696	8.41104	-6.2945	7.32698e-07	9.03748e-05	5.35033
AOAH	-1.38121	7.72236	-6.2944	7.32906e-07	9.03748e-05	5.47754
NCS1	2.58232	4.74339	6.28971	7.42281e-07	9.03748e-05	5.92424
CD83	2.51047	6.98789	6.28968	7.42338e-07	9.03748e-05	5.6395
LST1	3.14948	3.76913	6.26963	7.83815e-07	9.45872e-05	5.87803
PYHIN1	-1.0438	7.82125	-6.25116	8.24095e-07	9.85832e-05	5.32207
MOB3A	1.14787	6.01706	6.24506	8.37841e-07	9.90017e-05	5.62309
LRRK1	3.11599	0.976751	6.24079	8.47619e-07	9.90017e-05	5.74969
RUBCNL	5.06197	1.3442	6.23955	8.50489e-07	9.90017e-05	5.80515
HDAC9	2.88963	2.84711	6.237	8.56378e-07	9.90017e-05	5.77093
FLT4	2.81514	1.65531	6.22184	8.92381e-07	0.000102304	5.71521
SOCS2	2.68673	4.00734	6.21805	9.01613e-07	0.000102508	5.74792
FYCO1	1.88992	5.72824	6.18488	9.8669e-07	0.000111261	5.53198
DTHD1	-1.30748	6.64732	-6.18098	9.97212e-07	0.000111534	5.34931
WDFY4	3.30025	1.03826	6.16945	1.02898e-06	0.000114159	5.57754
CLK4	-0.644255	7.95073	-6.16479	1.04212e-06	0.000114691	5.063
SAMD12	2.51	2.37507	6.13441	1.13196e-06	0.00012359	5.50036
EBI3	2.9924	0.557702	6.12599	1.15824e-06	0.000125464	5.45736
CD19	4.16808	1.52078	6.11612	1.1898e-06	0.000127875	5.47645
ZWILCH	-1.0511	5.69721	-6.11277	1.20071e-06	0.000128048	5.33157
SREBF2	0.827125	6.42711	6.09184	1.27123e-06	0.000134525	5.12331
LONRF3	2.98644	2.50483	6.07563	1.32868e-06	0.00013862	5.36355
XYLT1	1.70742	4.54898	6.07525	1.33008e-06	0.00013862	5.35911
GNA11	2.17573	0.394118	6.0629	1.37567e-06	0.000142294	5.29642
SDC1	2.98917	0.86141	6.05814	1.39365e-06	0.000143077	5.2883
TNFRSF17	4.43291	1.93983	6.0359	1.48087e-06	0.000149597	5.27818
ADAM19	1.76571	5.50575	6.03458	1.48623e-06	0.000149597	5.19034
TNFRSF25	1.98445	6.19944	6.03371	1.48977e-06	0.000149597	5.01445
CTRC	1.94377	0.0116767	5.98962	1.68056e-06	0.000166257	5.12302
RAB11FIP1	1.17388	5.82449	5.98947	1.68124e-06	0.000166257	4.98343
C11orf96	2.79649	2.51451	5.98715	1.69193e-06	0.000166257	5.12957
ADPRH	2.74858	1.53801	5.97193	1.76385e-06	0.000172094	5.08033
TRIB1	2.38886	5.4087	5.96498	1.79771e-06	0.000174163	5.04398
PPP1R2	-0.525074	8.31984	-5.96237	1.81062e-06	0.000174187	4.45568
ECE1	1.07273	5.72639	5.95225	1.86147e-06	0.000177835	4.90535
PAX5	2.58271	0.0926037	5.92574	2.00161e-06	0.000189904	4.95555
SPATS2	1.97452	3.97805	5.91856	2.04135e-06	0.000192349	4.97789
HDLBP	0.756798	7.83494	5.90902	2.09542e-06	0.0001961	4.39202
PLD6	2.49176	1.32456	5.8944	2.18106e-06	0.000202735	4.87258
TNS3	3.12809	2.21089	5.87907	2.27469e-06	0.000209634	4.85698
INF2	2.8379	2.00488	5.87711	2.28693e-06	0.000209634	4.84295
NUP62	0.903217	5.88403	5.87488	2.301e-06	0.000209634	4.64153
PLXNC1	1.55457	5.3885	5.85798	2.41012e-06	0.000217177	4.6829
IFI44	1.57479	5.86059	5.85719	2.41535e-06	0.000217177	4.60756
FES	3.32976	3.89429	5.84894	2.4707e-06	0.00022071	4.79402
KIAA1551	-0.594859	9.63608	-5.83915	2.53798e-06	0.000223892	3.89377
S100A4	0.7496	7.92795	5.83902	2.53887e-06	0.000223892	4.19001
CKAP4	2.17686	2.87315	5.83669	2.55517e-06	0.000223895	4.74514
GGA2	-0.901637	8.32752	-5.8277	2.61899e-06	0.000227375	4.08175
CCL20	3.76623	6.14263	5.82646	2.62795e-06	0.000227375	4.62244
BHLHE41	3.23353	1.18424	5.81987	2.67589e-06	0.000230076	4.69583
GALC	1.07493	6.9013	5.81749	2.69346e-06	0.000230148	4.28723
ZFHX3	2.58053	0.83712	5.81135	2.73923e-06	0.000232615	4.65978
SYNGAP1	2.33741	1.7275	5.79971	2.82821e-06	0.000238698	4.63465
SOX13	2.42696	0.432413	5.78039	2.98242e-06	0.000250178	4.57855
BCL11A	3.76844	1.07782	5.77279	3.0454e-06	0.000253912	4.58835
BUB3	-0.514259	8.77176	-5.76884	3.07861e-06	0.000255135	3.83814
ARNTL2	2.39389	0.701013	5.76096	3.14599e-06	0.000259158	4.53488
FEZ1	3.36828	4.83224	5.75235	3.22137e-06	0.000262296	4.5111
PDE8A	1.0951	5.66435	5.75226	3.22221e-06	0.000262296	4.35315
RBM47	2.50251	1.2642	5.74514	3.28589e-06	0.000264839	4.49241
PHLDA1	1.24655	7.62587	5.74447	3.29196e-06	0.000264839	4.00215
PRR5	1.58336	5.06991	5.73466	3.382e-06	0.000270501	4.41257
CD8B	-1.32095	7.23521	-5.72959	3.42945e-06	0.00027271	4.01629
DPP4	2.19435	5.88015	5.72216	3.50027e-06	0.000276743	4.23677
ABCA1	2.87445	3.59162	5.71886	3.53227e-06	0.000277676	4.45785
PAK2	0.673058	7.69423	5.7143	3.57685e-06	0.000279584	3.84994
PXK	1.07467	6.29785	5.69447	3.77748e-06	0.000293598	4.09889
NSMCE3	-0.816492	7.43226	-5.69206	3.80264e-06	0.000293893	3.84508
RUNX2	1.65494	5.93422	5.67416	3.9948e-06	0.00030702	4.13622
CHI3L2	-3.00976	3.58224	-5.66311	4.11821e-06	0.000313684	4.31466
CXCR3	-1.28342	6.26432	-5.66233	4.12712e-06	0.000313684	4.03934
B4GALT5	1.25571	6.07746	5.65114	4.25634e-06	0.00032001	4.02201
ZNF80	-2.81405	2.8281	-5.65109	4.25687e-06	0.00032001	4.27432
CYFIP1	2.11292	3.22168	5.63716	4.42342e-06	0.000330722	4.23851
KIAA1217	2.78274	1.74427	5.62818	4.53429e-06	0.000336532	4.20547
ARL3	1.08679	5.69741	5.62692	4.55004e-06	0.000336532	4.00704
IL10RA	-0.579421	7.97225	-5.62244	4.60661e-06	0.000338156	3.58668
IL17RE	2.22938	-0.0423308	5.62127	4.62148e-06	0.000338156	4.18858
MYB	2.67851	4.82174	5.61937	4.64574e-06	0.000338156	4.14545
ENPP1	3.66748	2.37774	5.61607	4.68816e-06	0.000339448	4.19178
HES1	3.0238	2.84151	5.61153	4.74726e-06	0.000341753	4.17506
MAP3K4	0.95245	5.754	5.60982	4.76968e-06	0.000341753	3.94874
PLAGL1	1.50773	4.41474	5.60761	4.79887e-06	0.000342063	4.14286
AP3D1	0.627206	6.93514	5.602	4.87361e-06	0.0003456	3.71453
DAB2IP	2.00696	0.348236	5.58916	5.04931e-06	0.000355226	4.10064
TANC1	2.84388	1.04593	5.58832	5.06101e-06	0.000355226	4.09882
NCOA3	0.81559	7.09925	5.58576	5.09687e-06	0.000355927	3.63926
ZMIZ2	1.49254	4.63651	5.55875	5.49129e-06	0.000381533	3.9979
MZB1	3.20261	5.6721	5.55314	5.57687e-06	0.000385533	3.92921
EGR3	2.59968	3.60331	5.54259	5.74164e-06	0.000394938	3.99857
TYROBP	1.95604	3.25788	5.53782	5.81785e-06	0.00039819	3.98894
ATAD3C	2.05901	0.525943	5.5351	5.86166e-06	0.000399203	3.95938
P2RY10	-0.757804	7.6818	-5.52783	5.98051e-06	0.00040529	3.34917
CLIC4	2.88916	4.01285	5.52357	6.05121e-06	0.000408071	3.95104
ARHGAP24	3.41288	1.2857	5.48837	6.66908e-06	0.000447544	3.85503
MTDH	0.534123	8.30637	5.46673	7.07989e-06	0.000472806	3.10349
IGLL5	3.50205	1.99292	5.46289	7.15552e-06	0.000475548	3.79448
C1orf186	3.03737	0.907016	5.44681	7.48072e-06	0.000494771	3.74159
APMAP	-0.692566	8.39694	-5.42032	8.04899e-06	0.000529809	2.92862
MAFG	0.841832	5.61846	5.41437	8.1825e-06	0.000536032	3.44768
PTGS2	3.63073	1.96728	5.41055	8.26947e-06	0.000536663	3.65851
CHD4	0.80221	7.63387	5.41052	8.27016e-06	0.000536663	3.05087
TBXAS1	2.55054	3.20087	5.40582	8.37837e-06	0.000541133	3.64556
TCF4	4.59053	3.26112	5.39696	8.58611e-06	0.000551958	3.62045
PKMYT1	1.87285	-0.268655	5.38899	8.77746e-06	0.000561635	3.59828
C1QL3	1.96822	-0.073783	5.3778	9.05333e-06	0.000576605	3.56652
ARSJ	2.24376	-0.0950468	5.36647	9.34175e-06	0.000592232	3.53831
FCRL5	4.40767	2.33597	5.35915	9.53287e-06	0.000601576	3.52303
APOL3	0.970074	6.65194	5.32788	1.03943e-05	0.00064804	2.992
DLC1	2.73019	1.57558	5.32764	1.04012e-05	0.00064804	3.43556
SYK	3.30535	1.64803	5.32732	1.04105e-05	0.00064804	3.44188
HDAC7	1.25695	4.54785	5.31876	1.066e-05	0.0006581	3.35733
COLQ	2.69003	1.84779	5.3185	1.06678e-05	0.0006581	3.41822
SLC35F2	1.56079	4.4064	5.30804	1.09813e-05	0.000674416	3.3409
RHBDF2	0.904938	6.20873	5.30286	1.11396e-05	0.000681103	3.02949
MEF2C	4.38058	2.43028	5.30011	1.12249e-05	0.000683276	3.3689
PAPOLG	-0.802832	6.92458	-5.29725	1.13142e-05	0.00068476	2.86584
LUZP1	0.798414	7.89635	5.29614	1.13488e-05	0.00068476	2.69086
CMTM7	-0.72827	7.83747	-5.25754	1.26289e-05	0.000758673	2.59042
DENND3	1.26602	5.35205	5.2473	1.29925e-05	0.000777119	3.06274
PLPP3	3.37603	1.56688	5.23038	1.36156e-05	0.000810864	3.19124
RPS6KA3	0.689584	8.19781	5.22801	1.37055e-05	0.000812698	2.44632
IFFO2	1.20215	4.71532	5.22451	1.38388e-05	0.000817082	3.09069
KSR1	1.14795	4.69007	5.22059	1.39899e-05	0.000822061	3.07256
MPPED2	1.88433	-0.122843	5.21923	1.40426e-05	0.000822061	3.16238
ZYG11B	2.215	3.74878	5.21572	1.41801e-05	0.000826591	3.1435
FYB1	-0.968261	8.69763	-5.21384	1.4254e-05	0.000827396	2.34725
ODF2L	0.780225	8.30498	5.21138	1.43514e-05	0.000829546	2.38357
TEF	2.12594	0.450698	5.20629	1.45552e-05	0.000837807	3.12265
IRAK3	2.46945	0.572293	5.18929	1.52573e-05	0.000874562	3.08067
CCL18	-2.41734	1.00104	-5.18422	1.54731e-05	0.000883249	3.06986
REPS1	0.732708	6.77218	5.17923	1.56884e-05	0.000891838	2.57958
CD180	2.85786	0.486953	5.17491	1.58772e-05	0.0008985	3.04522
VPREB3	3.5034	1.0252	5.17357	1.59362e-05	0.0008985	3.0456
CD22	3.88377	0.892756	5.16717	1.62216e-05	0.000910858	3.0295
CDHR3	-2.09989	1.02119	-5.164	1.63644e-05	0.000915141	3.01551
HMGB2	-0.543491	8.49083	-5.15717	1.66774e-05	0.00092887	2.20583
IDH2	-0.998466	7.0125	-5.13557	1.7706e-05	0.000979617	2.43431
ACTN1	2.5376	2.88808	5.1331	1.78276e-05	0.000979617	2.94162
BRD9	1.13153	6.92692	5.13223	1.78703e-05	0.000979617	2.40736
IRF8	2.45059	5.00426	5.13217	1.78734e-05	0.000979617	2.83635
KIF22	-0.9702	6.20734	-5.12909	1.80267e-05	0.000984099	2.54612
MATR3	-0.364281	9.03545	-5.11736	1.86221e-05	0.00101212	1.98512
IL26	2.28912	1.70653	5.1161	1.86872e-05	0.00101212	2.89495
NME1	1.3422	4.96658	5.11052	1.89784e-05	0.00102387	2.75933
MARCKSL1	-0.967746	6.14632	-5.10094	1.94893e-05	0.00104732	2.51115
RFX2	2.16249	3.09075	5.09114	2.00257e-05	0.00107196	2.83179
TMEM88	2.20294	0.987213	5.079	2.0711e-05	0.00110048	2.79702
CCR6	2.41767	1.87946	5.07887	2.07185e-05	0.00110048	2.80144
SLC12A2	1.0737	6.71165	5.07448	2.0972e-05	0.00110966	2.31248
IL11	2.45929	0.30154	5.07302	2.10572e-05	0.0011099	2.78421
EML5	2.65638	2.33781	5.06892	2.1298e-05	0.00111831	2.77611
KPNB1	0.547465	7.07441	5.06343	2.16244e-05	0.00112739	2.19181
IL15RA	1.35588	5.49736	5.06326	2.16348e-05	0.00112739	2.53862
FBXO32	-1.20073	6.1328	-5.0618	2.17225e-05	0.00112768	2.4434
TANC2	1.97541	5.33304	5.0549	2.21413e-05	0.00114511	2.57253
TMEM184B	0.981162	5.17956	5.05095	2.23854e-05	0.00114921	2.53167
GEN1	2.07543	4.56233	5.05091	2.23877e-05	0.00114921	2.62824
SETD7	1.30534	4.82962	5.04848	2.25389e-05	0.00115267	2.61965
DNAH11	1.70386	-0.190211	5.03892	2.31442e-05	0.0011783	2.69901
PHTF2	0.939917	6.77229	5.03787	2.32114e-05	0.0011783	2.1823
SORL1	1.09397	7.53234	5.03437	2.34382e-05	0.00118544	1.99104
VLDLR	2.96112	1.20581	5.02579	2.40017e-05	0.00120898	2.66502
FMNL1	0.654859	7.13436	5.02463	2.40795e-05	0.00120898	2.07547
PLXND1	1.62366	4.11317	5.02264	2.42127e-05	0.00121125	2.60743
GNA15	2.52498	2.87705	5.02047	2.43587e-05	0.00121414	2.64837
IL13RA1	2.89171	1.48178	5.01492	2.47359e-05	0.00122849	2.63684
S100A6	0.470018	7.90183	5.01282	2.48801e-05	0.00123121	1.9123
FCRL2	3.19984	1.07556	5.00472	2.54453e-05	0.00125308	2.61091
ZNRF1	1.35433	4.69203	5.00389	2.55043e-05	0.00125308	2.49226
ITGA4	-0.717744	8.81526	-5.0023	2.56162e-05	0.0012541	1.71576
KANSL2	-0.534974	7.55647	-4.9947	2.6162e-05	0.00127628	1.90892
NEXN	2.14705	1.25907	4.98671	2.67474e-05	0.00130023	2.5617
TMPRSS3	3.31689	2.21763	4.98259	2.7055e-05	0.00131055	2.54889
GZMK	-0.939919	6.66422	-4.97392	2.77131e-05	0.00133673	2.00962
CDK14	3.0694	2.02913	4.97292	2.77898e-05	0.00133673	2.52908
DSE	2.39704	4.12176	4.97119	2.79229e-05	0.00133845	2.49248
NOG	1.43928	-0.454904	4.95946	2.88461e-05	0.0013709	2.49367
CREBRF	-0.413692	8.57135	-4.95943	2.88478e-05	0.0013709	1.64684
CHMP1B	-0.561651	7.17655	-4.9588	2.88989e-05	0.0013709	1.88174
DENND5B	2.88967	0.803688	4.95608	2.91176e-05	0.00137653	2.48565
CCNL2	-0.449533	8.13355	-4.95142	2.94959e-05	0.00138964	1.71441
NFAT5	0.715324	7.82488	4.94357	3.01447e-05	0.00141166	1.72678
ATF7IP2	0.801961	6.43506	4.94129	3.03359e-05	0.00141166	1.99114
EIF4G1	0.556726	7.09504	4.94118	3.03448e-05	0.00141166	1.84989
CRTAM	-2.18723	7.67907	-4.94084	3.03736e-05	0.00141166	1.81633
TGM2	2.6344	0.962939	4.93881	3.05449e-05	0.00141483	2.44101
IRF5	2.72298	2.30721	4.91913	3.22567e-05	0.00148517	2.39048
TPBG	2.34372	0.775643	4.91888	3.22793e-05	0.00148517	2.38948
ARHGAP10	1.39139	4.23037	4.91266	3.28399e-05	0.00150593	2.317
IL7	2.7734	1.36027	4.90511	3.3534e-05	0.00153265	2.35535
JMJD6	-0.495444	8.2095	-4.90197	3.38277e-05	0.00153633	1.54058
S100A13	2.15029	1.24864	4.90186	3.3838e-05	0.00153633	2.34565
PEX5L	1.90758	-0.142433	4.89977	3.40337e-05	0.00153713	2.34122
FCRL6	-3.00981	2.64033	-4.89929	3.40789e-05	0.00153713	2.33789
CKAP2	-0.687609	7.04091	-4.89118	3.48539e-05	0.00156694	1.72472
AFDN	1.52333	5.0089	4.88747	3.52135e-05	0.00157461	2.15435
TBC1D12	2.04587	0.536159	4.88706	3.52534e-05	0.00157461	2.3092
TMED8	1.95915	4.51276	4.88456	3.5499e-05	0.00158045	2.20139
B3GNT8	2.03657	0.559559	4.87527	3.64243e-05	0.00161451	2.27782
ABI3	-1.04047	6.39337	-4.87301	3.66536e-05	0.00161451	1.80492
QKI	0.715647	6.68323	4.87299	3.66547e-05	0.00161451	1.7545
MAN1A1	0.66643	7.59925	4.87222	3.67334e-05	0.00161451	1.57926
FNBP1L	2.20964	0.683922	4.86987	3.69732e-05	0.00161987	2.26459
HNRNPLL	-0.822857	8.37311	-4.86692	3.72766e-05	0.00162798	1.42516
MKNK1	0.840416	6.38052	4.86447	3.75305e-05	0.00163388	1.79047
BDKRB1	2.26898	0.118061	4.86333	3.76495e-05	0.00163389	2.24845
ST6GAL1	2.48299	5.1219	4.85677	3.83392e-05	0.00165655	2.06134
NAA50	-0.592701	8.51134	-4.85608	3.84124e-05	0.00165655	1.35852
EPB41L2	1.4928	5.22282	4.84681	3.94118e-05	0.00169434	2.03736
RABGAP1L	-0.616085	8.44373	-4.84296	3.98347e-05	0.00170718	1.35323
CSDE1	-0.352572	9.09431	-4.83975	4.01898e-05	0.00171705	1.2169
PARM1	3.07569	1.70156	4.8359	4.0621e-05	0.0017301	2.17714
SOX5	2.16045	0.0933669	4.8327	4.09829e-05	0.00174013	2.1696
ZMIZ1	1.18857	5.34027	4.8281	4.15083e-05	0.00175701	1.91781
ANTXR2	1.44269	6.05127	4.82639	4.17057e-05	0.00175995	1.77936
MAPKAPK2	0.997648	5.9266	4.82053	4.23876e-05	0.00178209	1.78223
MAF	1.47769	7.02189	4.81966	4.24892e-05	0.00178209	1.5653
ZFP91	0.651297	6.40154	4.81652	4.28611e-05	0.00179222	1.6587
KDM6B	1.05763	6.49475	4.81419	4.31376e-05	0.00179831	1.64944
CDK19	1.85648	3.66944	4.81226	4.33694e-05	0.00179953	2.08895
TEAD3	2.28202	0.962052	4.81177	4.34284e-05	0.00179953	2.1165
CCNG2	0.954869	5.97899	4.80694	4.40128e-05	0.00181765	1.71714
ADAMTS9	2.2488	0.230862	4.80577	4.4156e-05	0.00181765	2.10076
STK24	0.633807	6.67834	4.8049	4.4262e-05	0.00181765	1.55947
RARG	2.45875	2.47942	4.80382	4.43942e-05	0.00181765	2.09257
GAB1	2.9963	1.40232	4.79212	4.58568e-05	0.00187196	2.06556
PTK2	2.64405	1.94429	4.7867	4.65502e-05	0.00189465	2.05164
SNX9	0.965271	8.02741	4.78416	4.68784e-05	0.00190238	1.23508
LGALS3	0.664703	7.73726	4.7829	4.70419e-05	0.0019034	1.30778
SHC2	1.90472	0.0549298	4.78044	4.73639e-05	0.00191081	2.03562
CADPS2	1.9862	0.325842	4.77803	4.76809e-05	0.00191662	2.02919
C10orf128	2.72283	5.88251	4.77704	4.78117e-05	0.00191662	1.81111
LATS2	1.94487	4.11074	4.77617	4.7926e-05	0.00191662	1.96564
DERL3	3.75827	4.0846	4.77023	4.87204e-05	0.00194274	1.986
PITPNC1	-0.670743	8.09797	-4.76844	4.89634e-05	0.00194679	1.1881
COL4A1	2.83654	1.34559	4.76551	4.93613e-05	0.00195696	1.99834
PEAK1	1.42846	4.96174	4.76337	4.96546e-05	0.00195746	1.8314
LRP12	2.30967	3.86129	4.76334	4.96586e-05	0.00195746	1.94834
CIITA	2.34522	1.45172	4.75804	5.03934e-05	0.00198075	1.97942
FOXF1	2.26093	0.774931	4.7541	5.09452e-05	0.00199283	1.96946
USP11	-0.772251	7.77492	-4.75378	5.09905e-05	0.00199283	1.2109
KLHDC2	-0.832608	6.78233	-4.75231	5.11989e-05	0.00199531	1.39086
EHBP1L1	1.37351	4.1867	4.75053	5.14507e-05	0.00199946	1.90061
SAP30	-0.966286	5.44962	-4.74684	5.19798e-05	0.00201433	1.68026
COL9A3	2.49959	0.163222	4.74442	5.23281e-05	0.00202213	1.94442
BHLHE40	0.884169	7.49857	4.74064	5.2879e-05	0.00203769	1.2406
DUSP5	1.23741	6.98032	4.73865	5.31703e-05	0.0020432	1.38025
BRI3	1.31241	3.73925	4.73709	5.34007e-05	0.00204633	1.89141
C18orf8	-0.562268	6.7548	-4.73319	5.39802e-05	0.00206279	1.35565
CD79A	4.37267	3.90603	4.72886	5.46305e-05	0.00208186	1.88001
VMA21	0.87554	5.90484	4.71859	5.62044e-05	0.00213592	1.5066
DNAJC10	0.758146	7.05526	4.71354	5.69961e-05	0.00216004	1.24017
LGALSL	2.84112	1.78679	4.70986	5.75783e-05	0.00217611	1.85462
GALM	-0.799508	7.59403	-4.70379	5.85543e-05	0.002201	1.12104
PRDX4	1.25552	6.16775	4.70377	5.85569e-05	0.002201	1.39902
UBE4A	-0.588287	6.66015	-4.6964	5.97632e-05	0.00224022	1.2739
MAN2A2	1.15379	5.1668	4.6917	6.05447e-05	0.00226335	1.60185
QSOX2	1.4866	3.90276	4.68824	6.11259e-05	0.00227889	1.73276
PRDM8	2.00746	2.68154	4.68457	6.175e-05	0.00229593	1.78979
SGPP1	0.872268	5.13195	4.68144	6.22871e-05	0.00230947	1.54723
AKTIP	-1.15547	5.03648	-4.68049	6.24498e-05	0.00230947	1.53984
TUBA4A	-0.986739	8.69793	-4.67819	6.28496e-05	0.00231802	0.864981
CREB5	2.22116	0.326924	4.67358	6.36561e-05	0.00233574	1.76303
DNMT3A	1.35231	3.89333	4.6735	6.36695e-05	0.00233574	1.69828
PSTPIP1	-1.10093	6.11545	-4.67146	6.40297e-05	0.00234022	1.36216
2022-09-10	2.03497	0.539246	4.67088	6.41319e-05	0.00234022	1.75731
PPP2R2B	-1.69575	4.0299	-4.66951	6.43763e-05	0.00234292	1.69657
TBCC	-0.448994	7.40265	-4.66507	6.51704e-05	0.00236557	1.04748
WWC2	2.20747	0.163104	4.66301	6.5542e-05	0.00237279	1.73613
MFSD14A	-0.585077	7.67751	-4.66111	6.5887e-05	0.00237902	0.978668
ABCG2	2.08215	0.218359	4.65627	6.67761e-05	0.00240481	1.71909
TRPA1	2.10291	1.33404	4.65253	6.74699e-05	0.00242346	1.71148
ETV1	-2.41926	1.80711	-4.65107	6.77417e-05	0.00242355	1.7046
GPRC5A	2.75888	1.09003	4.65063	6.7825e-05	0.00242355	1.70548
ACOXL	2.02579	1.16318	4.64846	6.82332e-05	0.00242735	1.70121
KRT86	2.88498	1.474	4.64733	6.84451e-05	0.00242735	1.69251
MPRIP	0.613999	6.02765	4.64725	6.84606e-05	0.00242735	1.27768
MB21D2	2.02303	0.615943	4.64069	6.97127e-05	0.00246539	1.68083
MPHOSPH9	-0.902215	6.57421	-4.63639	7.05457e-05	0.00248846	1.14208
LACTB	1.13485	5.31623	4.63178	7.14518e-05	0.00251397	1.36441
TUB	2.13363	0.653311	4.62949	7.19052e-05	0.00251397	1.65265
HOXA5	1.44805	-0.400048	4.62941	7.19209e-05	0.00251397	1.64337
TPRG1	-1.98038	5.06494	-4.62878	7.2045e-05	0.00251397	1.47587
PPFIBP2	2.87752	2.08939	4.62809	7.21828e-05	0.00251397	1.64291
B3GNT9	1.98324	0.220807	4.62622	7.25571e-05	0.00252063	1.64004
MLLT6	0.948088	5.68673	4.62512	7.27771e-05	0.0025219	1.30985
DDX47	-1.19148	4.70396	-4.62359	7.30852e-05	0.00252621	1.45965
COL27A1	1.96702	0.419427	4.61931	7.39553e-05	0.00254988	1.62341
KPNA2	-0.607067	8.09395	-4.6177	7.42844e-05	0.00255482	0.791866
LY75	1.49369	4.26525	4.615	7.48401e-05	0.0025633	1.49746
B9D1	2.16047	0.969708	4.6147	7.49035e-05	0.0025633	1.61528
SOX8	1.9323	0.805774	4.60914	7.60631e-05	0.00259642	1.60147
TLR10	2.57091	-0.09031	4.6081	7.62821e-05	0.00259642	1.59605
TLR2	2.33026	0.030611	4.60736	7.64374e-05	0.00259642	1.59445
TTC13	-0.858779	5.14416	-4.60238	7.74954e-05	0.00262186	1.3659
BACH2	1.16084	6.9534	4.60095	7.78021e-05	0.00262186	0.932654
KDM5B	0.600952	7.03969	4.60072	7.78519e-05	0.00262186	0.909642
RRAD	2.71404	2.5133	4.60027	7.79488e-05	0.00262186	1.57208
RGS3	1.96135	3.92295	4.59892	7.824e-05	0.00262524	1.52932
C4orf32	1.0137	5.61571	4.5851	8.12829e-05	0.0027207	1.19076
SDC4	2.09419	3.86717	4.57917	8.26243e-05	0.00275864	1.4876
PNOC	2.89098	0.76265	4.57833	8.28173e-05	0.00275864	1.52073
DKK3	-1.43057	5.9714	-4.57184	8.43137e-05	0.0028017	1.11605
STK17A	-0.422405	8.84641	-4.56784	8.52488e-05	0.00282595	0.509446
MORC3	-0.641643	7.65879	-4.55968	8.71906e-05	0.00288326	0.685944
SLAMF1	0.90565	7.53043	4.55783	8.76371e-05	0.00288326	0.717334
ABAT	1.63645	4.29936	4.55659	8.79385e-05	0.00288326	1.32255
ZMYND8	0.827656	5.87561	4.55644	8.79734e-05	0.00288326	1.06817
GPT2	2.22079	1.06157	4.55623	8.80256e-05	0.00288326	1.46686
ZNF608	2.07617	0.187808	4.55383	8.86092e-05	0.00289548	1.45641
FAM160B1	-0.675343	7.61635	-4.54958	8.96542e-05	0.00292268	0.694271
REEP3	0.646653	6.21732	4.54772	9.01172e-05	0.00292305	0.971518
ZNRF2	-0.765421	5.99224	-4.54727	9.02279e-05	0.00292305	1.02019
NUSAP1	-1.16712	6.0527	-4.54697	9.0303e-05	0.00292305	1.03891
PPARA	0.910766	4.87755	4.54238	9.14528e-05	0.00295062	1.23466
ZNF395	2.34221	3.49844	4.54118	9.1756e-05	0.00295062	1.41006
BAG6	0.632994	5.67688	4.54102	9.17981e-05	0.00295062	1.06651
BMP6	2.52179	0.917637	4.53904	9.23006e-05	0.00295986	1.42242
CAV2	2.11143	1.16244	4.53633	9.29927e-05	0.00297512	1.41672
NDUFA7	1.62757	0.799854	4.53205	9.40968e-05	0.00300346	1.40639
KIF3B	0.761821	6.35799	4.52947	9.47695e-05	0.0030036	0.868033
RCSD1	1.28834	5.50037	4.52928	9.48177e-05	0.0030036	1.08612
DUSP16	0.837334	7.2371	4.52903	9.48831e-05	0.0030036	0.6932
LRRIQ3	2.40475	0.957053	4.5286	9.49976e-05	0.0030036	1.39624
ASXL2	-0.919923	6.81697	-4.52785	9.51929e-05	0.0030036	0.792595
FAM107A	1.89164	0.466479	4.5236	9.63146e-05	0.00303204	1.37968
RAB11FIP2	0.848526	5.51378	4.52244	9.66249e-05	0.00303486	1.04726
ZNF462	1.55183	-0.342848	4.52031	9.71924e-05	0.00304573	1.36483
ARFGAP1	0.893206	5.06611	4.51811	9.77841e-05	0.00305731	1.16771
SLC9A8	0.779389	5.44608	4.5144	9.87895e-05	0.00308174	1.03965
ADCY9	1.66248	3.26364	4.50747	0.000100695	0.00313406	1.32254
CNN2	-0.902084	5.96654	-4.50563	0.000101208	0.00314292	0.887166
PDGFA	2.42824	1.64978	4.5039	0.00010169	0.00314324	1.32927
GPR137B	-0.853432	6.52496	-4.50388	0.000101698	0.00314324	0.766912
MCF2	-1.52022	-0.281819	-4.50314	0.000101903	0.00314324	1.32225
PKHD1L1	2.13949	0.601153	4.4982	0.000103301	0.00317537	1.31892
HHIP	1.88842	0.1872	4.49783	0.000103407	0.00317537	1.31273
EPB41L4A	2.07678	1.36255	4.49653	0.000103777	0.00317965	1.3161
IER5	0.561585	7.1562	4.49506	0.000104201	0.00318553	0.633896
ZDHHC14	1.49489	3.43876	4.4912	0.000105312	0.00321238	1.28329
IGF1	2.56194	1.51463	4.48957	0.000105786	0.0032197	1.29569
ARHGAP32	2.04012	0.173803	4.48657	0.000106667	0.00323932	1.28575
EIF4A2	-0.425603	9.20136	-4.48533	0.000107031	0.00324323	0.220179
DMD	2.42399	1.10265	4.48307	0.000107699	0.0032563	1.28058
SHISA2	1.80585	0.150048	4.47961	0.00010873	0.00328025	1.26892
ASCL2	1.40258	-0.356467	4.46914	0.000111913	0.00335535	1.23379
PTTG1	-0.582267	6.12231	-4.46903	0.000111947	0.00335535	0.765705
SSR4	0.579063	8.28273	4.46902	0.000111951	0.00335535	0.373383
COL19A1	2.52426	0.0501683	4.46661	0.000112694	0.00337029	1.23563
CLIC5	0.851939	5.52438	4.46526	0.000113114	0.00337551	0.928977
MEF2A	1.00724	5.53979	4.45915	0.000115033	0.00342534	0.869533
SYNJ2	1.03898	6.53913	4.45256	0.00011714	0.00345095	0.641027
TTPAL	0.91324	6.30276	4.45243	0.000117184	0.00345095	0.686502
SVIL	2.2626	2.98059	4.45232	0.000117217	0.00345095	1.18012
MTRR	-0.930314	6.17636	-4.45221	0.000117254	0.00345095	0.69637
CSF2RB	2.36654	1.15629	4.45214	0.000117275	0.00345095	1.20231
NME9	2.15589	1.14742	4.45176	0.000117398	0.00345095	1.20213
IL18RAP	1.04954	7.91412	4.44757	0.000118762	0.0034836	0.365859
PRKCQ	-0.951156	7.00415	-4.44509	0.000119576	0.00350001	0.528645
CNP	0.605479	5.44908	4.44147	0.000120772	0.00352753	0.841775
POU2F1	0.881653	5.4711	4.43401	0.000123278	0.00359309	0.82549
MSRB3	1.67044	-0.228378	4.42795	0.00012535	0.00364575	1.13049
TBC1D4	-1.40193	6.01687	-4.42607	0.000126	0.00365694	0.700283
ACTR1B	1.23164	4.31847	4.42428	0.000126623	0.00366728	0.984404
C16orf74	2.16676	0.913105	4.42321	0.000126994	0.00367028	1.1303
FCRLA	3.07124	0.789042	4.41898	0.00012848	0.00370545	1.11421
ELL	1.0317	4.70914	4.41644	0.000129381	0.00372301	0.921662
PTPN1	0.592734	7.48197	4.41575	0.00012963	0.00372301	0.364396
DHX33	1.19269	4.79726	4.414	0.000130254	0.00373238	0.904367
GAPT	2.4254	-0.0410335	4.41301	0.000130608	0.00373238	1.09926
CCDC6	0.909849	6.04493	4.41204	0.000130959	0.00373238	0.652963
CRADD	1.30645	4.63443	4.41159	0.000131121	0.00373238	0.92771
ALDH1L2	2.0831	0.733135	4.41102	0.000131327	0.00373238	1.09882
NFKBIA	0.595527	9.54697	4.40998	0.000131703	0.00373238	-0.016601
ZC2HC1A	2.0482	2.60598	4.40903	0.000132046	0.00373238	1.08721
PPIF	0.881546	6.24166	4.40881	0.000132127	0.00373238	0.615014
ZNF215	2.48935	1.12116	4.40652	0.00013296	0.00374821	1.08555
SH2D1A	-0.821211	8.13549	-4.40474	0.000133612	0.0037589	0.190132
MGAT4B	0.748667	5.31534	4.4011	0.000134957	0.00378899	0.771852
MED23	-0.678337	6.64764	-4.39943	0.00013558	0.00379873	0.461067
THEM5	1.71768	0.017201	4.39673	0.000136589	0.00381921	1.05439
RIPOR1	1.45384	3.68575	4.3941	0.000137579	0.00383277	1.01775
HSF4	1.73284	0.281963	4.3929	0.000138033	0.00383277	1.04646
TBCD	-1.07286	5.8848	-4.39281	0.000138067	0.00383277	0.649953
SLAMF6	-1.12681	5.87026	-4.3925	0.000138188	0.00383277	0.648762
SKAP2	1.05644	5.77623	4.38628	0.000140569	0.00389095	0.635964
VPS13C	0.629939	8.85042	4.38472	0.000141172	0.00389982	0.00488008
ANKRD11	0.464303	8.03307	4.38395	0.000141473	0.00390029	0.176419
TLCD1	1.9904	2.1517	4.38244	0.00014206	0.00390865	1.02429
PIAS1	-0.438199	7.88427	-4.37856	0.000143585	0.00394272	0.171515
MYO16	1.35571	-0.390757	4.37471	0.000145113	0.00397673	0.990627
AMOTL1	2.08981	0.427647	4.37223	0.000146103	0.00399591	0.997193
OAT	-0.699434	8.12627	-4.36977	0.000147095	0.00401505	0.0954317
LTBR	1.92351	0.330639	4.369	0.000147408	0.00401562	0.988032
IL6	3.00974	1.51087	4.36775	0.000147911	0.00402138	0.979142
UTP6	-0.602805	6.7265	-4.36615	0.000148564	0.00403117	0.372047
MYO9B	0.528227	6.8429	4.36021	0.000151007	0.00408938	0.338221
WDR59	0.761839	6.35398	4.3559	0.000152807	0.00412999	0.407228
ATP7A	-0.767493	6.24748	-4.35424	0.000153506	0.00414075	0.449586
ARID1B	0.598882	6.43629	4.35221	0.000154361	0.00415003	0.395937
G0S2	2.48798	2.94871	4.352	0.000154453	0.00415003	0.930418
IFNGR2	2.96492	3.34588	4.34551	0.000157226	0.0042163	0.903265
TCN2	2.65619	0.785538	4.34393	0.000157912	0.00422645	0.927206
SMKR1	1.85069	2.09226	4.34206	0.000158726	0.00423998	0.919994
URB2	1.51003	3.85734	4.33837	0.00016034	0.00426966	0.837766
PLCB1	2.04072	3.4709	4.33747	0.000160738	0.00426966	0.876036
HEG1	0.835914	5.94392	4.33714	0.000160882	0.00426966	0.433222
ITK	-0.708238	8.64469	-4.3367	0.000161078	0.00426966	-0.0851953
LZTFL1	0.971919	6.17971	4.33294	0.000162749	0.00430566	0.377553
NECTIN2	2.17298	0.570375	4.3311	0.000163574	0.00431916	0.896793
COG5	-0.70467	6.08517	-4.32728	0.000165296	0.00435627	0.41835
ADAT1	-1.01787	5.84919	-4.3263	0.000165742	0.00435967	0.506248
RCC2	0.850255	4.40182	4.32475	0.000166446	0.00436619	0.72484
FKBP2	0.538987	7.11958	4.32436	0.000166624	0.00436619	0.184009
VCAM1	-3.03756	5.35878	-4.32171	0.000167841	0.0043897	0.701288
SPIB	2.81847	1.32728	4.32086	0.000168234	0.00439165	0.863079
SAMD4B	0.804923	5.17882	4.31993	0.000168662	0.00439448	0.565548
CLDN5	2.16702	0.360096	4.3186	0.000169279	0.00440037	0.857984
SLC2A5	2.83705	1.08166	4.31806	0.000169528	0.00440037	0.859876
VDR	1.79408	4.10624	4.31474	0.000171081	0.00443231	0.779543
E2F2	2.02059	0.218658	4.31325	0.000171782	0.00444212	0.849991
MREG	1.65173	3.2819	4.31049	0.000173086	0.00446251	0.817473
INPP5K	-0.579672	6.81091	-4.31021	0.00017322	0.00446251	0.174699
RECQL	-0.959779	6.67821	-4.30733	0.000174591	0.00448945	0.23186
PDCD4	-0.403844	9.2681	-4.3029	0.000176726	0.00453585	-0.287015
RBM20	-2.03703	0.816804	-4.30081	0.00017774	0.00455339	0.8185
UVRAG	0.615286	5.88036	4.29621	0.000179999	0.0046027	0.352735
HBP1	-0.554203	8.25631	-4.29425	0.000180968	0.00461887	-0.104513
TNFSF13B	2.25051	4.26465	4.29062	0.000182777	0.00465641	0.638465
STYK1	-2.52889	2.99741	-4.28882	0.000183682	0.00467083	0.772898
TRAT1	-0.695871	8.52703	-4.28805	0.000184072	0.00467209	-0.20142
HAPLN3	1.42939	4.96423	4.28375	0.000186252	0.00471872	0.515302
LTBP3	1.50095	4.53997	4.28146	0.000187421	0.0047389	0.623529
CSF2	2.94768	2.97432	4.28085	0.000187737	0.0047389	0.746431
CHMP4B	1.00746	4.8515	4.27927	0.000188554	0.0047508	0.550628
EREG	1.99055	0.447625	4.27691	0.000189777	0.00476639	0.759043
UGCG	0.632405	6.70938	4.27673	0.000189866	0.00476639	0.128077
NFE2L1	0.898768	4.32209	4.26994	0.000193435	0.00484715	0.615208
MAPRE2	-0.49054	8.7775	-4.26805	0.000194437	0.00486339	-0.303415
CPNE5	2.69461	1.01127	4.26645	0.000195291	0.00487503	0.730996
FOXN3	0.528771	6.65391	4.26585	0.000195611	0.00487503	0.111315
MYCBP2	0.468466	7.88471	4.26065	0.000198417	0.00493602	-0.144317
FAM46A	1.77974	4.18305	4.25881	0.00019942	0.00495201	0.590384
DGKA	-0.909448	7.05212	-4.25556	0.0002012	0.00498722	0.0156922
CAV1	2.06091	4.25081	4.25422	0.000201943	0.00499665	0.599983
MSL1	0.62342	6.47939	4.2486	0.000205071	0.00506493	0.0981481
TNFRSF12A	1.26383	3.99347	4.24427	0.000207514	0.00511275	0.593564
EPOP	2.1457	1.5274	4.24317	0.000208143	0.00511275	0.676412
PAWR	2.41069	1.80707	4.24314	0.000208161	0.00511275	0.670229
PIP5K1B	2.09294	0.357652	4.24255	0.000208494	0.00511275	0.669263
THEMIS	-1.22765	7.52674	-4.24146	0.000209119	0.00511895	-0.0818295
TECR	-0.618655	6.87381	-4.23924	0.00021039	0.00514092	-0.0140727
LRRC49	2.13966	0.211236	4.23859	0.000210765	0.00514094	0.659204
MLF1	-1.38589	4.88828	-4.23703	0.000211666	0.00515379	0.410207
ROR1	1.94096	0.236725	4.23596	0.000212286	0.00515975	0.650655
NINJ1	0.760689	7.88085	4.23373	0.00021359	0.00518228	-0.225398
OVCH1	1.21224	-0.273399	4.22926	0.000216217	0.00522697	0.621318
ST14	1.93234	-0.0752068	4.22925	0.00021622	0.00522697	0.628418
SERPINE1	2.84428	2.65537	4.22866	0.000216572	0.00522697	0.61786
FHOD1	1.33139	4.46896	4.22435	0.000219137	0.00527963	0.492172
ABL2	0.964093	5.41631	4.22239	0.000220318	0.00529879	0.292945
ZNF358	1.35644	0.6955	4.22152	0.000220839	0.00530207	0.623228
MCM6	-0.888422	7.17677	-4.21751	0.000223276	0.00534576	-0.154864
TMEM86B	1.60314	2.20217	4.21725	0.000223436	0.00534576	0.611067
RAPGEF5	2.02096	1.05012	4.21595	0.000224231	0.00535546	0.609492
PRKACB	-0.780246	7.71447	-4.2146	0.000225059	0.00536592	-0.23272
GBGT1	1.65488	0.364681	4.21338	0.000225813	0.00537458	0.591701
MCOLN3	-2.16891	0.983181	-4.21272	0.000226216	0.00537487	0.597361
SLBP	-0.537794	7.65965	-4.21172	0.00022684	0.0053804	-0.245223
ATP11A	1.01762	4.26129	4.20991	0.000227962	0.00539657	0.459622
ZNF184	-1.17946	5.58036	-4.20936	0.000228306	0.00539657	0.216398
TIMP1	1.22067	6.52148	4.20844	0.000228883	0.00540092	0.0606697
CD40LG	2.12119	4.44245	4.2051	0.000230977	0.00544101	0.394761
CLEC7A	1.99608	0.593856	4.203	0.000232309	0.00546149	0.57565
GRAMD2B	1.23775	4.65847	4.20248	0.00023264	0.00546149	0.394042
STT3B	-0.430715	8.67978	-4.19617	0.000236684	0.00554695	-0.456662
PRKCA	1.73498	4.74641	4.19487	0.000237527	0.00555723	0.389735
TNFSF15	2.30971	0.465087	4.19233	0.00023918	0.00558641	0.538968
DPY19L1	0.782439	5.45105	4.19033	0.000240493	0.00560757	0.177276
CCNDBP1	-0.451889	8.15047	-4.18741	0.000242418	0.00564288	-0.404766
SIPA1L1	0.663812	8.14494	4.18599	0.000243355	0.00565512	-0.421628
MGLL	1.66196	3.68421	4.18518	0.000243894	0.0056581	0.468499
OLFML1	1.40296	-0.147958	4.18457	0.000244306	0.00565811	0.512583
KHDRBS2	1.47695	-0.426649	4.18214	0.000245927	0.00568609	0.501633
FEZ2	1.08996	4.63549	4.18058	0.000246981	0.00570087	0.323102
ZNF500	1.67982	2.28259	4.17928	0.00024786	0.00571021	0.511905
MTPN	0.537167	7.39767	4.17875	0.000248216	0.00571021	-0.280095
PXDN	2.23642	1.30396	4.17572	0.000250282	0.00574465	0.507069
GULP1	1.93343	0.493904	4.17533	0.000250548	0.00574465	0.495712
MCAM	1.79466	5.52032	4.17408	0.000251401	0.00575461	0.209277
RAD23B	0.600884	6.24184	4.17295	0.000252176	0.00576278	-0.0423877
COLGALT1	1.01155	5.30975	4.1721	0.000252763	0.00576659	0.171058
CCNY	0.625567	6.08226	4.1685	0.000255261	0.00581394	-0.0392311
SAMD3	-1.4866	5.55507	-4.16716	0.000256194	0.0058238	0.0985054
RIMS3	2.22135	1.47574	4.16606	0.000256962	0.0058238	0.478097
USP13	1.72607	3.45169	4.16592	0.000257066	0.0058238	0.41094
LPAR6	-1.24084	4.97513	-4.16546	0.000257387	0.0058238	0.259643
CLCN3	0.891635	5.64406	4.16378	0.000258572	0.005841	0.0427128
FLVCR1	0.83515	5.17096	4.1623	0.000259614	0.00585492	0.144013
TAPBP	0.460696	8.01426	4.1602	0.000261104	0.00587889	-0.421987
STON2	1.55636	-0.19418	4.15722	0.000263239	0.00591727	0.439707
TRIP12	0.44531	7.86528	4.15508	0.00026478	0.00594221	-0.434677
ME1	2.99602	2.72534	4.15277	0.000266453	0.00597002	0.415583
PRAG1	1.8851	1.09038	4.15108	0.000267682	0.00598782	0.448339
SNAI2	2.20849	0.599839	4.14941	0.000268908	0.00600547	0.43388
POLR2B	-0.392747	8.05838	-4.14851	0.000269569	0.00601047	-0.468275
DNAJC1	0.491519	7.32767	4.14598	0.00027143	0.00604217	-0.342122
KIR3DL1	-2.1536	0.291929	-4.14322	0.000273486	0.0060781	0.419084
SLC7A6	0.651397	5.82981	4.14221	0.000274239	0.00608502	-0.0495143
KIT	3.36606	5.34406	4.14097	0.000275167	0.00609576	0.203805
CCDC88B	0.739024	5.52232	4.13705	0.000278123	0.00615134	0.0312259
TCL1A	3.36859	0.492639	4.1349	0.000279753	0.00617748	0.389377
COL6A2	1.63492	3.6576	4.13415	0.000280325	0.00618018	0.347512
GLRX	0.66723	6.89027	4.13055	0.000283089	0.00623114	-0.281962
MAEA	0.60068	7.28728	4.12801	0.000285058	0.00626445	-0.401034
EML6	2.11343	2.56321	4.12389	0.000288276	0.00632505	0.367744
SHISA8	1.66778	0.388766	4.12154	0.00029013	0.00635559	0.371923
ADM	2.61981	2.30211	4.11931	0.000291891	0.00638344	0.352786
TFIP11	-0.836684	5.94485	-4.11876	0.000292329	0.00638344	-0.142158
STAP1	3.21563	2.65036	4.11761	0.000293251	0.00639064	0.323082
B3GALT4	-1.32105	3.69161	-4.11719	0.000293588	0.00639064	0.292081
ARHGAP25	-0.84135	6.96939	-4.10891	0.00030028	0.006526	-0.367424
MINDY2	0.699334	6.655	4.10531	0.000303236	0.00657965	-0.317434
HTT	0.701774	5.84415	4.10438	0.000304005	0.00657965	-0.123062
DCAF10	0.796903	5.7746	4.10416	0.000304184	0.00657965	-0.106071
SRRT	-0.796492	7.69116	-4.10346	0.00030477	0.00658198	-0.527616
TCF7L2	1.31192	3.26977	4.10202	0.000305964	0.0065974	0.286738
RPF2	0.838448	5.33988	4.09964	0.000307955	0.00662995	-0.0622738
KIAA0319L	0.756686	6.72477	4.09681	0.000310336	0.00666508	-0.370884
TP53I3	1.65729	1.73327	4.09644	0.000310645	0.00666508	0.31193
SLC38A10	0.72651	5.03314	4.09597	0.000311041	0.00666508	0.0273664
BTN3A1	-0.616136	7.36583	-4.09495	0.000311907	0.00667327	-0.506118
RNF141	0.928606	4.98966	4.0934	0.00031323	0.00669116	0.0148985
WDR60	0.677725	5.91932	4.09019	0.000315972	0.00673926	-0.175667
HCLS1	-0.411166	8.7602	-4.0896	0.000316482	0.00673971	-0.767239
TSEN54	-0.615585	7.01342	-4.08803	0.000317834	0.00675135	-0.439255
PITPNM1	0.811176	4.57592	4.08679	0.00031891	0.00675135	0.0680053
EFHD2	0.676741	6.92634	4.08593	0.000319654	0.00675135	-0.446157
CLN6	1.11573	3.00652	4.08483	0.000320612	0.00675135	0.255966
TNFRSF13C	1.69915	1.7074	4.08471	0.000320717	0.00675135	0.279616
RHBDD2	-0.512666	8.14345	-4.08357	0.000321711	0.00675135	-0.682937
UHRF2	-0.543189	7.7264	-4.08341	0.000321858	0.00675135	-0.576984
ATP6V1A	-0.578608	7.29758	-4.08298	0.000322229	0.00675135	-0.520142
STAP2	1.7157	0.141686	4.08292	0.000322282	0.00675135	0.266339
SLC9A3R1	-0.401764	7.32559	-4.08249	0.000322661	0.00675135	-0.508815
NXN	1.53243	0.003414	4.08228	0.000322847	0.00675135	0.256261
SYNE1	-0.722395	7.30717	-4.0819	0.000323182	0.00675135	-0.508429
LRP10	0.517891	6.41385	4.08144	0.000323585	0.00675135	-0.316932
HECTD4	0.713223	6.20826	4.08108	0.0003239	0.00675135	-0.285889
TIMM13	0.627513	6.00989	4.0798	0.000325034	0.00676475	-0.271216
KCNK1	1.90962	-0.111689	4.07749	0.000327081	0.00679707	0.244431
ASCC3	0.441476	7.16105	4.0767	0.000327782	0.00680136	-0.497528
HEATR9	-1.68572	2.30804	-4.07515	0.000329167	0.0068198	0.253987
PPTC7	0.418299	6.88898	4.07133	0.000332598	0.00688053	-0.453807
RCN1	1.28112	3.80063	4.06962	0.000334152	0.00690229	0.168837
DOK3	2.51961	0.876246	4.0679	0.000335719	0.00692426	0.234662
ZNF610	1.83716	0.302351	4.06717	0.00033638	0.00692752	0.224276
KCNN3	2.98045	1.87877	4.06268	0.00034051	0.00699723	0.205791
RHOH	-0.650368	8.64457	-4.06239	0.000340782	0.00699723	-0.810836
JUP	1.77993	0.50906	4.0614	0.000341702	0.00700565	0.218826
LRRC2	-1.79914	2.85916	-4.05988	0.000343113	0.00702412	0.206048
TRABD	-0.651767	6.97673	-4.05933	0.00034363	0.00702426	-0.499714
SERPINF1	1.99414	2.58251	4.05801	0.00034486	0.00703021	0.205053
CLDN12	2.23878	1.53392	4.05792	0.000344944	0.00703021	0.210849
PRICKLE1	1.65651	0.114194	4.05551	0.000347215	0.00706567	0.200078
TMEM123	0.471372	8.45919	4.05498	0.000347711	0.00706567	-0.806618
IARS	-0.700868	7.56682	-4.05183	0.0003507	0.0071159	-0.643134
SFXN2	2.14042	2.34551	4.05114	0.000351352	0.00711863	0.184984
PRKD3	0.525934	7.16984	4.04959	0.000352837	0.00713614	-0.574164
CTIF	1.39773	0.0905221	4.0487	0.00035369	0.00713614	0.170727
CUX1	0.72302	5.3334	4.04862	0.000353773	0.00713614	-0.171199
CHL1	1.84697	0.497928	4.04754	0.000354804	0.00714646	0.176681
CACNA2D1	1.80911	0.0901334	4.04423	0.000358012	0.00720053	0.160864
GATAD2A	0.704289	5.81547	4.04312	0.000359092	0.00721171	-0.303114
AGPAT5	0.791152	6.53945	4.0412	0.000360972	0.00723891	-0.505877
UTP4	-0.610193	7.05074	-4.04057	0.000361584	0.00724062	-0.590735
UHRF1	1.55211	1.41373	4.03861	0.000363517	0.00726876	0.170494
CLK1	-0.347606	9.56606	-4.03727	0.000364835	0.00728453	-1.03372
MPP2	1.36956	-0.407397	4.03607	0.000366033	0.00729786	0.135049
TNFAIP8	0.564417	7.88624	4.03443	0.00036766	0.00731968	-0.766317
IST1	-0.283354	8.17793	-4.03295	0.000369144	0.0073386	-0.795879
ATXN7L1	-1.46529	3.75343	-4.0206	0.000381722	0.0075777	0.0356489
MSL3	-0.548111	7.3983	-4.01802	0.000384399	0.00761984	-0.705351
NEDD1	-0.866584	6.75599	-4.01588	0.000386631	0.00765306	-0.601218
UPF2	0.468061	6.93638	4.01255	0.000390139	0.00770656	-0.612478
CRBN	-0.578997	7.54039	-4.01183	0.000390901	0.00770656	-0.758648
ADM2	1.91131	0.455615	4.01173	0.000391014	0.00770656	0.0934979
WNT5B	1.55777	-0.0656562	4.00769	0.000395309	0.00777468	0.0658695
F2R	-0.691471	6.61818	-4.00742	0.0003956	0.00777468	-0.553387
PLAU	2.82928	2.47277	4.00177	0.000401707	0.00788342	0.0518806
BRMS1L	-0.630758	5.83083	-3.99823	0.000405584	0.00794817	-0.397441
ARID1A	0.603313	7.12958	3.99653	0.00040745	0.00797338	-0.725482
MOK	1.42447	4.08749	3.99365	0.00041064	0.00801569	-0.0894111
TUBB	0.6765	6.79715	3.9932	0.000411138	0.00801569	-0.630599
MGAT5	0.839214	6.24405	3.993	0.00041136	0.00801569	-0.528138
FBXO9	-0.59245	7.26672	-3.99239	0.000412049	0.00801776	-0.737127
PHF21B	-1.16964	-0.544724	-3.99135	0.000413202	0.00802884	0.0136625
CD4	2.00646	0.982498	3.99051	0.000414147	0.00803586	0.0450774
CSNK1E	0.647956	6.37896	3.98961	0.000415155	0.00804408	-0.558503
PRKCH	-0.535114	8.62077	-3.98687	0.000418246	0.00807705	-1.00809
LFNG	1.43501	3.81872	3.98636	0.000418827	0.00807705	-0.0586443
ST8SIA1	-2.18503	2.78999	-3.98603	0.000419198	0.00807705	0.0177259
VEGFA	1.88327	2.9685	3.98603	0.000419206	0.00807705	0.0230548
KRT7	1.38264	-0.446181	3.98528	0.000420052	0.00808204	0.0077121
KATNAL2	1.6298	0.192498	3.98246	0.000423274	0.00812089	0.0130074
B3GALT2	1.28184	4.46332	3.98199	0.000423813	0.00812089	-0.157363
FBRS	0.750751	4.92736	3.98196	0.000423842	0.00812089	-0.246518
SYTL4	1.76399	-0.105504	3.98001	0.000426095	0.00815271	-0.00296302
RALGPS2	2.44446	3.5832	3.97555	0.000431268	0.00822007	-0.0583321
LIF	2.20652	0.814005	3.9753	0.000431556	0.00822007	0.00685079
ALPL	1.79311	-0.341139	3.97521	0.00043166	0.00822007	-0.0133475
CLDND1	-0.44898	9.16135	-3.97491	0.000432006	0.00822007	-1.14393
LDLRAD3	1.29852	-0.355357	3.97385	0.000433253	0.00822222	-0.0224861
LEPROTL1	-0.528967	9.08992	-3.9738	0.000433315	0.00822222	-1.14235
TMEM50B	-0.524498	7.60612	-3.97173	0.000435744	0.00825692	-0.861678
PKD1	1.06363	3.89217	3.96995	0.000437852	0.0082816	-0.0968514
JPT1	-0.387481	7.47788	-3.96961	0.00043825	0.0082816	-0.852411
ERGIC1	0.812673	4.92506	3.96782	0.00044038	0.00831044	-0.305624
MKRN1	-0.469178	7.52649	-3.96562	0.000443008	0.00834859	-0.872518
IL2RA	1.78824	5.52449	3.9629	0.000446277	0.00839867	-0.385201
CENPP	-1.34485	2.59395	-3.96193	0.000447454	0.00840319	-0.0301412
SLC39A14	0.972493	4.92083	3.96169	0.000447738	0.00840319	-0.286667
SYP	1.4264	0.22475	3.95762	0.000452696	0.00848305	-0.0483922
MNT	1.06776	3.75396	3.95719	0.000453227	0.00848305	-0.110117
PLAA	-0.672558	6.22636	-3.9537	0.000457514	0.00855166	-0.616806
TFCP2	0.906837	4.92443	3.9524	0.000459128	0.00857018	-0.365452
IFNG	-1.25618	7.97759	-3.95035	0.000461679	0.00860612	-0.933645
TMEM183A	-0.639619	5.54485	-3.94972	0.000462463	0.00860907	-0.482869
SMPDL3B	1.83947	0.209906	3.94823	0.000464337	0.00862788	-0.0726917
HPGD	1.85443	5.6006	3.94791	0.000464727	0.00862788	-0.530826
TPST2	-0.838484	5.94118	-3.94535	0.000467958	0.00867614	-0.574489
PERP	0.614137	6.97661	3.94091	0.00047361	0.00876911	-0.827075
CD79B	2.60951	3.86771	3.94004	0.000474724	0.00877792	-0.182036
ANKRD36	-0.483802	7.21799	-3.93599	0.000479944	0.00886254	-0.859762
KYNU	2.81803	1.24283	3.93378	0.000482811	0.00890352	-0.110468
NTRK1	1.91603	1.97066	3.93127	0.000486094	0.00895207	-0.1054
ZFYVE9	1.96691	1.89885	3.92991	0.000487889	0.00897312	-0.110959
TNPO1	0.447853	7.12919	3.92819	0.000490151	0.00900267	-0.88451
CD24	2.10785	0.491322	3.92441	0.00049519	0.00906458	-0.119972
SSPN	2.31643	1.00219	3.92372	0.000496108	0.00906458	-0.120287
CHN1	-1.43233	6.70631	-3.92308	0.000496959	0.00906458	-0.690933
CUTA	0.426385	7.54657	3.9226	0.000497604	0.00906458	-0.969305
MS4A4A	1.62852	-0.0654043	3.92245	0.000497807	0.00906458	-0.140758
DAPK1	1.93863	0.542521	3.92242	0.000497853	0.00906458	-0.124354
PDLIM3	2.38921	1.2333	3.92172	0.00049879	0.00906458	-0.126033
ABHD3	-0.746008	6.68662	-3.92172	0.000498793	0.00906458	-0.815294
HSPA12A	2.05494	0.351693	3.91577	0.000506871	0.00919175	-0.15005
HHEX	2.25112	2.03352	3.91503	0.000507879	0.00919175	-0.15833
NCK1	-0.443014	7.37732	-3.9148	0.000508189	0.00919175	-0.98287
PHACTR1	2.39644	2.36846	3.9146	0.000508463	0.00919175	-0.161024
TMIGD2	1.55446	4.61655	3.91386	0.000509488	0.00919819	-0.380342
ORAI1	-0.486117	7.79013	-3.91334	0.000510193	0.00919885	-1.06605
USO1	0.541126	6.99918	3.91284	0.000510891	0.00919938	-0.883387
UQCC2	0.6302	5.68205	3.91194	0.000512123	0.00920854	-0.607641
PTCD3	-0.423397	7.89575	-3.9115	0.000512738	0.00920854	-1.06699
SWAP70	2.95924	4.28897	3.91096	0.00051348	0.00920983	-0.265124
USF2	0.75773	5.16847	3.90899	0.000516218	0.00924039	-0.500528
PCDH9	2.10502	1.40048	3.90877	0.000516527	0.00924039	-0.155099
BACE2	1.87782	0.0930113	3.90712	0.000518834	0.00926961	-0.175906
RBM48	-0.528855	7.06596	-3.90632	0.000519944	0.00927739	-0.944742
SH3RF1	1.77478	0.314831	3.90496	0.000521865	0.00929961	-0.184954
RETREG1	0.902289	6.00444	3.90435	0.000522715	0.0093027	-0.698081
NEURL1	1.81365	1.32167	3.90319	0.000524353	0.00931587	-0.166819
MEMO1	1.11417	4.52169	3.90287	0.000524809	0.00931587	-0.363965
SRSF7	-0.437662	10.1568	-3.90189	0.000526194	0.0093167	-1.51935
FBL	0.445267	6.65333	3.90177	0.000526361	0.0093167	-0.853414
TNS2	1.57595	0.291036	3.90084	0.00052768	0.0093167	-0.188208
YBX3	-1.13486	7.52224	-3.90057	0.000528075	0.0093167	-1.03597
EVI5	2.47506	2.91403	3.90042	0.00052829	0.0093167	-0.20473
RBM24	1.4232	-0.434132	3.89997	0.000528919	0.0093167	-0.208007
SLA2	-1.0207	6.58983	-3.89885	0.000530526	0.00933306	-0.856132
SLC15A3	1.80265	0.584978	3.89682	0.000533435	0.00937224	-0.187104
CERS2	-0.894517	5.87762	-3.89526	0.000535677	0.00939964	-0.719938
GALNT10	0.704697	6.30209	3.89029	0.000542909	0.00947379	-0.819402
PPP3CA	0.759111	6.3437	3.89011	0.000543168	0.00947379	-0.801868
TRAF6	-1.02767	5.56199	-3.88981	0.000543611	0.00947379	-0.666407
CD93	1.75872	-0.034952	3.88976	0.000543681	0.00947379	-0.223141
UBE2QL1	1.81233	0.0198592	3.88967	0.000543818	0.00947379	-0.225448
GIT1	0.859046	4.83639	3.88915	0.000544577	0.00947379	-0.475161
PITPNM2	1.67747	1.16024	3.88874	0.000545178	0.00947379	-0.201056
SLC41A2	1.04858	4.14118	3.88858	0.000545413	0.00947379	-0.346996
IFI44L	2.55418	3.84501	3.88718	0.000547467	0.00949748	-0.351226
SLAIN1	-1.10011	4.35037	-3.8857	0.000549661	0.00952353	-0.408425
NRBP1	-0.444762	8.21775	-3.88458	0.000551316	0.00953458	-1.20947
NINJ2	-1.27893	4.06968	-3.88433	0.000551685	0.00953458	-0.377341
GPR15	-1.40994	6.61372	-3.88288	0.000553854	0.00955831	-0.800079
SLC43A2	1.56545	1.34146	3.88235	0.000554643	0.00955831	-0.215284
OLFM2	-1.35704	0.0204801	-3.88201	0.000555142	0.00955831	-0.245776
PAICS	0.857257	5.00662	3.88062	0.000557235	0.009579	-0.545152
INPP4B	-0.960996	6.29289	-3.88001	0.00055814	0.009579	-0.806818
TSHZ3	2.12079	0.881135	3.8797	0.000558617	0.009579	-0.227597
KIF13A	1.72745	0.235116	3.87934	0.000559161	0.009579	-0.237715
AQR	-0.555112	7.11441	-3.87889	0.000559825	0.009579	-1.00412
LAYN	1.51091	6.05298	3.87266	0.000569305	0.00970877	-0.850104
TLE2	1.65865	0.73934	3.87221	0.000569992	0.00970877	-0.245661
APOBEC3H	-1.28022	4.10956	-3.87215	0.000570075	0.00970877	-0.364631
CFAP69	1.4493	0.735801	3.87205	0.000570232	0.00970877	-0.24896
C3	2.53237	1.25233	3.87149	0.000571089	0.00971133	-0.25749
LRRC8C	-0.556695	7.61476	-3.87085	0.000572085	0.00971627	-1.11715
GOLGA3	0.627439	5.87947	3.86442	0.000582069	0.00985704	-0.763425
WDR81	1.31011	2.30494	3.86437	0.000582135	0.00985704	-0.26541
RGS17	1.91702	0.442298	3.86413	0.000582523	0.00985704	-0.277725
SPART	1.55113	5.34363	3.8631	0.000584134	0.00987215	-0.58776
F3	2.38877	1.28821	3.86233	0.000585337	0.00988034	-0.273722
MICAL3	1.17805	3.86974	3.86058	0.000588113	0.00991503	-0.398704
MYBL1	1.11555	7.67069	3.85814	0.000591972	0.00996041	-1.2024
TRIM7	2.15082	1.25856	3.85797	0.000592252	0.00996041	-0.281465
GPATCH2L	0.585369	7.03216	3.85719	0.000593498	0.00996918	-1.06036
TRAF1	0.642089	6.90783	3.85416	0.000598351	0.0100281	-1.0176
BCL7A	2.1601	0.533051	3.85385	0.000598844	0.0100281	-0.293134
MMP19	2.23554	1.3528	3.85281	0.000600519	0.0100281	-0.296455
ADAMTS1	2.925	1.93794	3.85277	0.000600588	0.0100281	-0.309893
BCAS1	2.35337	0.716626	3.85273	0.000600649	0.0100281	-0.295998
PLCXD2	-1.3144	4.27589	-3.8514	0.000602798	0.0100518	-0.462027
TXK	1.072	5.89433	3.85051	0.000604255	0.0100638	-0.826277
TMCC2	1.79015	0.0992804	3.84801	0.000608327	0.0101194	-0.320168
SMCO4	0.957442	4.84692	3.84292	0.000616706	0.0102464	-0.576746
DAD1	0.420203	7.55788	3.84146	0.000619125	0.0102648	-1.19588
TRIM44	0.505351	6.84067	3.84135	0.000619305	0.0102648	-1.06365
CD200R1	-1.7686	6.04842	-3.83889	0.000623419	0.0103124	-0.88464
TSPAN15	2.21151	1.23627	3.83873	0.000623675	0.0103124	-0.328652
RPS6KB2	-0.755215	5.70085	-3.8369	0.000626754	0.0103508	-0.816205
PLS3	2.06644	0.653735	3.83394	0.000631759	0.010421	-0.349729
JDP2	1.916	0.810653	3.83251	0.00063418	0.0104484	-0.34684
C20orf24	-0.454882	5.82399	-3.83178	0.000635435	0.0104565	-0.852768
CDH1	-1.91528	1.14742	-3.82963	0.000639109	0.0104909	-0.353392
ADAM10	0.520751	7.31468	3.82958	0.000639189	0.0104909	-1.19116
CTDNEP1	0.604791	4.7361	3.82922	0.00063981	0.0104909	-0.612407
MYRF	1.93682	-0.0649266	3.82834	0.000641318	0.0105031	-0.365859
ARHGAP31	1.26211	3.83872	3.82433	0.000648262	0.0105929	-0.522177
NHLRC3	0.781213	5.14548	3.82413	0.000648606	0.0105929	-0.697103
IQSEC1	0.938902	5.2537	3.82384	0.000649112	0.0105929	-0.739178
NACC1	1.47635	0.726332	3.82328	0.000650104	0.0105965	-0.366041
ETV5	1.8973	1.35218	3.82258	0.000651319	0.0106038	-0.364347
CCL4L2	-1.19608	7.40345	-3.82102	0.000654047	0.0106356	-1.17344
PLXNB2	1.7952	0.520544	3.81878	0.000658001	0.0106873	-0.381552
ANKRD61	1.65267	-0.0589379	3.81775	0.000659815	0.0106936	-0.39005
FCRL3	-2.04359	4.7395	-3.8175	0.000660252	0.0106936	-0.63977
STC1	2.61444	1.21232	3.81724	0.000660721	0.0106936	-0.386764
B4GALT2	1.62927	1.4897	3.81677	0.000661544	0.0106943	-0.379855
FCRL4	1.71083	-0.150455	3.81536	0.00066405	0.0107222	-0.408051
AGO1	1.03379	4.46629	3.81347	0.000667431	0.0107642	-0.598617
TRMO	-0.704955	6.19747	-3.8104	0.00067296	0.0108407	-0.988337
CYB561	1.76708	4.07789	3.80709	0.000678954	0.0109244	-0.52976
SH2B3	0.585312	5.96305	3.80573	0.000681422	0.0109513	-0.973961
TMEM258	0.440831	6.77274	3.80384	0.00068489	0.0109894	-1.12833
ARNTL	0.517279	7.65459	3.80357	0.000685388	0.0109894	-1.31096
SEC14L1	0.655092	7.6681	3.80301	0.000686417	0.0109931	-1.30482
MYH10	1.3559	3.37617	3.8025	0.000687357	0.0109953	-0.485731
CD86	2.82238	1.55262	3.80039	0.000691263	0.011045	-0.442074
COL6A3	2.4028	2.66549	3.79991	0.00069214	0.0110461	-0.44641
SOX7	1.26534	-0.0720236	3.79443	0.000702382	0.0111966	-0.468124
TNFRSF4	1.90389	4.20964	3.79352	0.00070409	0.0112003	-0.595329
LTA	1.79653	4.34278	3.79344	0.000704242	0.0112003	-0.626065
STON1	1.71976	1.48195	3.79067	0.000709491	0.0112708	-0.441757
PGM2L1	0.754367	6.34484	3.78984	0.000711073	0.0112828	-1.0773
NAP1L1	0.405376	8.73714	3.78692	0.000716647	0.0113417	-1.54463
REPIN1	1.18364	3.70453	3.78623	0.000717976	0.0113417	-0.560082
NR1H2	-0.576423	7.06397	-3.78576	0.000718885	0.0113417	-1.25889
KAT5	-1.2208	4.37842	-3.78557	0.000719242	0.0113417	-0.688696
RAMP3	1.87383	0.374735	3.78536	0.000719663	0.0113417	-0.474147
LMO2	1.78294	0.136557	3.78532	0.000719728	0.0113417	-0.480862
ZNF597	-1.59511	3.78631	-3.77839	0.000733211	0.0115409	-0.565851
MYO6	-0.818574	5.83147	-3.77749	0.000734967	0.0115475	-0.962034
CELF1	0.511495	7.41588	3.77732	0.000735307	0.0115475	-1.33067
ULK1	0.919354	4.61752	3.77288	0.0007441	0.0116548	-0.701381
MICALCL	1.45436	-0.221776	3.77269	0.000744468	0.0116548	-0.5157
MMD	0.894474	5.52077	3.77259	0.00074468	0.0116548	-0.924345
SIGLEC7	1.35541	-0.450738	3.7719	0.00074605	0.011663	-0.523611
LAMB2	1.95999	0.287497	3.77044	0.000748974	0.0116954	-0.511043
DMGDH	1.49097	1.49778	3.76951	0.000750839	0.0117112	-0.48993
CELF2	0.496677	9.03366	3.76773	0.000754412	0.0117536	-1.672
ERN1	0.787335	8.09591	3.76621	0.000757497	0.0117879	-1.47816
ARL6IP1	-0.34684	8.49545	-3.7658	0.000758327	0.0117879	-1.56052
SIPA1L2	1.56215	3.88007	3.76523	0.000759492	0.0117927	-0.625552
C8orf4	2.40332	1.78179	3.76442	0.00076114	0.011805	-0.519738
CCSER1	2.0484	0.695533	3.7636	0.000762794	0.0118173	-0.515953
PLXDC1	-1.87248	4.82162	-3.75875	0.000772761	0.0119497	-0.816625
ELP2	-0.459604	7.80411	-3.75859	0.000773078	0.0119497	-1.46434
CD276	1.8551	0.414074	3.75738	0.000775582	0.0119643	-0.536371
CASP9	1.0522	4.69191	3.7573	0.000775764	0.0119643	-0.825108
IL17A	3.07732	1.98872	3.7563	0.000777828	0.0119827	-0.562865
PGM2	-0.767648	5.53951	-3.75434	0.000781921	0.0120311	-0.997707
PMCH	-2.09477	0.987938	-3.75396	0.000782716	0.0120311	-0.54004
CBL	0.561874	6.38417	3.75245	0.000785886	0.0120663	-1.17318
STXBP3	-0.399674	8.04608	-3.75177	0.000787302	0.0120746	-1.53074
AAK1	0.508122	7.73173	3.75096	0.000789004	0.0120872	-1.45705
WARS	1.39754	6.96074	3.75031	0.000790393	0.012095	-1.31613
CTDSP1	0.930567	4.36786	3.74933	0.000792446	0.012113	-0.789433
KLHDC10	0.991059	4.92877	3.74829	0.000794652	0.0121332	-0.842121
ZMYM5	-0.463534	7.2062	-3.7451	0.000801467	0.0122237	-1.36527
SRGAP1	1.69547	0.970108	3.74415	0.000803498	0.0122411	-0.560537
FKBP14	1.52642	3.9377	3.74367	0.000804517	0.0122431	-0.659745
EED	-0.511759	6.80666	-3.74221	0.00080767	0.0122775	-1.31178
TNFAIP2	2.37875	2.30653	3.74179	0.000808574	0.0122776	-0.573721
SYNE3	1.41172	4.19766	3.74019	0.000812038	0.0123167	-0.722928
MFSD2A	1.75078	3.487	3.73833	0.00081609	0.0123645	-0.640187
KLHL42	0.872258	5.08013	3.73521	0.000822895	0.0124292	-0.918218
CD5	-0.77636	6.6329	-3.73513	0.00082309	0.0124292	-1.28427
C2CD4D	1.46281	0.830899	3.73475	0.000823914	0.0124292	-0.584457
CLOCK	0.969147	4.88927	3.73472	0.000823976	0.0124292	-0.875518
LRMP	-0.522626	8.48282	-3.73428	0.000824943	0.0124302	-1.64227
KIF20B	-0.541048	7.42909	-3.73296	0.000827862	0.0124605	-1.42756
ACSL1	0.827318	6.27744	3.73252	0.000828844	0.0124617	-1.18219
TIMD4	-1.91188	1.13124	-3.73208	0.000829817	0.0124622	-0.591104
LY86	2.31706	0.217345	3.73168	0.000830691	0.0124622	-0.598146
NCOA2	-0.763872	7.45928	-3.73045	0.000833434	0.0124709	-1.45878
PGK1	-0.339882	9.65946	-3.73023	0.000833908	0.0124709	-1.87725
BTK	2.83049	0.878352	3.73019	0.000833994	0.0124709	-0.603385
CCDC69	0.673034	6.14133	3.72681	0.00084155	0.0125475	-1.17773
NELFCD	-0.641253	6.80333	-3.72658	0.000842065	0.0125475	-1.34345
ZNF266	-0.601132	7.59419	-3.72649	0.000842284	0.0125475	-1.52204
LIN37	-0.910513	3.73866	-3.72627	0.000842763	0.0125475	-0.709836
ICOS	-0.745883	7.73359	-3.71836	0.00086075	0.0128014	-1.57411
CNOT10	-0.614536	6.5157	-3.71638	0.000865297	0.0128552	-1.3022
BPGM	-0.830619	6.51086	-3.71531	0.000867762	0.0128657	-1.28661
CRISPLD2	2.14659	1.60297	3.71498	0.000868538	0.0128657	-0.630288
IRS2	1.04909	5.79079	3.71457	0.00086948	0.0128657	-1.17226
SYNGR2	0.577929	7.46711	3.71446	0.000869746	0.0128657	-1.51238
PTPN22	-0.358602	9.55544	-3.70875	0.000883063	0.0130249	-1.91775
LYN	2.66333	4.48951	3.70841	0.000883878	0.0130249	-0.827088
CENPE	-1.61342	4.56156	-3.70839	0.000883908	0.0130249	-0.811412
TM6SF1	1.29864	-0.230577	3.70823	0.000884293	0.0130249	-0.678827
CLIP2	1.63493	1.74158	3.70604	0.000889478	0.0130872	-0.65089
C9orf78	-0.301925	8.35007	-3.70476	0.000892505	0.0130965	-1.69232
JRK	1.62085	2.74699	3.70476	0.000892519	0.0130965	-0.671874
RNF217	1.1554	-0.28376	3.70457	0.000892963	0.0130965	-0.69953
RAI2	1.63263	0.295701	3.70042	0.00090288	0.0132278	-0.681628
MAP1B	2.02321	2.18396	3.69985	0.000904244	0.0132337	-0.679565
SH3PXD2A	0.789524	4.49404	3.69924	0.000905719	0.0132412	-0.917538
FAM71F2	1.22359	-0.393816	3.69845	0.000907638	0.0132552	-0.70423
ANAPC5	-0.362832	8.26582	-3.69727	0.000910485	0.013274	-1.69729
UGGT2	1.98156	1.23279	3.69712	0.000910858	0.013274	-0.670996
PLAUR	1.25942	5.56279	3.69664	0.00091201	0.0132767	-1.08663
PDCD11	0.844395	4.8571	3.69392	0.000918635	0.0133591	-1.0221
PLEKHG5	1.19055	-0.105044	3.69342	0.000919874	0.0133629	-0.711112
MFHAS1	1.58308	4.72578	3.6915	0.000924585	0.0134157	-0.95344
HPS5	-0.845229	5.53581	-3.69076	0.000926404	0.0134157	-1.15054
AFF3	2.05137	2.67244	3.69075	0.000926433	0.0134157	-0.740477
PLEKHG1	1.25036	4.87983	3.68878	0.000931299	0.0134498	-1.02762
ABHD15	1.51098	4.32118	3.68858	0.000931784	0.0134498	-0.951881
BATF	0.716636	7.21177	3.68793	0.000933408	0.0134498	-1.5353
CD160	-1.23728	4.86882	-3.68785	0.000933607	0.0134498	-0.993112
ABCA12	1.24787	-0.154331	3.68782	0.000933674	0.0134498	-0.732928
CD52	0.461863	7.76283	3.68634	0.000937353	0.0134887	-1.6303
DDHD1	0.714006	7.20047	3.68435	0.000942341	0.0135463	-1.51663
MYLK	2.04368	1.73026	3.68299	0.000945762	0.0135813	-0.707183
ID3	1.25381	5.9922	3.68099	0.000950794	0.0136358	-1.25425
ACSM1	1.30524	-0.417691	3.68063	0.000951718	0.0136358	-0.752164
FBXL13	1.55873	0.18459	3.6803	0.000952536	0.0136358	-0.725207
CTPS1	-0.561337	6.92805	-3.67962	0.000954262	0.0136388	-1.51595
PPP1R9A	2.08638	0.57651	3.67944	0.000954729	0.0136388	-0.720679
AKT1S1	1.06256	3.36613	3.67901	0.000955828	0.0136404	-0.76544
ERO1A	0.557698	7.17107	3.67653	0.000962141	0.0137162	-1.52647
CREB1	0.610297	6.66917	3.67576	0.000964107	0.01373	-1.45426
NQO1	1.87728	2.02978	3.67531	0.000965257	0.0137322	-0.731364
UBALD2	0.848408	4.54189	3.67482	0.000966514	0.0137359	-0.940118
NLGN2	1.67971	0.763139	3.66974	0.000979651	0.0139082	-0.739929
XCL1	-0.86751	6.45287	-3.6671	0.000986565	0.0139919	-1.38096
PALLD	1.92466	1.70296	3.66462	0.000993069	0.0140697	-0.751096
UNC13D	0.943451	4.46273	3.66327	0.000996639	0.0141057	-0.955055
LACC1	1.52084	3.82582	3.662	0.00100001	0.0141389	-0.900213
RNF207	1.91525	1.45151	3.65911	0.00100773	0.0142334	-0.766896
KHSRP	0.981853	3.30841	3.65725	0.00101272	0.0142892	-0.829722
CAPNS1	0.587423	6.15404	3.65638	0.00101506	0.0143075	-1.38514
GDAP2	-0.744585	6.05952	-3.65598	0.00101613	0.014308	-1.36392
PPP1R14B	0.984758	5.19981	3.65313	0.00102386	0.0144021	-1.17385
TXN	0.45187	6.86851	3.65073	0.00103039	0.0144791	-1.54136
PLXNA3	0.995025	4.55553	3.64619	0.00104287	0.0146395	-1.02331
NDUFB7	0.721806	6.08531	3.64554	0.00104467	0.0146498	-1.37075
FAM84A	1.56587	-0.0106786	3.63901	0.00106293	0.0148907	-0.838954
ORMDL1	-0.354197	8.23749	-3.63849	0.0010644	0.0148962	-1.851
FCRL1	2.71398	0.679095	3.63664	0.00106963	0.0149542	-0.828548
ZC3HAV1L	1.71845	0.484338	3.63409	0.00107689	0.0150404	-0.826193
EIF2AK4	1.27723	5.35663	3.63296	0.00108011	0.0150701	-1.19432
STAT6	0.535727	6.59031	3.63208	0.00108264	0.0150815	-1.57208
LSM7	0.445072	6.22801	3.63156	0.00108413	0.0150815	-1.47467
SLCO3A1	0.752226	5.16259	3.63153	0.00108422	0.0150815	-1.1962
RPLP0	0.328492	7.60447	3.63096	0.00108586	0.0150891	-1.73427
SCARA3	1.52674	0.00177406	3.62903	0.00109142	0.0151511	-0.866642
NNMT	2.13074	3.72073	3.62784	0.00109487	0.0151837	-0.925806
PLEKHA4	1.65185	0.755436	3.62509	0.00110286	0.0152789	-0.85921
AHCYL1	0.602849	6.31	3.62396	0.00110616	0.0153093	-1.49378
TOX	-0.995472	6.16613	-3.62311	0.00110868	0.0153288	-1.4594
IGF1R	1.87104	1.6743	3.62135	0.00111385	0.0153721	-0.86189
ATP6V1B2	-0.578107	7.09856	-3.62085	0.00111531	0.0153721	-1.69918
IL12RB1	0.878046	5.11555	3.62072	0.00111572	0.0153721	-1.26507
EXOSC9	-0.621316	6.78886	-3.62053	0.00111628	0.0153721	-1.63437
TRPS1	-1.0071	6.10767	-3.61982	0.00111838	0.0153856	-1.43949
RPSA	0.487466	6.2802	3.61767	0.00112475	0.0154578	-1.50457
GRM2	-1.31638	-0.49963	-3.6161	0.00112945	0.0154824	-0.914019
SLAIN2	0.569674	6.6651	3.616	0.00112974	0.0154824	-1.60049
UBTD2	1.18494	4.42302	3.61573	0.00113054	0.0154824	-1.09703
BTBD3	1.80942	0.274445	3.6153	0.00113182	0.0154824	-0.878713
SLCO4A1	0.896557	4.845	3.61519	0.00113217	0.0154824	-1.15705
SCIMP	2.21925	0.615482	3.6145	0.00113423	0.0154951	-0.876754
PDP1	-0.749621	6.40971	-3.61292	0.00113899	0.0155447	-1.55316
GABARAPL1	-0.578202	8.20384	-3.61121	0.00114414	0.0155995	-1.89914
TMEM38A	1.53461	0.0795692	3.61061	0.00114598	0.0156091	-0.905238
KLF4	2.31838	2.72738	3.60973	0.00114865	0.01563	-0.914743
SNX12	0.905732	3.87946	3.60804	0.0011538	0.015674	-1.02395
GTPBP8	-0.633587	5.74033	-3.60749	0.00115547	0.015674	-1.40121
FKBP11	0.528135	7.8375	3.60743	0.00115565	0.015674	-1.82678
CAVIN1	1.89119	0.898739	3.60682	0.00115753	0.015674	-0.895251
CTTN	1.88548	0.763243	3.60672	0.00115782	0.015674	-0.898729
SLC17A3	1.7567	0.566937	3.60643	0.00115872	0.015674	-0.89234
GDPD5	1.37287	3.39906	3.60594	0.00116021	0.0156788	-0.956563
SLC35A2	0.735767	5.1788	3.6051	0.00116278	0.0156899	-1.23674
WHRN	0.744204	6.53549	3.60466	0.00116414	0.0156899	-1.60549
AGT	1.56332	-0.220966	3.60456	0.00116445	0.0156899	-0.926298
IGFBP6	1.95586	1.96268	3.60298	0.00116932	0.0157107	-0.902387
NAGS	-1.54359	0.120396	-3.60285	0.00116975	0.0157107	-0.925557
LAMC1	2.319	1.25797	3.60258	0.00117056	0.0157107	-0.904159
SYT1	1.35502	-0.244933	3.60257	0.00117059	0.0157107	-0.938086
PDIA5	1.89013	1.47193	3.60221	0.00117171	0.0157107	-0.901632
NUDT15	-0.608562	5.50585	-3.60091	0.00117575	0.0157432	-1.33874
ALG14	1.66843	2.96555	3.6006	0.00117671	0.0157432	-0.940904
CLDN15	1.26445	2.9085	3.60033	0.00117756	0.0157432	-0.923512
MTO1	-0.63088	6.54565	-3.59933	0.00118067	0.0157677	-1.62494
MAPK8IP3	0.713484	4.62449	3.59901	0.00118169	0.0157677	-1.16423
SLC12A7	1.85134	3.13119	3.59776	0.00118557	0.0158042	-0.96629
COL4A2	2.09644	2.01801	3.59623	0.0011904	0.0158531	-0.920103
GOLIM4	1.6457	3.77569	3.59451	0.0011958	0.0159049	-1.023
TICAM1	1.20206	3.82879	3.59426	0.0011966	0.0159049	-1.03598
LIMD1	0.9114	3.73554	3.59312	0.00120023	0.0159378	-1.02907
FAM3C	0.835124	5.04729	3.59122	0.00120627	0.0160026	-1.30232
SERINC1	-0.406513	9.00717	-3.58946	0.00121189	0.0160617	-2.12823
SRGAP2	1.1388	3.37774	3.58822	0.00121584	0.0160985	-1.01105
CENPB	1.50335	2.09429	3.58725	0.00121897	0.0161069	-0.939607
GGT5	1.55812	0.169088	3.58697	0.00121988	0.0161069	-0.966792
FADS1	2.04612	0.994097	3.58693	0.00121999	0.0161069	-0.938062
SECTM1	1.18522	4.03432	3.58606	0.00122283	0.0161289	-1.10482
SLC37A1	0.814995	4.39455	3.58567	0.00122409	0.0161301	-1.18657
KAT2B	0.53708	7.3103	3.58288	0.00123314	0.0162338	-1.80312
LAMP1	0.93225	4.6695	3.58158	0.00123736	0.0162738	-1.22227
C11orf80	1.33586	3.49217	3.57955	0.00124402	0.0163457	-1.01821
IPO7	0.516	6.65083	3.57681	0.00125304	0.0164485	-1.68754
STAC3	1.02885	-0.707164	3.57536	0.00125784	0.0164958	-1.01819
JAM2	1.76626	0.393952	3.57267	0.00126681	0.0165976	-0.989565
PTPN13	2.43842	4.11993	3.57122	0.00127165	0.0166452	-1.13669
CTNND2	1.1595	-0.440325	3.5699	0.0012761	0.0166875	-1.02573
FAM129C	2.00773	-0.0119246	3.56856	0.00128062	0.0167308	-0.996014
DEF8	0.666399	5.58549	3.56805	0.00128236	0.016733	-1.46755
MOCS3	-1.74858	2.04663	-3.56765	0.00128371	0.016733	-0.994576
MMP1	2.56795	1.15115	3.56743	0.00128444	0.016733	-0.99487
GDE1	0.735584	6.91114	3.56361	0.00129745	0.0168865	-1.79711
LYPLAL1	1.29405	3.61108	3.56268	0.00130064	0.016912	-1.0817
TMTC1	1.47792	0.178343	3.56223	0.00130216	0.0169158	-1.03082
MERTK	2.012	0.355914	3.55921	0.0013126	0.0170353	-1.01733
RAP2A	0.686239	5.62088	3.55837	0.00131549	0.0170567	-1.49897
TAGAP	-0.551969	8.13102	-3.55741	0.00131883	0.017084	-2.02898
SEC11C	0.467735	7.6998	3.55645	0.00132215	0.0170982	-1.9488
LIMCH1	1.23837	-0.172965	3.55638	0.00132242	0.0170982	-1.05576
RAB6B	1.54942	1.95583	3.55471	0.00132823	0.0171572	-1.02104
TRIM45	1.72227	1.06789	3.55278	0.00133502	0.0172255	-1.016
TRIO	1.71682	3.47063	3.5525	0.00133602	0.0172255	-1.09912
KIAA0355	0.809101	5.00575	3.55047	0.00134317	0.0172868	-1.3914
RINT1	-0.839933	5.80747	-3.55044	0.00134329	0.0172868	-1.57084
DDX5	-0.254096	10.7621	-3.54812	0.00135151	0.0173764	-2.55766
DPF2	-0.763907	6.54151	-3.54724	0.00135463	0.0173877	-1.75774
ADAM8	0.797043	5.9209	3.54716	0.00135492	0.0173877	-1.58731
SUGCT	1.38664	-0.0393063	3.54648	0.00135735	0.0174026	-1.05452
IFI16	-0.338457	8.94285	-3.54411	0.00136584	0.0174918	-2.20841
CEBPZ	-0.384486	7.78156	-3.54383	0.00136684	0.0174918	-2.0007
LINGO3	1.27796	-0.0227563	3.54173	0.00137443	0.0175726	-1.0738
VPS13A	0.664705	7.19144	3.54126	0.00137613	0.0175779	-1.89352
MCOLN2	-0.949098	7.64969	-3.54061	0.0013785	0.0175919	-1.98294
CYB5B	-0.495295	7.30538	-3.53963	0.00138204	0.0175963	-1.94596
PLPP2	2.29272	1.64542	3.53933	0.00138315	0.0175963	-1.07256
TKT	0.485038	6.14293	3.5393	0.00138327	0.0175963	-1.67827
MYL9	1.5678	0.886395	3.53882	0.001385	0.0175963	-1.05684
EIF5A2	-0.829331	5.28149	-3.53875	0.00138524	0.0175963	-1.51266
ANGEL1	1.47271	3.32671	3.53732	0.00139049	0.0176466	-1.12001
TCP11L1	-0.894691	5.03593	-3.5363	0.0013942	0.0176774	-1.4075
IL1RL2	1.26003	-0.1697	3.53558	0.00139685	0.0176793	-1.10105
KCNA3	-0.574324	5.92726	-3.53556	0.00139692	0.0176793	-1.60552
BECN1	-0.651957	7.081	-3.5331	0.00140601	0.017778	-1.9316
GALNT11	-0.803424	7.47138	-3.53125	0.00141286	0.0178482	-1.99102
SMARCAD1	-0.7126	6.23254	-3.53038	0.00141608	0.0178725	-1.69833
PMPCB	-0.393153	7.68984	-3.52858	0.00142281	0.0179409	-2.03467
GOLGA8A	0.56774	7.24819	3.52759	0.00142653	0.0179586	-1.94397
CYB5A	0.62782	6.22642	3.52751	0.00142682	0.0179586	-1.72763
WNK3	1.3157	-0.574554	3.52353	0.00144184	0.0181311	-1.13292
NPRL3	1.11697	3.64845	3.52313	0.00144334	0.0181333	-1.18156
FBXL2	1.53547	1.53228	3.52187	0.00144814	0.018177	-1.08797
RDX	0.753749	6.13127	3.51902	0.00145903	0.0182948	-1.69031
NEPRO	-0.540535	6.92643	-3.51872	0.00146018	0.0182948	-1.9126
PROSER1	0.559751	5.93558	3.51795	0.00146311	0.0183148	-1.68246
TUBB6	2.55851	2.8548	3.51757	0.00146459	0.0183166	-1.14726
SMC4	-0.484753	7.63412	-3.51717	0.00146612	0.0183192	-2.03368
MCM8	1.74451	2.69374	3.51653	0.0014686	0.0183335	-1.12653
XCL2	-0.865402	6.34861	-3.51526	0.00147352	0.0183782	-1.74468
SP3	-0.400924	7.47418	-3.51415	0.00147781	0.018407	-2.01716
UNC93B1	1.81034	2.54035	3.51397	0.0014785	0.018407	-1.1271
TOM1	-0.814707	4.61539	-3.51271	0.0014834	0.0184513	-1.38478
PEA15	0.771263	5.19717	3.50944	0.00149619	0.0185936	-1.53863
ECE2	2.06796	3.08676	3.50901	0.00149788	0.0185977	-1.1886
DENND2D	-0.746301	6.40767	-3.50707	0.00150553	0.0186759	-1.83803
TP53	1.00003	3.84567	3.50608	0.00150946	0.0187077	-1.26263
CCDC71L	1.10203	3.39305	3.50479	0.00151456	0.0187542	-1.19246
CAMTA1	0.457125	6.67854	3.50311	0.00152125	0.01882	-1.89751
TRIM41	0.961967	3.23704	3.50271	0.00152285	0.0188229	-1.19446
PRPF39	-0.492645	7.38169	-3.49908	0.00153743	0.018986	-2.04475
ACOT9	-0.577114	7.06428	-3.49871	0.00153892	0.0189874	-1.97633
ERBB2	1.61604	0.520432	3.49711	0.00154539	0.0190501	-1.17043
EOMES	-0.926475	6.57527	-3.49633	0.00154856	0.0190658	-1.88638
CASP6	-1.04771	4.57259	-3.49611	0.00154944	0.0190658	-1.40236
SND1	0.616706	6.11788	3.49504	0.00155381	0.0191025	-1.7477
UACA	1.63611	0.849603	3.49436	0.00155659	0.0191124	-1.16765
ATP8A1	-0.652219	7.90938	-3.49416	0.00155739	0.0191124	-2.15126
RPL26L1	1.09156	3.31346	3.49264	0.0015636	0.0191715	-1.24744
SRPK1	0.360953	7.55454	3.49172	0.00156737	0.0192007	-2.09193
TPM2	1.50283	2.97114	3.48932	0.0015773	0.0193051	-1.1912
CARMIL1	1.81278	2.04039	3.48767	0.00158413	0.0193714	-1.18551
KCNMA1	1.65888	-0.144478	3.48615	0.00159044	0.0194313	-1.21056
WASF1	1.69862	1.17732	3.48517	0.00159453	0.0194636	-1.17591
CSGALNACT2	-0.307509	7.68474	-3.48484	0.00159591	0.0194636	-2.13213
ILKAP	-0.405388	6.65953	-3.48418	0.00159868	0.0194712	-1.94384
AK5	1.52028	0.0465465	3.48401	0.00159937	0.0194712	-1.20414
CD3EAP	1.49025	0.652783	3.48222	0.00160688	0.0195421	-1.1932
CCDC149	1.34748	-0.176137	3.48195	0.00160803	0.0195421	-1.2322
CPA3	2.13586	0.412169	3.48143	0.00161023	0.0195516	-1.2007
MAP3K1	0.660774	6.33437	3.48045	0.00161436	0.0195844	-1.85697
LRRCC1	-1.52622	3.002	-3.48003	0.00161616	0.019589	-1.23032
DDX20	-0.692099	5.58295	-3.47921	0.00161964	0.0196139	-1.68595
MCEMP1	2.01893	1.13778	3.47874	0.0016216	0.0196203	-1.19692
DOT1L	1.08974	3.69685	3.47796	0.00162492	0.0196433	-1.31396
RBKS	-0.790658	4.76587	-3.47663	0.0016306	0.0196946	-1.48908
STOM	-0.557456	8.09804	-3.47619	0.00163248	0.0197	-2.21436
RILPL2	-0.603894	6.91949	-3.47566	0.00163475	0.0197019	-2.02546
MYNN	-0.618223	6.18638	-3.47549	0.0016355	0.0197019	-1.85951
MID1	1.25387	-0.519287	3.47464	0.00163914	0.0197285	-1.2546
ZNF302	0.923836	4.87232	3.47312	0.00164566	0.0197806	-1.52696
RBMS3	1.77145	0.470065	3.47296	0.00164635	0.0197806	-1.22522
CCDC88C	0.388485	7.23053	3.47247	0.00164845	0.0197886	-2.06614
AC025594.2	1.41039	0.312896	3.47192	0.00165081	0.0197997	-1.22905
TMEM56	1.34422	-0.281184	3.46877	0.0016645	0.0199013	-1.26431
CUL2	-0.514945	6.59942	-3.4687	0.00166479	0.0199013	-1.93843
ZNF614	-0.876669	5.20355	-3.46866	0.00166496	0.0199013	-1.62981
RABGGTA	-0.858959	5.47935	-3.4681	0.00166743	0.0199013	-1.67744
EVI2A	-0.382372	7.29051	-3.46795	0.00166808	0.0199013	-2.09356
ATP5G2	0.326318	7.201	3.46755	0.00166981	0.0199013	-2.08568
NUP98	-0.533195	8.0842	-3.46742	0.00167038	0.0199013	-2.25747
CMTM6	0.343999	8.08982	3.46731	0.00167086	0.0199013	-2.26769
MRPL23	1.0528	1.75678	3.46618	0.0016758	0.0199428	-1.2142
TP63	0.931346	-0.533651	3.46447	0.00168331	0.0200066	-1.28924
RCAN2	-2.12337	2.83414	-3.4643	0.00168406	0.0200066	-1.25193
WNT11	1.96474	1.50702	3.46312	0.00168929	0.0200514	-1.24021
ESRP2	1.57753	0.369408	3.46201	0.00169417	0.0200788	-1.24038
ZNF420	-1.12624	5.52396	-3.46194	0.00169452	0.0200788	-1.71168
CSF3	2.36158	1.0311	3.45956	0.00170508	0.0201865	-1.24714
DDX3X	-0.2848	10.0842	-3.45873	0.00170879	0.0202115	-2.66355
SYNCRIP	0.33872	7.88665	3.45843	0.00171012	0.0202115	-2.24135
PTRH2	0.596424	5.62512	3.45782	0.00171284	0.0202262	-1.74784
RCCD1	1.6563	1.3661	3.45739	0.00171478	0.0202318	-1.24425
FGD2	2.01534	1.67061	3.45703	0.00171639	0.0202334	-1.2489
NONO	-0.337282	8.00814	-3.45562	0.00172273	0.0202759	-2.2698
SLC48A1	1.43354	0.927691	3.45557	0.00172294	0.0202759	-1.24581
NCSTN	-0.728444	5.88116	-3.45511	0.00172504	0.0202799	-1.79973
NFIC	1.48494	2.89776	3.45484	0.00172623	0.0202799	-1.27979
RASGRF2	1.40244	4.53178	3.45189	0.00173959	0.0204194	-1.49755
HCK	1.95081	0.101962	3.4513	0.0017423	0.0204338	-1.2771
HVCN1	2.22097	1.66234	3.45074	0.00174484	0.0204376	-1.27768
CORO6	1.20708	0.0753877	3.45057	0.0017456	0.0204376	-1.30009
CSAD	0.759912	4.38638	3.44963	0.00174989	0.0204704	-1.47689
KIF19	1.73089	0.879981	3.448	0.00175737	0.0205405	-1.27001
CTNND1	1.5925	3.0563	3.44633	0.00176506	0.0206066	-1.31354
GPR83	-1.61664	0.167252	-3.44606	0.00176629	0.0206066	-1.30091
SYNGR3	1.39181	3.77977	3.44579	0.00176753	0.0206066	-1.41708
ABLIM1	-0.564268	8.62264	-3.4449	0.00177164	0.0206372	-2.40889
ISCA1	-0.423172	7.13222	-3.44429	0.00177447	0.020652	-2.13674
GINS2	2.27878	2.12385	3.44398	0.00177592	0.020652	-1.30837
CDK17	-0.403816	8.27641	-3.44355	0.0017779	0.0206576	-2.35222
PIK3C3	-0.390809	7.2365	-3.44285	0.00178115	0.0206779	-2.15597
PSMG3	0.732829	5.28402	3.44223	0.00178403	0.0206939	-1.70097
NOC3L	0.766285	5.72289	3.4404	0.0017926	0.0207758	-1.81275
OAF	1.8394	2.09633	3.43944	0.00179707	0.02081	-1.29562
PMP22	2.1157	2.0447	3.43685	0.00180926	0.0209336	-1.30608
MAT2B	-0.459655	8.3059	-3.43609	0.00181287	0.0209572	-2.39311
WWC3	0.873189	4.63848	3.43561	0.00181515	0.0209572	-1.56386
LRRC40	-0.725177	5.61228	-3.4354	0.00181612	0.0209572	-1.81053
MTHFD1L	1.18628	3.53354	3.43513	0.0018174	0.0209572	-1.40323
PPP1R12B	0.613725	5.22088	3.43454	0.00182022	0.0209721	-1.68683
DDX6	-0.370134	8.48444	-3.43068	0.00183864	0.0211667	-2.41802
KDM3B	0.543052	6.04444	3.42891	0.00184714	0.0212467	-1.93648
CLN5	1.29184	2.76147	3.42783	0.00185235	0.0212889	-1.34126
RNF220	0.422421	5.95353	3.42709	0.00185593	0.0213123	-1.90708
SERBP1	0.345834	7.66224	3.42622	0.00186013	0.0213427	-2.28142
CCDC167	0.704681	6.06766	3.42565	0.00186293	0.0213462	-1.98687
C9orf84	1.42735	0.413643	3.42552	0.00186355	0.0213462	-1.33113
TMX1	-0.580889	7.17629	-3.424	0.00187093	0.0214129	-2.17836
AMN1	-1.27349	2.52178	-3.42322	0.00187475	0.0214388	-1.33374
COQ10B	-0.475265	7.44318	-3.42286	0.00187652	0.0214388	-2.24752
ABCB4	1.98399	0.243723	3.42243	0.0018786	0.0214388	-1.3409
ZNF516	1.47777	0.377617	3.42209	0.00188029	0.0214388	-1.33755
LAPTM5	0.4071	9.086	3.42176	0.00188187	0.0214388	-2.57165
NARF	-0.460928	7.66872	-3.42163	0.00188254	0.0214388	-2.27149
CALCOCO2	-0.391523	7.98659	-3.4202	0.00188957	0.0215011	-2.35524
RPS4X	0.37908	8.37064	3.41982	0.00189141	0.0215042	-2.41019
ARID5B	-0.736311	8.32337	-3.41647	0.001908	0.0216749	-2.40977
BMP2	1.82507	0.685441	3.4144	0.00191832	0.0217581	-1.37498
FARP2	0.722897	4.49273	3.41437	0.00191848	0.0217581	-1.59512
PCNX3	0.823544	4.17976	3.41371	0.00192177	0.0217764	-1.56915
FGFR1	1.29159	4.61869	3.41341	0.00192326	0.0217764	-1.68334
PIM2	0.854132	7.57783	3.41268	0.00192696	0.0217872	-2.28036
PROS1	1.32716	-0.137461	3.41259	0.00192738	0.0217872	-1.40033
DOK2	-0.766177	6.45004	-3.41049	0.00193796	0.0218623	-2.11304
UBE2I	0.360172	6.55085	3.41035	0.00193864	0.0218623	-2.08703
MOB3B	1.52595	1.15721	3.41032	0.0019388	0.0218623	-1.35072
HNRNPH3	-0.246561	8.17427	-3.40896	0.00194568	0.021922	-2.41905
DNAAF1	2.36673	1.58924	3.40809	0.00195011	0.0219426	-1.37639
FRMD4A	-1.54865	2.23056	-3.4078	0.00195156	0.0219426	-1.37108
PAPLN	1.69844	1.75716	3.40766	0.00195229	0.0219426	-1.36493
TMC6	0.560333	6.41018	3.40501	0.0019658	0.0220764	-2.05449
TNFRSF21	1.32496	-0.0910774	3.40434	0.00196922	0.0220967	-1.41337
UBE2E2	2.0881	1.88505	3.40089	0.00198698	0.0222778	-1.39204
DAZAP2	-0.255797	9.1491	-3.39816	0.00200113	0.0224182	-2.63457
AHNAK	0.592939	8.32713	3.39733	0.00200543	0.0224481	-2.46056
HM13	0.533404	7.46008	3.39631	0.0020108	0.0224811	-2.31823
ERCC3	-0.658138	6.28111	-3.39614	0.00201165	0.0224811	-2.07658
CST7	-0.451634	8.86017	-3.39335	0.00202632	0.0226192	-2.58558
RBM22	-0.297048	7.66565	-3.39296	0.00202836	0.0226192	-2.35465
POLE	0.952962	4.3882	3.39285	0.00202894	0.0226192	-1.63863
DNAJC16	0.982155	4.11919	3.39239	0.00203136	0.0226279	-1.60231
ZNF264	0.625127	5.34205	3.39138	0.00203669	0.0226689	-1.84497
SKP2	-1.71998	3.02099	-3.38956	0.00204639	0.0227584	-1.46827
HAAO	1.31485	-0.0376902	3.38886	0.00205009	0.0227628	-1.44937
GGT7	-1.61834	1.65216	-3.38882	0.00205033	0.0227628	-1.40818
KLHL25	-1.58004	2.22336	-3.38855	0.00205175	0.0227628	-1.41742
ARHGEF12	0.854472	5.75205	3.38817	0.00205378	0.022767	-1.90975
GOLGA8N	1.1882	-0.352285	3.38606	0.00206504	0.0228734	-1.46008
CFAP54	1.21005	3.0041	3.38491	0.00207122	0.0229234	-1.4481
CHORDC1	-0.636078	7.66414	-3.38433	0.00207437	0.0229398	-2.39559
SUSD6	0.496747	6.13425	3.38147	0.00208985	0.0230924	-2.05798
EHD3	2.1703	1.50095	3.38043	0.00209546	0.023122	-1.43683
TWSG1	-0.763612	5.26891	-3.38013	0.00209712	0.023122	-1.86078
CHCHD7	-0.426446	7.07839	-3.38	0.00209782	0.023122	-2.28876
GAS6	1.95602	1.28851	3.37974	0.00209925	0.023122	-1.42882
PPP2R5C	-0.325067	10.1282	-3.37925	0.00210191	0.0231327	-2.85865
TNFSF9	-1.50143	5.6943	-3.37894	0.00210361	0.023133	-1.89626
CALD1	2.15691	3.01279	3.3785	0.002106	0.0231407	-1.45607
AFF1	0.440531	6.62862	3.37786	0.00210951	0.0231609	-2.1948
VCL	0.827224	5.12802	3.37646	0.00211716	0.0232263	-1.81853
CDV3	0.361256	8.23117	3.37582	0.00212071	0.0232467	-2.51391
SMIM10	1.17744	-0.434693	3.37505	0.00212497	0.0232748	-1.49653
SLC7A11	2.24257	0.68227	3.37458	0.00212756	0.0232847	-1.44824
ASF1A	-0.639574	6.56621	-3.37359	0.00213299	0.0233256	-2.19771
RSRC2	-0.259889	8.80372	-3.37325	0.00213487	0.0233275	-2.61044
MAP1LC3B	-0.30601	8.78482	-3.37252	0.00213896	0.0233373	-2.62322
RASSF6	2.16447	1.02731	3.37248	0.00213916	0.0233373	-1.4501
LAMA5	1.64742	0.625747	3.37218	0.00214085	0.0233373	-1.45892
RHBDD1	1.0225	4.91163	3.36954	0.00215554	0.0234788	-1.79914
AKAP8L	-0.519739	6.7281	-3.36904	0.00215833	0.0234906	-2.26705
VOPP1	0.902792	4.38055	3.36646	0.00217283	0.0236283	-1.70769
CLUH	1.33925	2.45244	3.36618	0.00217442	0.0236283	-1.46382
PQLC2	1.61031	1.9532	3.36508	0.00218063	0.0236771	-1.46679
KLHL14	1.59661	-0.295662	3.36416	0.00218581	0.0237146	-1.50403
FLNB	0.776042	5.01717	3.36328	0.00219083	0.0237504	-1.85338
TFE3	0.69167	4.59039	3.3625	0.00219525	0.0237796	-1.76096
ECSCR	1.21489	-0.164855	3.3604	0.0022072	0.0238717	-1.51662
ANKRD17	0.316689	7.43886	3.36028	0.00220791	0.0238717	-2.39611
MLEC	0.402956	7.26616	3.3601	0.00220896	0.0238717	-2.36251
METTL4	-0.758636	5.69148	-3.35935	0.00221324	0.0238991	-2.02756
GPAM	1.71898	2.01631	3.35881	0.00221631	0.0239136	-1.49394
CD40	2.44157	3.01463	3.35808	0.00222051	0.0239196	-1.54135
TMEM98	1.75123	0.362716	3.35803	0.00222083	0.0239196	-1.48848
FOSB	0.662498	8.81222	3.35771	0.00222268	0.0239196	-2.63689
NIPSNAP3B	1.51464	0.789649	3.35751	0.00222383	0.0239196	-1.4739
EIF3F	0.360326	6.76156	3.3567	0.00222849	0.0239511	-2.28769
ACHE	-1.4512	0.677605	-3.35602	0.00223243	0.0239747	-1.49277
MATN2	1.6637	2.15643	3.35515	0.00223747	0.0239779	-1.4933
DDX17	0.323175	8.73203	3.35503	0.00223814	0.0239779	-2.65703
UQCRC2	-0.379186	7.72554	-3.35486	0.00223916	0.0239779	-2.48507
KMT5A	0.815879	3.22549	3.35476	0.00223971	0.0239779	-1.54662
AP3M2	-0.647078	6.66807	-3.35385	0.00224499	0.0240158	-2.25625
GPR65	0.646148	7.84393	3.35292	0.00225044	0.0240351	-2.51143
ENKD1	1.57799	2.02907	3.35274	0.00225144	0.0240351	-1.49589
SLC6A16	1.819	1.4174	3.35251	0.00225281	0.0240351	-1.49386
CABYR	1.87256	0.573323	3.35216	0.00225484	0.0240351	-1.49741
PARP14	0.454651	8.14289	3.35176	0.00225718	0.0240351	-2.54889
MTHFR	1.10172	3.59625	3.35174	0.00225728	0.0240351	-1.60657
ZBED1	1.0966	4.00951	3.35046	0.00226477	0.0240963	-1.67105
DEDD	-0.582703	6.40619	-3.34955	0.00227011	0.0241344	-2.21812
ADGRD1	1.42658	-0.0120795	3.34834	0.00227728	0.024192	-1.54362
LYL1	1.37488	0.0190363	3.34638	0.00228883	0.0242815	-1.53355
TBC1D15	-0.446762	7.94961	-3.34631	0.00228924	0.0242815	-2.52074
COL4A3	1.82695	0.917195	3.34569	0.00229293	0.0242921	-1.52336
TIMP3	1.1831	-0.269515	3.34555	0.00229378	0.0242921	-1.56285
ZZEF1	0.489398	6.43826	3.34475	0.00229851	0.0243235	-2.23182
TP53I13	0.78338	5.32352	3.34439	0.00230068	0.0243251	-1.98258
TBL1X	0.698449	6.58132	3.34413	0.00230219	0.0243251	-2.2866
OSGIN1	1.24712	-0.256498	3.34383	0.002304	0.0243255	-1.5649
TUBB4A	-1.58793	0.728865	-3.34327	0.00230732	0.0243318	-1.52026
SEMA3A	1.50152	0.144693	3.34291	0.00230947	0.0243318	-1.54884
RNF19B	0.636968	5.88214	3.34284	0.0023099	0.0243318	-2.14684
TSPAN7	1.389	-0.256406	3.34092	0.00232141	0.0244331	-1.57083
NDEL1	-0.471089	8.01812	-3.34064	0.00232307	0.0244331	-2.56016
BRIP1	-1.56562	1.11342	-3.33993	0.00232737	0.0244596	-1.52129
SNX25	0.623756	5.35172	3.33926	0.0023314	0.0244833	-1.98046
SEMA6C	1.43928	0.449111	3.33687	0.00234583	0.024616	-1.54194
LGALS1	0.607158	6.89605	3.33649	0.00234814	0.0246215	-2.3081
ALDH2	2.02135	1.26223	3.33608	0.00235066	0.0246291	-1.53226
RNASE1	2.10775	1.4777	3.33282	0.00237053	0.0248184	-1.54209
CRIP2	1.33429	4.40901	3.3313	0.00237987	0.0248972	-1.7753
NAA15	0.525931	6.96322	3.33003	0.00238768	0.02496	-2.36432
FAM219A	1.19733	1.61067	3.3284	0.00239774	0.0250272	-1.54449
PTPRD	1.22652	-0.0165442	3.3284	0.00239775	0.0250272	-1.58401
BCL2L1	1.23274	3.21851	3.32531	0.00241699	0.0251619	-1.61628
CD1D	1.44353	-0.15055	3.32519	0.00241773	0.0251619	-1.6009
KAT2A	1.03233	4.54917	3.32514	0.00241806	0.0251619	-1.82719
GPR174	-1.27052	4.57678	-3.32489	0.00241963	0.0251619	-1.82512
NUCKS1	0.662761	5.66418	3.32486	0.0024198	0.0251619	-2.07762
SPDYE1	1.08973	-0.0718944	3.32453	0.00242183	0.025164	-1.59104
PEMT	0.856851	4.23211	3.3224	0.00243522	0.0252669	-1.76862
CCNG1	-0.436466	7.13571	-3.32237	0.00243541	0.0252669	-2.42212
NR1D1	1.3023	2.44275	3.32136	0.00244173	0.0253134	-1.57852
ZNF384	-1.07276	3.61032	-3.31986	0.00245122	0.0253763	-1.68021
FTCDNL1	1.50154	0.00455276	3.31982	0.00245148	0.0253763	-1.59803
TTLL7	1.90509	1.06955	3.31858	0.00245936	0.0254387	-1.57371
CX3CR1	-1.67213	0.189179	-3.31752	0.00246607	0.0254889	-1.59345
RASA3	-1.02811	5.28679	-3.31658	0.00247209	0.025532	-2.02029
WSB1	-0.264898	9.19809	-3.31575	0.00247738	0.0255488	-2.82908
SLFN11	-0.715707	7.47493	-3.31523	0.00248068	0.0255488	-2.48419
ZNF683	-1.95929	1.44596	-3.31518	0.00248104	0.0255488	-1.58934
SH3RF3	1.62169	0.512838	3.31516	0.00248115	0.0255488	-1.58996
FSD1	1.92259	3.49834	3.3141	0.00248792	0.025588	-1.67734
TCF7L1	1.33107	0.909575	3.31399	0.00248867	0.025588	-1.5827
RASSF2	0.60413	6.36652	3.3123	0.00249954	0.0256805	-2.30757
PTPRO	1.75988	0.166989	3.31145	0.00250504	0.0257108	-1.60736
BIRC3	0.406956	9.81191	3.31126	0.00250623	0.0257108	-2.95196
DBN1	1.68185	3.06787	3.31094	0.00250828	0.0257127	-1.65582
SRPX	1.6174	0.166738	3.30958	0.00251711	0.025784	-1.62351
WTIP	0.974466	-0.427266	3.30799	0.00252746	0.0258559	-1.65728
CYR61	2.18526	1.74236	3.30793	0.00252789	0.0258559	-1.60278
SLC25A38	-0.43021	6.63177	-3.30728	0.00253212	0.0258799	-2.36741
ANGPTL4	1.54154	0.756336	3.30695	0.00253422	0.0258822	-1.6079
ZNF469	1.36619	0.0780977	3.30631	0.00253846	0.0259063	-1.62405
NMD3	-0.561973	6.33091	-3.30227	0.00256501	0.0261577	-2.29966
WBP11	-0.27709	7.72425	-3.30135	0.00257107	0.0261779	-2.60205
PMEPA1	0.629182	6.91515	3.30131	0.00257135	0.0261779	-2.43893
TPD52	0.92189	6.07216	3.30082	0.00257463	0.0261779	-2.22867
FCGR2B	2.04694	1.28124	3.30052	0.00257661	0.0261779	-1.61812
GUCD1	0.864789	4.85055	3.30036	0.00257765	0.0261779	-1.93232
NID1	1.87142	1.73123	3.30025	0.0025784	0.0261779	-1.61354
AAMP	-0.589331	6.43328	-3.29857	0.00258956	0.0262718	-2.35485
ZNF582	-1.72442	2.159	-3.29798	0.00259355	0.0262929	-1.63812
AKAP17A	0.327053	7.32445	3.29731	0.00259797	0.0263183	-2.53095
SRSF5	-0.287979	9.24911	-3.29656	0.00260302	0.0263501	-2.89129
C3orf38	-0.63117	6.20648	-3.2959	0.00260747	0.0263757	-2.29216
ANGPTL1	1.93998	1.75387	3.29416	0.00261918	0.0264747	-1.63252
SUPT7L	-0.384173	7.48925	-3.29379	0.00262163	0.02648	-2.56252
PLEC	0.871303	6.35784	3.29218	0.00263258	0.0265711	-2.32069
PPP1R14A	1.12123	-0.34489	3.29175	0.00263545	0.0265753	-1.69164
MED17	-0.382569	7.05452	-3.29154	0.00263686	0.0265753	-2.48832
TAF13	0.684215	4.47327	3.29075	0.00264222	0.0266098	-1.89877
EMP2	1.86767	0.936724	3.29023	0.00264577	0.026626	-1.64657
SARDH	-1.36305	1.40816	-3.28973	0.00264917	0.0266408	-1.63529
LEAP2	1.6623	1.09255	3.28887	0.00265509	0.0266808	-1.6361
ENC1	-2.50783	5.11347	-3.28851	0.0026575	0.0266856	-1.92584
SPRED2	1.48179	2.89538	3.28785	0.00266202	0.0267114	-1.68816
CDT1	1.47135	1.18839	3.28634	0.00267243	0.0267964	-1.63922
FAM107B	0.272177	9.58565	3.28497	0.00268185	0.0268608	-2.99437
TNK2	0.76337	3.79117	3.28484	0.00268276	0.0268608	-1.77452
COQ8B	0.963113	3.4325	3.28418	0.00268733	0.026887	-1.76666
CILP	1.5614	0.202017	3.2831	0.00269476	0.0269417	-1.67502
ARAP3	1.68213	1.27245	3.28253	0.00269871	0.0269519	-1.65489
TNFRSF1A	0.900762	4.44803	3.28239	0.0026997	0.0269519	-1.92202
EVA1C	0.925814	4.54377	3.28209	0.0027018	0.0269533	-1.93946
CNN3	2.03554	3.03618	3.28125	0.00270763	0.0269753	-1.69289
CBX5	0.732593	5.7461	3.28121	0.00270793	0.0269753	-2.20721
PPP1R2P3	-0.662209	3.7263	-3.28062	0.00271201	0.0269965	-1.79432
ORAI2	0.754929	5.7549	3.28018	0.00271509	0.0270076	-2.22028
PIGA	-0.578251	6.17719	-3.27689	0.00273816	0.0272174	-2.33073
RASSF3	0.765006	4.54067	3.27339	0.00276292	0.0274437	-1.98071
TRIM66	1.79926	1.30956	3.27309	0.00276503	0.0274448	-1.67842
PABPN1	0.657226	4.91672	3.27251	0.00276917	0.0274661	-2.02131
TUSC1	1.20218	-0.18933	3.27077	0.00278157	0.0275688	-1.72788
CDYL	0.530085	5.36945	3.27002	0.00278689	0.0275688	-2.15552
DUSP26	1.48557	0.027441	3.26993	0.00278754	0.0275688	-1.73006
ADO	1.00705	4.02644	3.26969	0.0027893	0.0275688	-1.85317
TSC2	0.894982	4.40689	3.26965	0.00278954	0.0275688	-1.89819
OGN	1.41493	2.56839	3.26758	0.00280448	0.0276965	-1.70059
ZNF280D	0.835149	4.81552	3.26712	0.00280777	0.0277091	-2.00857
RBM27	0.630488	5.38923	3.26574	0.00281771	0.0277873	-2.15396
CAND1	-0.297634	8.06524	-3.26379	0.00283189	0.0278882	-2.75125
DHRS9	1.96819	0.359396	3.26377	0.00283199	0.0278882	-1.71756
SCUBE1	-1.67641	3.17815	-3.26341	0.00283465	0.0278904	-1.72691
SRPRB	0.477443	6.95118	3.26318	0.00283627	0.0278904	-2.54755
LMBR1	-0.629517	5.9278	-3.26163	0.0028476	0.0279817	-2.34911
DPF3	1.46102	1.05501	3.26118	0.00285093	0.0279897	-1.71087
FBXO34	-0.639238	7.31913	-3.26096	0.00285248	0.0279897	-2.64111
ATOX1	0.835363	5.04447	3.25963	0.0028623	0.0280661	-2.13502
UBASH3B	0.886421	5.04264	3.25675	0.0028835	0.0282304	-2.11422
CD1C	2.07873	0.0817713	3.2567	0.00288388	0.0282304	-1.73098
TMEM155	-2.66925	2.51069	-3.25652	0.00288522	0.0282304	-1.7681
EML3	0.918963	4.05325	3.25324	0.00290958	0.0284485	-1.88705
YTHDF2	-0.336454	7.68932	-3.25224	0.00291706	0.0285014	-2.71744
ATP5B	-0.283185	9.66993	-3.25186	0.00291992	0.0285091	-3.09881
CR2	2.35755	0.863603	3.25079	0.00292794	0.0285671	-1.73675
SAMSN1	-0.282172	9.13753	-3.25012	0.00293295	0.0285907	-2.98538
SEC22A	0.767772	4.88951	3.24991	0.00293451	0.0285907	-2.08087
SEZ6	1.11237	-0.267649	3.2493	0.00293909	0.028615	-1.77813
STAMBPL1	-0.824695	5.03262	-3.24786	0.00295001	0.028701	-2.09881
CCDC71	-1.21725	-0.432406	-3.24737	0.00295372	0.0287094	-1.79063
LRCH1	0.635707	5.13593	3.24719	0.00295504	0.0287094	-2.16753
EFNA1	1.98741	2.57078	3.24634	0.0029615	0.0287518	-1.76632
MTFR1	-0.652661	4.42159	-3.24499	0.00297174	0.0288309	-1.98638
DBF4	-0.363575	6.58265	-3.24443	0.002976	0.0288519	-2.4919
THAP4	-0.761584	5.2643	-3.24385	0.00298048	0.028875	-2.19863
RPL29	0.373043	6.99484	3.24107	0.00300177	0.0290607	-2.58921
DPM3	0.716141	4.29411	3.23905	0.00301732	0.0291908	-1.98217
NCF1	1.50811	0.703823	3.23843	0.00302211	0.0292166	-1.76
TRIM23	-0.474128	5.69985	-3.23711	0.00303234	0.0292554	-2.29441
XIAP	0.49126	5.94591	3.23708	0.0030326	0.0292554	-2.36838
CR1	1.78969	0.327192	3.23691	0.0030339	0.0292554	-1.77316
EWSR1	-0.241704	8.57568	-3.23661	0.00303622	0.0292554	-2.91867
USP43	0.889422	-0.630402	3.23654	0.00303676	0.0292554	-1.82828
GJA1	2.08896	1.42325	3.23563	0.00304387	0.0293034	-1.76756
BMP2K	1.10028	3.88339	3.23338	0.00306145	0.029452	-1.95862
EPHA4	-1.02538	5.52432	-3.23306	0.00306393	0.0294552	-2.30292
GRK3	2.0016	2.5476	3.23104	0.00307979	0.0295871	-1.80386
RAB31	2.32488	2.44932	3.23071	0.00308239	0.0295914	-1.81365
COPRS	1.03711	5.25016	3.23042	0.00308472	0.0295931	-2.23771
SNX19	0.864007	4.71978	3.22902	0.00309575	0.0296782	-2.10003
IRAK1	0.555206	5.61105	3.22818	0.00310242	0.0297214	-2.28571
RAI14	1.89132	0.946715	3.22754	0.00310749	0.0297493	-1.79388
SYVN1	0.66074	4.37868	3.22691	0.00311249	0.0297764	-2.04409
BMPR2	0.935856	5.32269	3.22384	0.00313705	0.0299816	-2.22623
TMEM263	0.411045	6.89978	3.22368	0.0031383	0.0299816	-2.61684
PHLDB2	0.728765	5.01074	3.22282	0.00314525	0.0300272	-2.20749
SEC61G	0.393136	6.98327	3.22196	0.00315217	0.0300724	-2.63764
IREB2	0.459551	6.60242	3.22086	0.00316105	0.0301362	-2.57396
ZFC3H1	0.363811	7.4306	3.21958	0.0031714	0.0302074	-2.73888
SUZ12	0.399203	6.67713	3.21939	0.00317291	0.0302074	-2.59385
LGALS9	1.40033	2.00998	3.21826	0.0031821	0.03027	-1.80376
NRBP2	1.18528	3.07543	3.21766	0.00318699	0.03027	-1.86088
SENP3	0.90716	3.46673	3.21766	0.00318702	0.03027	-1.89192
CD81	0.320931	7.34746	3.2175	0.00318829	0.03027	-2.74469
ACD	-0.630594	6.56553	-3.21712	0.00319141	0.0302725	-2.61073
SLC22A4	1.4888	0.305858	3.21693	0.00319295	0.0302725	-1.81758
SNAP23	-0.747268	6.60727	-3.21653	0.00319619	0.0302824	-2.61067
PRRC2B	0.527259	5.48756	3.21592	0.00320121	0.030309	-2.31538
LAPTM4B	1.58495	2.93319	3.21507	0.00320812	0.0303536	-1.86744
CSRP2	1.48938	2.69048	3.21208	0.00323276	0.0305657	-1.83909
TMEM45A	1.82454	0.550666	3.21078	0.00324346	0.0306329	-1.84027
KATNB1	-1.02371	4.28666	-3.21068	0.00324432	0.0306329	-2.07168
GABBR1	1.02015	3.76217	3.21012	0.00324893	0.0306554	-1.97297
FST	1.53239	-0.212947	3.20851	0.00326236	0.0307435	-1.87274
TLN1	0.327442	7.9439	3.20846	0.00326274	0.0307435	-2.86036
PANK2	-0.424118	6.58614	-3.20798	0.00326674	0.0307601	-2.61541
SOWAHD	1.39241	-0.0238819	3.2073	0.00327246	0.0307929	-1.86612
RPS23	0.372284	6.85085	3.20657	0.00327852	0.0308126	-2.6404
AMOT	1.38389	0.00547584	3.20651	0.00327903	0.0308126	-1.85745
KDM4B	0.676378	5.22912	3.2062	0.00328167	0.0308163	-2.28675
TLR7	1.83552	-0.0354123	3.20576	0.00328531	0.0308295	-1.85217
DDX21	0.389585	8.81284	3.20491	0.00329244	0.0308753	-3.03866
ETV6	0.555123	6.15068	3.20435	0.00329718	0.0308987	-2.51036
CAMK2N1	0.947981	3.91216	3.20378	0.00330199	0.0309227	-1.98991
SLC22A1	1.45273	-0.134719	3.20291	0.00330932	0.0309314	-1.87526
TMEM64	0.537247	6.15683	3.20264	0.00331161	0.0309314	-2.55465
PATL2	-0.77048	5.20895	-3.20262	0.0033117	0.0309314	-2.30091
ADGRG5	1.52117	3.01125	3.20246	0.00331313	0.0309314	-1.8854
FCHSD2	0.479468	5.46691	3.20233	0.00331415	0.0309314	-2.35643
TRIM46	-1.49961	0.945511	-3.20178	0.00331883	0.0309371	-1.84297
PLEKHG2	0.832426	5.76095	3.20173	0.00331927	0.0309371	-2.4243
MNS1	1.23807	-0.0313122	3.2008	0.00332718	0.0309899	-1.8891
SMYD2	-0.538877	6.43801	-3.19832	0.00334823	0.0311648	-2.59564
STEAP1B	1.06571	-0.410921	3.19782	0.00335251	0.0311836	-1.90918
RND3	2.17983	2.32834	3.19695	0.00335994	0.0312315	-1.87043
POFUT1	1.49573	3.68642	3.19665	0.00336255	0.0312347	-1.97613
RHOBTB3	1.7834	1.50831	3.1948	0.00337844	0.0313351	-1.85491
SLC38A3	-1.25162	-0.33855	-3.19474	0.00337895	0.0313351	-1.90207
KLHL24	-0.387852	8.05253	-3.1946	0.0033802	0.0313351	-2.92585
RNF144B	2.09702	2.36818	3.19393	0.00338591	0.0313512	-1.9018
IKZF2	0.720739	7.3271	3.19387	0.00338648	0.0313512	-2.82002
ARFGAP2	-0.446719	7.00202	-3.19338	0.00339065	0.0313657	-2.73716
DOCK1	1.56918	0.328473	3.19311	0.00339302	0.0313657	-1.89474
FGFR2	-1.71734	0.628912	-3.19289	0.00339489	0.0313657	-1.87776
OAZ3	1.30032	0.150547	3.1903	0.00341736	0.031552	-1.88719
FOXF2	1.15864	-0.275162	3.18899	0.00342881	0.0316366	-1.92771
RELB	0.492599	6.82106	3.18795	0.00343788	0.031699	-2.71765
KIAA0040	-0.471996	6.21983	-3.18692	0.00344696	0.0317555	-2.53761
UNC119	0.54526	6.04538	3.18673	0.00344862	0.0317555	-2.54486
FAM118A	-0.571233	7.32034	-3.18468	0.00346667	0.0319003	-2.83451
MBD2	0.399047	6.75287	3.18326	0.0034792	0.0319773	-2.69939
ADAMTS4	1.78409	1.43806	3.18321	0.00347969	0.0319773	-1.88224
MRPL53	1.45438	0.933302	3.18151	0.00349472	0.032094	-1.88444
RIOK3	-0.370228	7.42968	-3.18088	0.00350033	0.0321241	-2.8408
DIAPH3	1.33496	-0.17414	3.17962	0.00351159	0.032206	-1.93126
ATP5I	0.41279	5.67294	3.17732	0.0035322	0.0323308	-2.43712
SASH1	1.71575	0.49206	3.17724	0.00353292	0.0323308	-1.91973
ARL14EP	0.517622	6.46275	3.17718	0.00353346	0.0323308	-2.66116
FAM214B	1.36055	3.15783	3.17705	0.0035346	0.0323308	-1.96587
C9orf66	-1.30763	2.25299	-3.1757	0.00354682	0.0324004	-1.90132
AHRR	2.18396	1.9	3.17569	0.00354692	0.0324004	-1.91906
MBD3	1.13802	3.75661	3.17457	0.00355702	0.0324711	-2.04769
ALDH7A1	1.35884	-0.124423	3.17406	0.00356163	0.0324916	-1.93867
ZNF330	-0.669817	6.29702	-3.17247	0.00357606	0.0325864	-2.60358
RIN3	0.743768	4.41574	3.17234	0.00357721	0.0325864	-2.17332
CHD7	0.598547	7.08442	3.17194	0.00358089	0.0325864	-2.81409
TSPAN3	0.712936	6.89665	3.17187	0.0035815	0.0325864	-2.76505
RPS5	0.27798	7.98653	3.17112	0.00358836	0.0326273	-2.95487
NKRF	-0.680832	5.63456	-3.17055	0.0035935	0.0326524	-2.49108
NTRK2	1.62878	0.911797	3.17011	0.00359753	0.0326675	-1.9089
UQCC3	1.06514	2.91232	3.16973	0.00360102	0.0326776	-1.94804
ZFAND2B	-0.418065	7.02599	-3.16783	0.00361843	0.0328074	-2.8053
GLT1D1	1.15151	-0.724372	3.1674	0.00362244	0.0328074	-1.98103
EGR1	1.38502	5.54461	3.16739	0.00362248	0.0328074	-2.33948
DAW1	1.2669	-0.228455	3.1659	0.00363627	0.0329107	-1.96626
FN1	2.14229	1.97263	3.16544	0.00364055	0.0329277	-1.93236
VDAC3	-0.360089	7.9654	-3.16446	0.00364956	0.0329875	-2.99099
PRKAR1B	1.59196	3.20887	3.16232	0.0036695	0.0331303	-2.02734
HMGA1	0.55319	5.45297	3.16225	0.00367017	0.0331303	-2.41781
SLC7A1	0.988164	5.09356	3.16135	0.00367848	0.0331835	-2.36295
RUFY3	0.66458	5.0926	3.16081	0.00368357	0.0332076	-2.32453
SEC61A1	0.483695	7.35997	3.1597	0.00369399	0.0332798	-2.86412
TNS1	1.56024	0.330563	3.15818	0.00370824	0.0333719	-1.97122
FAM208A	0.605685	6.39867	3.15809	0.00370907	0.0333719	-2.6874
PRRC2A	0.776083	3.79355	3.15693	0.00372006	0.0334489	-2.0929
NDUFS6	0.361972	6.49371	3.15571	0.00373159	0.0335307	-2.70271
ITGAX	1.87715	1.75927	3.15529	0.00373555	0.0335443	-1.96112
SLC14A1	-1.43337	0.7959	-3.15489	0.00373938	0.0335568	-1.96005
CPD	0.643127	8.07909	3.1536	0.00375162	0.0336448	-3.01915
TEAD1	1.39471	0.0128139	3.15268	0.00376035	0.0336713	-2.00109
GFRA1	1.22277	-0.292264	3.15257	0.00376147	0.0336713	-2.01742
ARMC5	1.1524	2.63704	3.15252	0.00376192	0.0336713	-1.98389
USP54	1.5937	1.58095	3.15076	0.00377877	0.0338001	-1.96101
PPP3CC	-0.389255	7.20854	-3.15013	0.00378478	0.0338267	-2.86372
MAP3K11	0.77321	4.84881	3.14993	0.00378667	0.0338267	-2.30572
C16orf52	0.985492	3.97188	3.14935	0.00379231	0.0338514	-2.14636
RAPGEF6	0.496144	6.32139	3.14913	0.00379434	0.0338514	-2.68446
INTS7	-0.89886	5.44133	-3.14853	0.00380018	0.0338657	-2.43875
FAM167A	1.77991	3.17234	3.14814	0.00380389	0.0338657	-2.06409
SMURF2	-0.4566	6.92381	-3.14793	0.00380592	0.0338657	-2.81757
ARHGEF6	0.642782	6.04019	3.1479	0.00380624	0.0338657	-2.64391
ELF1	-0.339306	8.94296	-3.14769	0.00380826	0.0338657	-3.20662
MAT2A	-0.569971	7.13989	-3.14704	0.00381457	0.0338968	-2.88697
NIPAL4	1.34336	-0.300367	3.14661	0.00381874	0.0338968	-2.00971
CES4A	-1.53296	1.17958	-3.14656	0.00381915	0.0338968	-1.97094
PTPRC	-0.337969	11.0846	-3.14451	0.00383904	0.0340514	-3.61363
TRAF4	0.914836	4.33344	3.14341	0.00384981	0.0341249	-2.26068
MAP7	1.3508	0.138407	3.14124	0.00387103	0.0342909	-2.00265
ZNF565	-1.70247	3.07804	-3.13957	0.00388747	0.0344144	-2.0327
ZKSCAN8	0.691844	5.0411	3.1369	0.0039138	0.0346252	-2.40838
ZNF276	-0.667883	5.23953	-3.13581	0.00392467	0.034699	-2.45873
IGIP	-1.57488	2.26689	-3.13525	0.00393019	0.0347255	-2.00214
SKA2	0.752158	4.62621	3.13315	0.00395114	0.0348825	-2.29923
ADGRG3	1.48252	0.113806	3.13273	0.0039554	0.0348825	-2.02988
ANO5	0.814149	-0.659242	3.13271	0.00395557	0.0348825	-2.07664
ARPC4	0.582053	5.50846	3.13102	0.0039725	0.0350094	-2.52309
LPCAT3	-0.576884	5.69432	-3.13025	0.00398025	0.0350505	-2.57741
SEC61B	0.347199	7.35548	3.13005	0.00398226	0.0350505	-2.9463
TTC7A	0.589737	5.29797	3.12893	0.00399355	0.0351056	-2.48167
NECTIN1	1.16139	2.92112	3.12893	0.00399363	0.0351056	-2.06009
ENAM	1.17804	0.0199582	3.12776	0.0040054	0.0351866	-2.06425
XRCC6	-0.274521	8.27759	-3.12707	0.00401244	0.035226	-3.14132
FAM43A	1.5904	2.84982	3.12646	0.00401858	0.0352511	-2.05665
PIKFYVE	0.788347	6.73114	3.1261	0.00402231	0.0352511	-2.85231
NOP58	-0.294546	9.29719	-3.12603	0.00402298	0.0352511	-3.31708
HK2	1.51265	2.41817	3.12422	0.00404147	0.0353741	-2.04459
IFT122	1.06692	3.17828	3.1238	0.00404574	0.0353741	-2.09372
CYSLTR2	-1.28062	0.0159575	-3.12353	0.00404854	0.0353741	-2.05776
SIAH1	0.618901	4.67586	3.12349	0.00404897	0.0353741	-2.34174
HIC1	1.03602	2.86613	3.12333	0.00405052	0.0353741	-2.07939
CXCL2	2.04839	4.6331	3.12315	0.00405245	0.0353741	-2.24331
SERPINE3	1.17391	-0.213529	3.12176	0.00406671	0.0354753	-2.08082
NAP1L4	-0.285291	8.25946	-3.12151	0.0040692	0.0354753	-3.12344
MARS	-0.533744	8.00354	-3.11949	0.00409006	0.0356345	-3.10871
AC233755.1	1.86669	0.817562	3.11821	0.00410336	0.035724	-2.03142
CRLF3	-0.451468	6.64696	-3.118	0.00410553	0.035724	-2.84517
RGS12	1.39311	1.42918	3.11703	0.00411555	0.0357886	-2.02672
ZMAT3	0.830592	5.09621	3.11628	0.00412342	0.0358345	-2.44094
TSPAN13	2.23799	2.40775	3.11564	0.00413007	0.0358695	-2.07336
MRPS24	1.11913	2.42228	3.11433	0.00414373	0.0359655	-2.05758
ATP6AP1	-0.520576	6.63961	-3.11401	0.00414705	0.0359716	-2.82359
RMDN2	1.86932	2.25723	3.11145	0.00417395	0.0361648	-2.08062
LILRB2	0.926448	-0.712111	3.11139	0.00417458	0.0361648	-2.1151
PARD6G	-1.70487	4.03767	-3.11098	0.00417899	0.0361802	-2.1832
ACTR6	-0.60029	6.49077	-3.10922	0.00419755	0.0363154	-2.82841
PURB	0.553264	5.68738	3.109	0.00419988	0.0363154	-2.61287
GOPC	0.566144	6.02706	3.10849	0.00420529	0.0363393	-2.72015
AC092821.1	1.06347	0.0399024	3.10549	0.00423723	0.0365521	-2.11182
EML1	1.40747	0.504076	3.10523	0.00424006	0.0365521	-2.08304
CDC42BPB	1.52922	1.0126	3.1052	0.00424032	0.0365521	-2.06548
MRPL52	0.448647	5.84512	3.10518	0.00424054	0.0365521	-2.6835
TPST1	2.08969	2.41885	3.10367	0.00425682	0.0366694	-2.09635
TNFRSF10D	1.75098	2.64866	3.10319	0.00426195	0.0366906	-2.08708
PODXL2	1.46067	0.774806	3.10284	0.00426565	0.0366996	-2.06718
TYK2	0.665627	5.55952	3.10101	0.00428543	0.0368466	-2.62043
NEK8	1.30352	2.46151	3.09997	0.00429667	0.0368982	-2.08134
APRT	0.381411	7.36488	3.09996	0.00429679	0.0368982	-3.03054
JARID2	0.559405	6.50441	3.09908	0.00430638	0.0369575	-2.83692
YBX1	0.393531	6.0805	3.09837	0.0043141	0.0369794	-2.73065
CNKSR1	1.30996	0.262976	3.09835	0.00431431	0.0369794	-2.11052
AATF	-0.495889	6.80187	-3.09799	0.0043182	0.0369897	-2.92057
RAB13	1.36555	0.87535	3.09754	0.00432306	0.0370065	-2.08536
MFSD7	1.31348	0.406272	3.0972	0.00432676	0.0370065	-2.09917
NCDN	0.656462	4.68116	3.09681	0.00433108	0.0370065	-2.43836
FBXO10	1.27225	2.16503	3.09655	0.00433394	0.0370065	-2.07774
WIPF1	0.370059	8.87586	3.09651	0.00433436	0.0370065	-3.31564
PPM1G	-0.389575	7.55464	-3.09624	0.00433731	0.0370065	-3.08377
FLNA	0.37399	7.92782	3.09585	0.0043415	0.0370065	-3.13163
SIRT2	-0.500572	7.37655	-3.09542	0.0043463	0.0370065	-3.03436
JPH3	1.03438	-0.515187	3.0954	0.00434644	0.0370065	-2.15164
STK40	0.59406	5.82908	3.09522	0.00434842	0.0370065	-2.71902
CAPN15	0.829497	3.60897	3.09499	0.00435098	0.0370065	-2.19807
MYO1D	1.15791	4.52496	3.09486	0.00435244	0.0370065	-2.35194
ZNF443	-1.72741	2.52712	-3.09423	0.00435928	0.0370417	-2.10609
RPS6KA2	1.24793	1.21638	3.09346	0.00436779	0.0370912	-2.07631
PFKFB2	1.26023	1.64832	3.09286	0.00437443	0.0371246	-2.07919
PHC3	-0.455315	7.05979	-3.09242	0.00437921	0.0371423	-2.98223
HIST1H3F	0.998441	-0.314065	3.09183	0.00438576	0.0371749	-2.14328
TGFBR2	-0.334675	7.96402	-3.08941	0.00441258	0.0373792	-3.1621
NFKB1	0.595874	8.45509	3.08865	0.00442098	0.0374274	-3.26147
ZNF615	-0.97005	4.958	-3.08497	0.00446222	0.0377532	-2.46398
LMO4	0.57202	5.47258	3.08329	0.00448108	0.0378895	-2.60355
SELPLG	-0.562141	8.29725	-3.08247	0.0044903	0.0379285	-3.27152
CAST	0.431891	9.10409	3.08239	0.00449121	0.0379285	-3.38317
SULF1	1.76778	0.609958	3.08204	0.00449524	0.0379393	-2.13598
SLC27A1	1.18499	2.42771	3.08138	0.0045027	0.0379554	-2.11687
ECD	-0.653496	6.6508	-3.08125	0.00450411	0.0379554	-2.92134
SLC2A11	1.2668	1.43818	3.08096	0.00450749	0.0379554	-2.10528
FANCF	0.9148	3.97797	3.08089	0.00450819	0.0379554	-2.28843
TOB1	0.610795	6.39036	3.07794	0.00454184	0.0382137	-2.85195
CCL5	-0.412364	9.17266	-3.07768	0.00454473	0.0382137	-3.38925
KBTBD2	-0.338656	7.90273	-3.07747	0.0045472	0.0382137	-3.18842
CAMK2D	0.757524	5.62346	3.07672	0.00455573	0.0382564	-2.68146
MIGA2	0.653934	4.69882	3.07637	0.00455977	0.0382564	-2.48705
CCDC170	1.00846	-0.355189	3.0763	0.00456063	0.0382564	-2.1911
TOR1AIP1	-0.351422	7.52173	-3.0754	0.00457097	0.0383093	-3.11049
PPRC1	0.622538	5.58063	3.07526	0.0045725	0.0383093	-2.67274
AC012651.1	-0.909595	-0.483774	-3.07453	0.00458095	0.0383483	-2.19902
GPM6A	1.1977	-0.220792	3.07437	0.00458273	0.0383483	-2.18104
BRWD1	-0.298886	8.11146	-3.07245	0.00460489	0.0385103	-3.22442
THRB	1.76603	0.694877	3.07207	0.00460935	0.0385242	-2.13707
ANKS1B	-1.20994	1.13869	-3.07121	0.00461933	0.0385842	-2.13558
THEM6	-1.71376	1.14496	-3.07044	0.00462826	0.0386351	-2.14312
RPL22	0.491172	5.97993	3.0702	0.00463104	0.0386351	-2.78243
BTG3	-0.319994	7.39351	-3.06974	0.0046364	0.0386563	-3.09265
PSMD2	-0.416897	7.69194	-3.06927	0.00464186	0.0386785	-3.16463
MAPK10	1.30114	0.0257106	3.0664	0.00467548	0.0389124	-2.19386
ASTE1	-0.452811	6.49379	-3.06639	0.00467559	0.0389124	-2.91018
WASF2	0.377044	6.97399	3.06598	0.00468038	0.0389286	-3.03271
CXCL14	2.67482	3.17463	3.0652	0.00468956	0.0389815	-2.20566
MAST3	1.35248	3.92794	3.0642	0.00470137	0.039056	-2.33176
TRAM2	1.42956	3.07588	3.06357	0.00470879	0.039094	-2.22713
FZD8	1.09488	-0.204572	3.06309	0.00471455	0.0391182	-2.20368
EVL	-0.529044	7.66236	-3.06122	0.00473666	0.0392781	-3.17431
CHPT1	-0.656327	6.6371	-3.06011	0.00474989	0.0393325	-2.9971
RIPOR3	1.14143	2.83378	3.05996	0.00475173	0.0393325	-2.19611
ABRACL	0.299635	7.35307	3.05995	0.00475181	0.0393325	-3.12156
CEP95	-0.366458	6.91083	-3.05959	0.00475614	0.0393447	-3.02496
CCDC141	-1.83459	4.35951	-3.05918	0.00476096	0.0393609	-2.42066
IQGAP2	-0.586276	9.09622	-3.05893	0.00476394	0.0393619	-3.4298
STX3	0.934134	4.9773	3.05847	0.00476946	0.0393838	-2.53262
JAG1	1.51591	1.53131	3.05772	0.00477852	0.0394327	-2.16298
MTOR	0.685729	5.39671	3.05745	0.0047817	0.0394327	-2.66797
GABRE	1.37782	0.154295	3.05726	0.00478398	0.0394327	-2.21223
ARID3A	0.765267	3.61905	3.05624	0.00479623	0.03951	-2.29938
AMOTL2	1.17698	-0.0944413	3.0558	0.00480159	0.0395305	-2.22673
EFEMP1	2.00737	1.42991	3.05485	0.00481302	0.0395814	-2.17713
UCK2	1.12696	4.56108	3.05459	0.00481611	0.0395814	-2.50271
APOBR	1.11007	2.9335	3.05457	0.0048164	0.0395814	-2.25269
EXT1	0.809966	4.63551	3.05407	0.00482242	0.0396072	-2.48998
HOMER3	0.978091	-0.387397	3.05321	0.00483288	0.0396694	-2.25129
KMO	2.03869	1.55381	3.05029	0.00486839	0.0399174	-2.19245
ASCC2	-0.477894	6.7112	-3.05025	0.0048689	0.0399174	-2.99436
ITPR2	0.523691	6.55622	3.04976	0.00487483	0.0399423	-2.93732
ZNF791	-0.411407	7.58238	-3.04946	0.00487846	0.0399482	-3.1731
PIGV	0.878863	4.84103	3.04825	0.00489327	0.0400457	-2.53414
RGPD2	-1.25811	2.62444	-3.04764	0.00490079	0.040066	-2.2096
ELOVL1	-0.475665	6.93022	-3.04746	0.00490303	0.040066	-3.08379
CCDC153	0.913595	-0.54544	3.04734	0.00490449	0.040066	-2.26636
ST8SIA6	-1.29484	-0.0086057	-3.0459	0.00492224	0.0401644	-2.24533
NRP2	1.63522	0.601666	3.04589	0.00492238	0.0401644	-2.21943
CD59	0.527396	7.36438	3.04552	0.00492693	0.0401777	-3.14729
EPG5	0.540048	6.31395	3.04522	0.00493057	0.0401836	-2.89877
CD84	-0.728356	6.48978	-3.0447	0.00493702	0.0402123	-2.99425
KLRC4	-1.29812	2.46293	-3.04422	0.00494299	0.0402175	-2.21533
TNPO2	0.649767	4.16552	3.04416	0.00494373	0.0402175	-2.40632
ZNF845	-1.30027	4.26389	-3.04394	0.00494642	0.0402175	-2.45379
NAPA	-0.359045	6.61443	-3.04111	0.00498167	0.0404801	-3.02033
LMBR1L	-0.886784	5.37004	-3.04077	0.00498583	0.04049	-2.66302
GCLM	-0.515922	5.96757	-3.03938	0.00500328	0.0406021	-2.85716
PAFAH1B2	0.400494	6.76308	3.03906	0.00500721	0.0406021	-3.02964
GCA	0.889048	4.58109	3.03883	0.00501016	0.0406021	-2.5002
PUS1	0.827294	3.95644	3.03857	0.00501344	0.0406021	-2.40019
PTX3	1.54819	-0.140829	3.03849	0.00501439	0.0406021	-2.25864
FLT3	0.966941	-0.44012	3.03694	0.00503387	0.0407358	-2.28523
JAK3	0.534529	6.21454	3.03617	0.00504357	0.0407739	-2.93441
2022-03-07	-0.253698	8.48118	-3.03583	0.00504791	0.0407739	-3.3872
NCAPH	-1.65078	4.77923	-3.03568	0.00504983	0.0407739	-2.52456
FLVCR2	1.66492	2.73043	3.03495	0.00505901	0.0407739	-2.28611
CEP120	-0.583016	6.59059	-3.03488	0.00505992	0.0407739	-3.01835
FAAP20	0.661794	4.92995	3.03473	0.00506185	0.0407739	-2.61669
ZNF317	-0.488925	6.47383	-3.03468	0.00506247	0.0407739	-2.98655
MCTS1	0.542877	5.81516	3.03459	0.00506361	0.0407739	-2.83471
HIVEP1	0.382994	7.20728	3.03439	0.00506615	0.0407739	-3.13877
MMP2	2.13663	1.33444	3.03406	0.00507033	0.0407739	-2.22538
C1orf174	-0.578664	5.43809	-3.03399	0.00507127	0.0407739	-2.76959
SLAMF8	-1.23123	-0.116867	-3.03353	0.00507708	0.0407739	-2.27368
ABL1	0.648628	5.40065	3.03333	0.00507964	0.0407739	-2.71134
CTSC	-0.430566	7.93747	-3.03329	0.00508007	0.0407739	-3.28694
NPHP1	1.20987	0.947269	3.03105	0.00510861	0.0409791	-2.21893
PGAM5	0.788996	3.76026	3.03073	0.00511274	0.0409883	-2.39952
MZT2B	0.434214	5.30403	3.03	0.00512207	0.041023	-2.69553
RHOJ	1.44089	0.0867845	3.02993	0.00512303	0.041023	-2.27917
RRAGA	-0.347187	6.70701	-3.02679	0.00516336	0.0413057	-3.06702
SLC25A4	-0.556431	6.62697	-3.02669	0.00516467	0.0413057	-3.03532
GMIP	0.612359	5.40677	3.02648	0.00516734	0.0413057	-2.71683
CLEC11A	1.16286	0.00624083	3.02548	0.00518029	0.0413852	-2.26912
SREK1IP1	0.555506	5.90937	3.02454	0.00519248	0.0413951	-2.85646
THBD	1.72573	0.553808	3.0244	0.00519431	0.0413951	-2.26778
DUOX1	1.01649	-0.334173	3.02432	0.00519534	0.0413951	-2.30337
HOPX	0.724638	6.76498	3.02425	0.00519629	0.0413951	-3.10033
IL18R1	0.616685	7.34945	3.02422	0.00519658	0.0413951	-3.21463
HPSE2	-1.09319	-0.499741	-3.02391	0.00520061	0.0414032	-2.31509
ANPEP	1.4128	-0.057973	3.02272	0.00521613	0.0414718	-2.29996
HYPK	-1.04055	2.37849	-3.02259	0.00521788	0.0414718	-2.24631
CHAC1	2.02307	2.13073	3.02223	0.00522256	0.0414718	-2.27315
RIC1	0.464669	6.01564	3.0221	0.00522429	0.0414718	-2.91622
PTPN12	0.70082	5.07335	3.02197	0.00522592	0.0414718	-2.64639
TRIP10	1.3398	2.45738	3.02186	0.00522731	0.0414718	-2.26352
LONRF1	0.651742	5.31933	3.02139	0.0052335	0.041497	-2.7522
MGMT	0.527108	5.41582	3.01997	0.00525206	0.0416153	-2.75165
LPXN	0.364458	8.6899	3.01972	0.00525543	0.0416153	-3.46323
CA12	1.3869	-0.0446537	3.01951	0.00525812	0.0416153	-2.2988
EEF2	0.419857	7.59171	3.01919	0.00526229	0.0416153	-3.24398
AKIRIN1	-0.329361	7.30161	-3.0191	0.00526355	0.0416153	-3.21369
CHST2	1.55747	2.65709	3.01863	0.00526977	0.0416405	-2.29876
THEMIS2	0.865148	5.01907	3.01757	0.00528363	0.0417207	-2.65841
C7orf57	1.17651	0.308496	3.0174	0.00528598	0.0417207	-2.2846
ADAP2	1.10012	-0.588253	3.01717	0.00528901	0.0417207	-2.33029
RPL23A	0.43489	5.25011	3.01526	0.00531419	0.0418953	-2.74835
THBS2	1.60223	0.0336412	3.01479	0.00532049	0.041921	-2.30553
ZDHHC1	1.19915	0.0145755	3.01436	0.00532617	0.0419417	-2.30747
LARP1	0.340036	7.00891	3.01369	0.00533509	0.0419879	-3.16085
PHACTR4	0.421843	5.73498	3.01306	0.00534353	0.0420245	-2.8312
MAP1LC3A	-1.06637	4.33879	-3.01269	0.00534838	0.0420245	-2.54983
NXF1	-0.376207	8.50814	-3.01265	0.00534891	0.0420245	-3.43945
AHR	0.516429	7.67168	3.00913	0.00539612	0.0423712	-3.28497
EXOSC10	-0.580111	6.50374	-3.00876	0.00540117	0.0423867	-3.05048
GPCPD1	-0.614661	8.29034	-3.00722	0.00542192	0.0425253	-3.42557
SOCS6	1.76267	0.551778	3.00618	0.00543604	0.0426118	-2.28572
RASGRP3	1.75	4.33005	3.0059	0.00543973	0.0426164	-2.5097
NUS1	0.472336	5.00556	3.00486	0.00545391	0.0426802	-2.67997
CD82	1.02182	5.7785	3.00485	0.00545408	0.0426802	-2.85165
GNGT2	-1.31368	4.40418	-3.00427	0.00546196	0.0427106	-2.61138
ACTR2	0.269539	8.347	3.0041	0.00546417	0.0427106	-3.42606
WDR4	0.975805	3.13767	3.00354	0.00547194	0.042747	-2.37697
SEMA4G	1.25595	-0.327471	3.00285	0.00548125	0.0427932	-2.33583
NACC2	1.28791	2.62384	3.00265	0.00548408	0.0427932	-2.30064
ZEB2	-0.650017	8.32787	-3.00125	0.00550318	0.0429179	-3.45204
SLC39A4	0.715841	4.21962	3.00041	0.0055147	0.0429749	-2.5125
ARHGEF40	1.10538	3.56882	3.00026	0.00551673	0.0429749	-2.40103
CNTROB	0.814279	4.05702	2.9997	0.00552447	0.0430108	-2.4964
SSBP1	0.303029	7.35568	2.99825	0.00554442	0.0431417	-3.27182
ADGRL4	1.51024	0.135124	2.99773	0.00555164	0.0431691	-2.3473
CRNKL1	-0.419193	6.70419	-2.99755	0.00555422	0.0431691	-3.12507
BCAR1	1.38495	0.220405	2.99668	0.00556613	0.0432373	-2.34848
GPATCH4	0.528711	5.66428	2.9963	0.00557143	0.043254	-2.89313
GPR107	0.511445	5.85046	2.99562	0.00558089	0.043303	-2.94451
AMMECR1	0.780363	4.76141	2.99438	0.00559813	0.0434123	-2.63169
LMOD2	0.857037	-0.507019	2.99368	0.00560793	0.0434412	-2.39175
FRAS1	1.41093	-0.0103897	2.99366	0.00560817	0.0434412	-2.33719
EXTL3	1.16566	3.00998	2.99195	0.00563206	0.0436018	-2.38848
IGF2BP2	0.958393	-0.437745	2.99137	0.00564032	0.0436411	-2.39309
ROBO1	1.52116	0.465208	2.99042	0.00565358	0.0437191	-2.33681
SNAP47	-0.870065	5.1694	-2.98986	0.00566152	0.0437559	-2.79477
TNFRSF14	0.463512	6.28042	2.9884	0.00568209	0.0438821	-3.04205
VAV3	-1.03255	6.61112	-2.98825	0.00568423	0.0438821	-3.11931
TMTC2	1.25098	1.56003	2.98756	0.00569399	0.0439328	-2.31427
CDK1	-1.4377	3.48368	-2.98716	0.00569965	0.0439519	-2.45112
SPTY2D1	0.449779	6.80564	2.98648	0.00570926	0.0440013	-3.16953
GCC2	-0.305408	9.01535	-2.98624	0.00571272	0.0440033	-3.59117
HLA-DOB	1.79694	1.89037	2.98575	0.00571972	0.0440099	-2.34107
ZNF782	1.10128	3.18515	2.98542	0.00572439	0.0440099	-2.45503
EIF5B	0.29586	8.26518	2.98529	0.00572628	0.0440099	-3.44281
AC240274.1	1.07011	-0.327232	2.98528	0.00572637	0.0440099	-2.3779
DZIP3	-0.635596	6.26783	-2.98501	0.00573025	0.0440151	-3.05087
GUK1	-0.20792	8.64951	-2.98424	0.00574114	0.0440741	-3.5377
PAK1IP1	0.640943	5.79658	2.98376	0.00574813	0.0441032	-2.95787
RTL5	1.40791	2.00505	2.983	0.0057589	0.0441612	-2.33508
STARD10	0.540865	5.78189	2.98262	0.00576437	0.0441679	-2.96083
CCR4	-1.64806	2.33218	-2.98236	0.00576815	0.0441679	-2.34884
VRK3	-0.708319	6.57107	-2.98227	0.00576941	0.0441679	-3.17471
SEMA6D	1.43188	0.0709358	2.98171	0.00577747	0.044205	-2.39081
CNBP	-0.259697	9.1932	-2.98048	0.00579507	0.0443151	-3.65801
DNAL1	1.01281	3.83146	2.97957	0.00580826	0.0443912	-2.53358
LHX4	1.06106	-0.42596	2.97845	0.00582441	0.04449	-2.4086
YAF2	0.382003	6.20322	2.97717	0.00584291	0.0446065	-3.04324
PIEZO1	0.442505	5.28113	2.97664	0.00585065	0.0446173	-2.82465
RRP15	0.52971	5.47889	2.97663	0.00585081	0.0446173	-2.86842
ERCC1	0.606363	5.75153	2.97532	0.00586989	0.044738	-2.95656
APOOL	0.899337	2.90434	2.97416	0.00588686	0.0448425	-2.40278
FSD1L	1.13324	3.79413	2.97351	0.00589638	0.0448902	-2.53766
NOL11	-0.419393	7.12495	-2.97241	0.00591242	0.0449873	-3.2792
IGFBP5	1.83586	1.45004	2.97039	0.00594212	0.0451884	-2.36337
AMPD1	1.49272	0.258341	2.96947	0.00595581	0.0452148	-2.41357
LSM14B	0.880427	2.81329	2.96901	0.0059625	0.0452148	-2.39835
PIK3R5	0.514991	6.71529	2.96901	0.00596254	0.0452148	-3.20878
TTC39C	0.562242	7.4647	2.9688	0.00596568	0.0452148	-3.3664
SCN3B	1.52681	1.30823	2.96868	0.00596751	0.0452148	-2.35968
CRTC2	0.44949	5.83568	2.96865	0.00596782	0.0452148	-2.97889
PSMD1	-0.37751	7.77802	-2.96852	0.00596979	0.0452148	-3.41459
MAP3K6	1.56021	0.799622	2.96838	0.00597189	0.0452148	-2.37279
JADE3	1.90765	0.644079	2.96665	0.00599756	0.0453842	-2.37556
DUSP11	-0.486223	7.08402	-2.96608	0.00600612	0.0454072	-3.31697
ARHGAP15	-0.296991	8.30233	-2.966	0.0060072	0.0454072	-3.50655
RNF170	1.40761	3.3515	2.96547	0.00601515	0.0454423	-2.49166
PLEKHF2	-0.542353	6.31835	-2.96499	0.00602233	0.045466	-3.13405
DNAH7	1.35273	0.588362	2.96482	0.0060249	0.045466	-2.389
RGS14	0.803886	5.99643	2.96041	0.00609117	0.0459409	-3.06567
TTYH2	-1.33018	1.24699	-2.9597	0.00610185	0.0459962	-2.38083
CAD	1.00142	3.44563	2.95947	0.00610532	0.0459972	-2.50448
TBC1D5	0.630305	5.57993	2.9591	0.00611094	0.0460143	-2.93245
MYLPF	1.18316	0.52001	2.95825	0.00612374	0.0460855	-2.40542
SMARCA4	0.594735	5.45666	2.95589	0.00615975	0.0463187	-2.94227
STX7	0.719166	6.05833	2.95578	0.00616146	0.0463187	-3.10507
ACAA2	0.623085	6.08116	2.95455	0.00618016	0.0464339	-3.07226
VPS26A	-0.37531	6.9352	-2.95341	0.00619766	0.04654	-3.28982
CCDC192	1.07756	-0.311297	2.95288	0.00620577	0.0465754	-2.46159
AGO3	0.364802	6.63129	2.95221	0.00621613	0.0466278	-3.22593
UBE2Z	0.355059	6.41878	2.95175	0.00622318	0.0466552	-3.16937
CD320	0.790175	4.98631	2.95019	0.00624729	0.0468105	-2.82061
CDH4	1.14199	-0.588283	2.94975	0.00625414	0.0468362	-2.47889
EEPD1	1.41758	2.10212	2.94891	0.00626705	0.0468886	-2.43697
ADGRL1	1.28824	1.54789	2.94856	0.00627251	0.0468886	-2.39968
MYO5C	1.32281	0.380947	2.94844	0.00627447	0.0468886	-2.42836
MRPL12	0.687212	3.47777	2.94842	0.00627477	0.0468886	-2.52103
OGFOD1	-0.418342	6.53828	-2.94808	0.00628005	0.0469026	-3.19226
AP1G2	-1.02071	5.12305	-2.9473	0.0062921	0.0469672	-2.90105
LMAN1	0.380723	7.70961	2.94639	0.00630626	0.0470402	-3.43697
DRAM1	0.611164	5.09614	2.94623	0.00630873	0.0470402	-2.85086
ANKRD28	0.628216	9.00706	2.94526	0.00632395	0.0471154	-3.65141
FOXO3	0.584732	5.68072	2.94515	0.00632567	0.0471154	-2.97292
BATF3	1.35633	3.91841	2.94489	0.00632979	0.0471206	-2.61264
EHMT1	0.807273	6.2166	2.94349	0.00635173	0.0472584	-3.12117
TRAF3	0.358211	6.86561	2.94237	0.00636939	0.0473642	-3.3065
ABHD14B	0.685569	5.24346	2.94191	0.00637663	0.0473924	-2.87162
RABL6	0.650731	4.3546	2.94119	0.00638797	0.047451	-2.68627
C3orf62	0.746929	4.03869	2.94053	0.00639835	0.0475025	-2.63278
SYTL2	0.510251	8.77153	2.94014	0.00640456	0.0475229	-3.65035
NUAK2	1.51123	1.57049	2.93849	0.00643071	0.0476912	-2.42823
SIDT2	0.948594	4.028	2.93777	0.0064421	0.04775	-2.63224
SNRPA1	-0.376211	6.75079	-2.93699	0.00645453	0.0478163	-3.27381
ZNF383	-0.622052	5.16654	-2.93674	0.00645861	0.0478208	-2.91069
PRKG1	1.49022	0.531664	2.93582	0.00647326	0.0479035	-2.47742
AP1S3	1.1776	3.22053	2.93478	0.00649001	0.0479828	-2.54682
SNX8	1.56146	2.99048	2.93472	0.00649095	0.0479828	-2.52373
PLXNA1	0.800741	4.24736	2.93339	0.00651225	0.0481144	-2.68129
IFITM3	0.920802	5.45573	2.93297	0.0065191	0.0481392	-2.94442
GRIK1	1.52039	1.15282	2.93162	0.00654085	0.0482739	-2.44154
RCHY1	-0.479971	6.9451	-2.93051	0.00655871	0.0483761	-3.33497
WHAMM	0.392379	5.90986	2.93033	0.00656173	0.0483761	-3.09047
ZNF337	-1.05866	1.42705	-2.92926	0.00657907	0.0484779	-2.44278
HMGCS1	0.525976	6.29704	2.92894	0.00658416	0.0484894	-3.18129
LGR4	1.07959	-0.493705	2.92837	0.00659356	0.0485327	-2.51502
NPAS2	1.52063	1.80475	2.9274	0.00660936	0.048623	-2.45726
SLC30A4	1.30894	3.212	2.92597	0.00663266	0.0487683	-2.54903
MYEOV	1.03138	-0.32139	2.92569	0.00663731	0.048774	-2.52187
OPTN	-0.270514	8.06174	-2.92549	0.00664052	0.048774	-3.56488
SEL1L3	0.696529	7.11376	2.92509	0.00664706	0.048796	-3.36175
RPL11	0.324736	8.00828	2.92408	0.00666368	0.0488919	-3.54116
PLCG2	-1.21646	6.46117	-2.92251	0.00668952	0.0490553	-3.18334
RBM23	-0.313034	7.73842	-2.92074	0.00671886	0.0492243	-3.51681
BCL2	0.466796	6.28171	2.92068	0.00671973	0.0492243	-3.19736
EPSTI1	0.651818	5.96205	2.91983	0.00673386	0.0493016	-3.13474
SDCBP	-0.291863	9.40045	-2.91933	0.00674218	0.0493363	-3.84061
GRAMD1B	0.76328	5.12984	2.9175	0.0067727	0.0495332	-2.96861
TTC7B	1.14887	0.118127	2.91692	0.0067823	0.0495541	-2.51393
PEX13	-0.564413	5.79117	-2.9169	0.00678276	0.0495541	-3.10563
CDKN2AIP	-0.440984	6.29293	-2.91599	0.00679795	0.0496387	-3.21258
ATPIF1	-0.290415	7.76438	-2.91551	0.00680599	0.0496711	-3.52023
NF1	0.441276	6.49996	2.91383	0.00683416	0.0498377	-3.25517
L3MBTL4	1.12586	-0.0707042	2.91372	0.00683606	0.0498377	-2.54995
TENM1	-0.749213	4.98962	-2.91322	0.00684448	0.0498726	-2.88657
BCL2A1	0.557997	6.82763	2.91214	0.00686263	0.0499784	-3.37151
RAB21	0.359531	7.83886	2.91164	0.00687117	0.0500141	-3.55724
PTTG1IP	0.3478	7.09925	2.91108	0.00688065	0.0500566	-3.417
C15orf39	0.914071	3.74714	2.91027	0.00689443	0.0501304	-2.68222
GRASP	1.65213	2.35111	2.9096	0.00690571	0.0501859	-2.52454
DNPH1	0.677841	5.78097	2.90927	0.00691138	0.0502005	-3.11988
BTN3A2	-0.380477	7.69894	-2.90723	0.00694613	0.0504263	-3.54545
YAP1	1.34856	0.273143	2.90641	0.00696023	0.0505021	-2.55238
GPR160	1.14663	3.35964	2.90429	0.0069966	0.0507391	-2.60624
SELP	1.39399	0.0587573	2.90408	0.00700027	0.0507391	-2.531
ZNF92	-0.453779	6.10916	-2.90347	0.00701078	0.0507885	-3.21655
NPEPL1	0.864153	2.68887	2.90243	0.00702874	0.0508918	-2.52281
PLEKHM2	0.577445	5.22383	2.9011	0.0070517	0.0510311	-2.9908
COMMD3	0.556657	5.3692	2.90017	0.00706787	0.0511213	-3.03601
NOLC1	0.308502	7.61315	2.89945	0.00708045	0.0511854	-3.5489
XPO4	-0.490365	6.34208	-2.89887	0.00709043	0.0512142	-3.26837
DDX50	-0.41826	6.40454	-2.89879	0.00709188	0.0512142	-3.30331
KDR	1.14588	-0.181284	2.89781	0.00710893	0.0512764	-2.58264
PIANP	1.45348	0.177881	2.89776	0.00710993	0.0512764	-2.55106
FAM120AOS	-0.327543	6.95044	-2.89765	0.00711188	0.0512764	-3.41025
PDGFRA	1.73026	0.644483	2.89744	0.00711541	0.0512764	-2.55173
NRIP3	1.51626	3.19866	2.89666	0.00712915	0.0513443	-2.62141
MCM10	1.41422	0.444229	2.89648	0.00713229	0.0513443	-2.54213
RUNX1	0.753579	5.61098	2.89552	0.00714917	0.0514377	-3.05411
POLR2L	0.25719	7.14501	2.89531	0.00715275	0.0514377	-3.45577
COLGALT2	-1.5876	2.81309	-2.89473	0.00716296	0.0514842	-2.57006
YEATS2	0.583236	5.47422	2.8941	0.00717413	0.0515376	-3.09013
PDK4	2.17398	1.65943	2.89358	0.00718328	0.0515764	-2.53776
RAD18	0.651472	5.3929	2.89296	0.00719427	0.0516284	-3.03453
DNAJB1	-0.590263	8.90639	-2.88911	0.00726255	0.0520912	-3.8062
FECH	-1.07257	4.5549	-2.88745	0.00729231	0.0522774	-2.86342
TOR4A	1.18218	0.196524	2.88675	0.00730481	0.0523397	-2.57853
GPR161	1.5039	0.468293	2.88623	0.00731404	0.0523579	-2.5784
LINC00116	0.583952	4.57904	2.88618	0.00731496	0.0523579	-2.8949
ANXA1	-0.298447	10.0758	-2.8858	0.00732179	0.0523795	-4.05858
TRIP13	1.02524	4.36617	2.88458	0.00734371	0.0524528	-2.87581
TMEM2	-0.793106	8.6315	-2.88455	0.00734433	0.0524528	-3.75338
USP15	-0.25958	9.04439	-2.88442	0.00734666	0.0524528	-3.83903
FBXL5	-0.472297	7.2241	-2.88439	0.00734728	0.0524528	-3.51952
PID1	1.37965	0.149977	2.88266	0.00737847	0.0526144	-2.60099
CTSD	0.640018	5.40154	2.88257	0.0073801	0.0526144	-3.02708
GADD45G	1.03184	4.45884	2.8825	0.00738139	0.0526144	-2.80016
LCAT	1.48051	1.65837	2.88123	0.00740432	0.0526917	-2.55657
C5orf51	0.519317	5.56689	2.88118	0.00740531	0.0526917	-3.12195
IDUA	0.841275	3.22788	2.88117	0.00740555	0.0526917	-2.6229
BRDT	-1.89908	0.907083	-2.88106	0.00740756	0.0526917	-2.56707
C4orf48	0.558148	5.10134	2.87972	0.00743178	0.0528367	-3.01425
CDC42SE2	-0.259138	9.56168	-2.87733	0.00747561	0.0531209	-3.97681
NOL6	0.805222	4.61993	2.87593	0.00750118	0.0532434	-2.88475
AKR7A2	-0.659777	4.7957	-2.87568	0.0075058	0.0532434	-2.92908
APBB2	1.4064	0.0251556	2.87562	0.0075069	0.0532434	-2.60888
GPR18	-0.48863	7.19512	-2.87554	0.00750837	0.0532434	-3.54158
CLDN11	1.33688	0.425765	2.87533	0.00751221	0.0532434	-2.59787
ARHGAP44	0.952052	-0.139314	2.87488	0.00752053	0.053275	-2.63364
CSE1L	-0.368656	6.96748	-2.87381	0.00754026	0.0533752	-3.47524
RBM4B	-0.492762	6.09058	-2.87357	0.00754482	0.0533752	-3.26542
SDC2	1.75932	1.06106	2.87328	0.00755011	0.0533752	-2.59779
RDM1	-1.12319	0.069007	-2.87327	0.0075502	0.0533752	-2.6123
MVK	0.918784	2.49611	2.87204	0.00757308	0.0534579	-2.59465
CASD1	0.542481	5.38592	2.87204	0.00757312	0.0534579	-3.15156
DERL1	0.275176	7.76235	2.87197	0.00757436	0.0534579	-3.62721
BRSK1	0.888022	-0.299906	2.8718	0.00757745	0.0534579	-2.64086
NPC2	0.6681	5.49731	2.87098	0.00759275	0.053488	-3.11989
LAMA4	2.0203	1.65258	2.87097	0.007593	0.053488	-2.58327
PPP1R18	0.651957	5.46988	2.87095	0.00759337	0.053488	-3.13348
C4orf26	1.79956	2.32463	2.87063	0.00759929	0.0535023	-2.59306
PUM1	0.309308	7.74684	2.8704	0.00760348	0.0535044	-3.62649
SLC25A10	0.917626	-0.337996	2.8697	0.00761661	0.0535694	-2.64844
METTL21A	0.61909	5.52275	2.86882	0.00763305	0.0536576	-3.18511
TRIM56	0.791576	3.7528	2.86806	0.00764716	0.0537293	-2.74698
AP3M1	-0.610806	6.54595	-2.8677	0.00765394	0.0537358	-3.37794
ZC3H4	0.727898	4.1097	2.8676	0.0076559	0.0537358	-2.79068
NARS	-0.40473	7.96566	-2.86697	0.00766762	0.0537906	-3.69404
CHST10	-1.34686	2.94797	-2.86602	0.00768546	0.0538883	-2.67037
TMEM192	0.792331	4.61844	2.86555	0.00769431	0.0539229	-2.93204
CUL3	-0.262387	7.82078	-2.86526	0.00769988	0.0539345	-3.66293
MCEE	0.917681	4.16572	2.86462	0.00771194	0.0539915	-2.84428
RHBDL2	0.790778	-0.52035	2.86431	0.00771778	0.0540048	-2.68103
TRIM8	0.605679	4.67332	2.86354	0.00773236	0.0540794	-2.95133
GPX1	0.343422	6.63543	2.86332	0.00773638	0.05408	-3.43363
ADAM28	2.10004	4.96019	2.8624	0.00775398	0.0541755	-2.92775
ATXN1	-0.41652	7.98081	-2.86185	0.0077643	0.05422	-3.69289
GLI1	1.21656	1.28204	2.86161	0.00776898	0.0542252	-2.59364
RNF139	-0.335714	7.87723	-2.85932	0.0078126	0.0544846	-3.6697
ZNF563	-1.38693	2.93979	-2.85924	0.00781406	0.0544846	-2.67689
KYAT3	-0.564751	6.35842	-2.85786	0.00784046	0.0546409	-3.37059
ADGRE5	0.359596	9.00111	2.85704	0.00785617	0.0547227	-3.90662
IDH3A	-0.766888	5.41031	-2.85557	0.00788456	0.0548927	-3.19078
STAG2	-0.276102	8.45787	-2.85475	0.00790023	0.0549739	-3.81166
RPL35	0.329459	6.91982	2.85316	0.00793094	0.055142	-3.4854
NBL1	0.909408	3.66899	2.85308	0.0079326	0.055142	-2.78036
NFE2L3	0.900742	4.97127	2.85288	0.0079364	0.055142	-3.01082
RIC8A	-0.537951	7.03129	-2.85238	0.00794617	0.055182	-3.52775
RAB11FIP5	1.58276	2.4109	2.85174	0.00795868	0.0552409	-2.63591
CREBBP	0.448703	7.58252	2.85126	0.00796796	0.0552775	-3.63896
LPP	0.509912	6.69658	2.85092	0.00797464	0.0552959	-3.45057
MADCAM1	1.02436	0.227851	2.85024	0.00798778	0.0553592	-2.65808
MMP9	1.24095	1.44918	2.84945	0.00800313	0.0554022	-2.61484
RPL15	0.204349	8.62869	2.84935	0.00800509	0.0554022	-3.83648
SLC35A3	-0.443369	5.80559	-2.8493	0.00800608	0.0554022	-3.25763
DNAH8	1.33385	0.223149	2.8485	0.00802176	0.0554828	-2.66448
MS4A1	3.36886	4.83084	2.84725	0.00804624	0.0556242	-2.93067
AIMP2	0.63198	4.43204	2.84654	0.0080603	0.0556714	-2.92717
TANGO2	-0.915628	3.74738	-2.8465	0.00806116	0.0556714	-2.83594
RALY	-0.312917	7.41656	-2.84615	0.00806794	0.0556902	-3.64053
RAB30	0.585595	6.70522	2.84594	0.00807218	0.0556916	-3.48972
AK4	1.43407	0.0716046	2.84173	0.00815547	0.056238	-2.67854
RBL2	-0.359781	7.5547	-2.84136	0.00816276	0.05626	-3.66337
ZNF394	-0.334309	7.13245	-2.8401	0.00818784	0.0564047	-3.58235
GLIS3	1.62514	0.645304	2.83976	0.00819468	0.0564236	-2.65769
[truncated: 11,759 more rows]
