# Supplementary material for: Colonic mucosal associated invariant T cells in Crohn’s disease have a diverse and non-public T cell receptor beta chain repertoire
Source: PLoS One. 2023 Nov 3;18(11):e0285918. doi: 10.1371/journal.pone.0285918 (PMC10624325; doi:10.1371/journal.pone.0285918)
Supplement: S4 Table — (XLS) [file pone.0285918.s008.xls]

## Sheet: Supplementary Table 4 TMM_norma
cell type	CD8 (+) Teff	MAIT	CD8 (+) Teff	MAIT	CD8 (+) Teff	MAIT	CD8 (+) Teff	MAIT	CD8 (+) Teff	MAIT	CD8 (+) Teff	MAIT	CD8 (+) Teff	MAIT	CD8 (+) Teff	MAIT	CD8 (+) Teff	MAIT	CD8 (+) Teff	MAIT	CD8 (+) Teff	MAIT	CD8 (+) Teff	MAIT	CD8 (+) Teff	MAIT	MAIT	CD8 (+) Teff	MAIT	CD8 (+) Teff	CD8 (+) Teff	MAIT	CD8 (+) Teff	MAIT	CD8 (+) Teff	MAIT	CD8 (+) Teff	MAIT	CD8 (+) Teff	MAIT	CD8 (+) Teff	MAIT	CD8 (+) Teff	MAIT	CD8 (+) Teff	MAIT	CD8 (+) Teff	MAIT	CD8 (+) Teff
cohort	Ulcerative Colitis	Ulcerative Colitis	Ulcerative Colitis	Ulcerative Colitis	Ulcerative Colitis	Ulcerative Colitis	General Control	General Control	Crohn's Disease	Crohn's Disease	Ulcerative Colitis	Ulcerative Colitis	Ulcerative Colitis	Ulcerative Colitis	Ulcerative Colitis	Ulcerative Colitis	Crohn's Disease	Crohn's Disease	General Control	General Control	Crohn's Disease	Crohn's Disease	Ulcerative Colitis	Ulcerative Colitis	nonIBD	nonIBD	General Control	General Control	Crohn's Disease	Crohn's Disease	Crohn's Disease	Crohn's Disease	Crohn's Disease	Crohn's Disease	Crohn's Disease	Crohn's Disease	Ulcerative Colitis	Ulcerative Colitis	Crohn's Disease	Crohn's Disease	Crohn's Disease	Crohn's Disease	Crohn's Disease	Crohn's Disease	Ulcerative Colitis	Ulcerative Colitis	Ulcerative Colitis	Ulcerative Colitis	Ulcerative Colitis
location sampled	blood	blood	uninflamed colon	uninflamed colon	inflamed colon	inflamed colon	blood	blood	blood	blood	uninflamed colon	uninflamed colon	inflamed colon	inflamed colon	blood	blood	uninflamed colon	uninflamed colon	blood	blood	blood	blood	blood	blood	uninflamed colon	uninflamed colon	blood	blood	blood	blood	uninflamed colon	uninflamed colon	inflamed colon	inflamed colon	blood	blood	blood	blood	inflamed colon	inflamed colon	blood	blood	blood	blood	uninflamed colon	uninflamed colon	uninflamed colon	uninflamed colon	inflamed colon
sex	female	female	female	female	female	female	male	male	male	male	male	male	male	male	male	male	female	female	female	female	female	female	female	female	female	female	female	female	male	male	unknown	unknown	unknown	unknown	male	male	male	male	female	female	female	female	female	female	female	female	male	male	male
age	27	27	27	27	27	27	45	45	37	37	81	81	81	81	79	79	unknown	unknown	71	71	61	61	61	61	68	68	67	67	59	59	unknown	unknown	unknown	unknown	50	50	27	27	32	32	68	68	31	31	25	25	68	68	68
Gene Name	lib16051_CATT9ANXX	lib16052_CATT9ANXX	lib16053_CATT9ANXX	lib16054_CATT9ANXX	lib16055_CATT9ANXX	lib16056_CATT9ANXX	lib16057_CATT9ANXX	lib16058_CATT9ANXX	lib16059_CATT9ANXX	lib16060_CATT9ANXX	lib16061_CATT9ANXX	lib16062_CATT9ANXX	lib16063_CATT9ANXX	lib16064_CATT9ANXX	lib16065_CATT9ANXX	lib16066_CATT9ANXX	lib16067_CATT9ANXX	lib16068_CATT9ANXX	lib16069_CATT9ANXX	lib16070_CATT9ANXX	lib16071_CATT9ANXX	lib16072_CATT9ANXX	lib16073_CATT9ANXX	lib16074_CATT9ANXX	lib16075_CATT9ANXX	lib16076_CATT9ANXX	lib16077_CATT9ANXX	lib16078_CATT9ANXX	lib16079_CATT9ANXX	lib16080_CATT9ANXX	lib16081_CATT9ANXX	lib16082_CATT9ANXX	lib16083_CATT9ANXX	lib16084_CATT9ANXX	lib16085_CATT9ANXX	lib16086_CATT9ANXX	lib16087_CATT9ANXX	lib16088_CATT9ANXX	lib16089_CATT9ANXX	lib16090_CATT9ANXX	lib16091_CATT9ANXX	lib16092_CATT9ANXX	lib16093_CATT9ANXX	lib16094_CATT9ANXX	lib16095_CATT9ANXX	lib16096_CATT9ANXX	lib16097_CATT9ANXX	lib16098_CATT9ANXX	lib16099_CATT9ANXX
A1BG	0	0	0	0	0.515426	0	0	0	0	0	0	0	0	0	0	0	0	0	0	0	0.855668	3.01925	0	0	1.15213	0.434068	0	0	0	0	0	1.76311	0	0	0	2.38479	0	0	0	1.52207	0	0	0.562662	0	0	1.0626	0	0	0
A1CF	0	0	0	0	0	0	0	0	0	2.00389	0	0	1.34488	0	0.66796	0	0	0	1.57939	0	1.38912	2.70665	0	1.19559	0	0	0	0	0	2.15992	0	0	0	0	0	0	1.7979	1.09619	0	0	0	0	0	0	0	0	0	0	0
A2M	7.68102	8.76661	8.14668	6.23278	4.11419	6.11912	7.51007	8.48874	7.84123	8.4976	7.28317	8.08239	6.0709	7.72039	8.0031	9.03858	5.14755	6.96427	7.49153	8.79145	6.12548	7.05402	8.39424	9.76392	4.71497	6.3405	8.94829	8.71326	7.47747	5.1773	5.78646	5.04106	6.29636	6.12067	7.75743	8.39985	6.03134	6.66013	5.69581	5.77255	7.60065	8.58384	6.81527	7.096	5.25122	5.8346	5.13532	5.86719	5.52124
A4GALT	0	0	1.49069	0	0	0	0	0	0	0	2.51558	0	0	0.99622	0	0	2.11553	0	0	0	0	0	0	0	0	1.63516	0	0	0	0	1.03013	0.846469	0	0.765389	0	0	0	0	0	2.04267	0	0	0	0	1.73028	0	0	0	0
AAAS	2.64071	5.55415	7.52226	5.43546	5.79535	4.79424	6.21373	5.53689	5.88319	5.9051	3.82895	2.90525	4.91942	4.85067	6.47143	5.819	4.84694	4.04296	6.60152	6.42768	5.06108	3.92742	3.25661	4.6734	6.27048	6.26349	6.43961	6.1779	5.49465	5.5873	2.04496	5.07561	3.60871	4.78625	5.62963	6.50354	5.36645	5.15808	5.30942	5.68776	6.09325	6.13724	5.98836	5.01296	6.52141	5.91489	3.65501	3.4565	3.96991
AACS	4.15969	4.76078	4.81525	3.85719	4.87487	4.91134	2.93666	3.87067	3.86431	5.05565	5.4101	5.61579	4.84406	5.72049	3.86225	4.04225	3.30587	5.17752	3.36168	1.86056	4.46268	3.85052	2.145	4.04304	5.32615	4.93013	2.89672	4.16528	5.40919	4.0323	4.86491	4.93213	4.15371	4.85764	4.60196	3.2396	4.50303	4.42506	5.23022	4.7987	4.10395	3.86703	4.54958	4.92085	0.946484	3.10783	5.35563	5.59675	5.30408
AAED1	6.56488	6.38575	7.49357	7.46268	7.35155	7.65703	6.52718	6.59091	6.13598	6.30105	6.64506	6.07067	7.75383	7.39335	5.90406	6.23177	7.43654	7.50122	6.02886	6.0615	6.2687	6.77072	4.17909	6.19498	7.14545	6.81545	5.38086	6.15358	7.55909	6.91796	7.91114	7.8657	8.23352	8.05276	6.02309	6.46957	6.88319	7.14496	7.26707	7.33424	6.54209	5.94961	6.96048	7.40452	6.47705	6.66049	7.77749	7.13635	7.35124
AAGAB	6.21547	7.16233	4.81525	6.84276	6.90109	6.60279	6.65039	6.80699	7.22349	7.06043	5.24041	4.9477	6.53349	5.12193	7.11671	6.8552	5.47038	5.87557	7.06852	7.46297	5.70057	6.2027	6.37765	4.81239	7.25726	7.25407	7.08111	6.66452	5.60126	6.4467	6.16732	6.49804	5.77073	5.22462	6.94537	7.28709	6.29298	6.10233	6.72579	6.92403	7.00781	6.75888	6.8926	6.36138	7.58842	7.24587	6.99185	5.16679	5.92115
AAK1	8.22067	8.93574	6.51589	8.09085	7.51965	8.05338	8.29392	8.53491	8.16285	8.55151	8.53493	7.86663	7.57894	8.24038	8.15387	8.58503	8.12877	8.73503	8.48485	8.23777	7.79455	8.54287	9.68087	9.24669	7.39286	7.59521	8.6554	8.49835	7.93533	7.56462	7.89227	8.12688	7.21907	7.87063	8.28515	8.41777	7.81494	7.74386	6.94003	6.88648	8.37129	8.95005	7.80885	7.84971	7.021	7.58954	7.66292	8.13121	8.04515
AAMDC	4.15969	2.85506	3.04281	2.57218	3.83914	4.61247	4.02418	3.13545	3.93709	2.8118	4.00885	3.13582	2.02863	2.99338	3.74042	3.72808	3.72495	3.77277	4.13507	3.15291	2.08352	1.36706	4.17909	4.25288	4.07822	2.64744	3.31137	4.50987	0.898757	1.31421	3.37571	2.31918	2.07031	1.63203	3.66018	3.39246	2.03437	2.14198	2.52748	2.58306	3.93798	3.55213	2.84818	1.58359	3.98502	3.5713	0.717457	4.38924	3.96991
AAMP	4.45586	6.52046	7.35686	6.70652	6.80464	6.08961	5.58454	6.33667	5.66487	5.63235	6.06729	6.27797	6.98319	6.50031	6.23251	5.50754	6.62618	4.79412	6.27097	6.30501	5.7448	5.09459	4.17909	4.43603	6.7733	6.76977	5.87111	6.12884	4.8411	5.5873	6.71727	6.32213	7.19564	6.44425	5.96825	6.14311	5.62364	5.48571	7.39057	6.84793	6.21921	6.54346	6.22754	5.6127	6.74364	6.71383	6.93221	4.2064	6.43075
AANAT	0	1.56	0	1.69985	2.28236	1.74252	0	0	0	0	0	0	1.72689	0.99622	0	0.717922	3.30587	3.91418	1.21762	0.908553	0	0	0	1.19559	0.859924	1.03781	1.3149	1.14415	2.41205	0	0	2.88455	1.37845	3.23234	0.978333	0	0	0.649796	0.613074	1.80573	0.698575	1.28135	0	0.736145	2.0858	0	0	3.99697	1.90711
AAR2	6.12215	6.11268	5.53157	6.61018	5.05338	3.16624	6.56943	6.59091	6.70369	6.39252	3.9217	4.35575	5.58414	4.45221	6.15117	5.85158	4.66934	4.63976	6.60152	6.15326	7.26692	6.71758	5.61238	5.21454	6.26284	6.44301	6.01081	4.96596	6.11462	6.65967	5.18725	5.53889	5.51717	4.92566	6.47252	6.03112	7.49164	7.185	5.52384	5.78892	5.83444	5.17198	7.30749	7.15783	5.59352	5.68997	3.22892	3.08462	5.2702
AARS	2.99672	2.69062	8.02162	4.46842	5.09022	5.21457	4.90567	4.10634	3.86431	5.44564	5.24041	3.13582	7.02644	5.51616	4.47234	5.16269	5.35761	5.12029	5.46215	4.5191	3.52666	2.30702	1.43907	3.92544	5.89908	6.38965	5.63235	4.90899	1.44833	4.41399	5.51774	6.10513	6.17383	5.27764	4.6305	6.00765	3.07578	2.61365	7.2621	7.63978	4.92012	3.86703	2.84818	2.32029	6.12123	5.87531	3.86095	5.3544	5.57773
AARS2	0	0.474783	4.50607	1.69985	4.57041	1.26766	3.75805	3.13545	2.0051	2.8118	0.958771	3.66501	2.02863	1.57992	3.20845	3.86206	1.6881	0	4.55678	2.17269	2.55031	3.38911	4.17909	2.62328	2.22257	3.23648	2.57519	3.0463	2.41205	3.57316	2.04496	2.31918	2.53597	3.43264	3.66018	2.52369	3.07578	2.85965	2.87856	2.42441	2.8538	3.46135	3.18727	2.66124	1.91896	4.02163	0.717457	4.2064	3.20972
AARSD1	2.34277	3.7094	0	3.11195	2.89554	2.38492	3.43146	2.47059	3.52977	3.26338	4.16878	2.63068	2.84003	2.80087	3.20845	3.12726	2.44484	3.23964	2.10905	2.17269	3.30824	3.01925	1.43907	3.79741	2.45475	2.64744	2.31255	3.57184	3.71176	4.47955	2.63483	3.28969	3.03553	3.90656	3.48375	2.65038	3.27351	3.4907	3.46738	3.53707	3.68203	1.94909	3.89072	3.1681	2.60868	0.626996	2.28264	2.58227	1.90711
AASDH	5.68981	5.44222	3.56821	3.98561	4.11419	5.21457	5.43588	6.07025	5.35535	5.5015	5.37772	3.33457	4.84406	3.69345	5.58814	5.263	3.45949	3.91418	5.25239	5.83639	4.74992	5.09459	5.45242	5.85241	5.35516	5.05725	5.17841	6.10368	4.75134	5.61674	4.86491	4.33301	5.07885	4.5481	5.48086	5.50265	5.23027	4.1754	4.69417	5.33317	4.89013	5.38453	5.04258	4.14102	4.96037	4.92575	3.22892	4.69734	4.87886
AASDHPPT	6.34503	6.84292	6.59906	6.41109	6.75961	6.95895	6.35155	6.72971	6.63972	5.92566	5.89498	4.75306	6.34136	5.60729	6.60832	5.98975	6.216	6.50916	6.05785	5.90135	5.92861	6.07332	4.5391	5.64485	7.09904	6.70328	5.78289	6.07806	6.39211	6.41354	6.61361	6.15446	6.58786	6.16355	6.2143	6.25702	6.33785	5.96454	6.70398	6.57328	6.57074	6.0149	6.22754	6.23956	6.61308	5.8346	5.54671	4.38924	6.30256
AASS	2.34277	2.505	0	1.48488	0.894397	0.555068	3.95302	2.29094	2.25329	2.4063	3.50845	1.20056	3.46082	3.9929	3.20845	3.12726	3.30587	0	3.1625	3.2886	0.855668	0	0	3.32663	3.25654	1.03781	1.57715	2.21115	0	2.57424	4.51641	2.31918	0	2.56042	0.978333	1.03961	1.7979	2.14198	5.45584	2.42441	1.16723	2.40381	2.64314	0.736145	2.71436	1.39673	0	1.80505	4.05195
AATF	7.16537	7.09401	7.05688	7.75771	7.06274	6.65746	7.50386	7.07345	7.32868	7.09715	5.94002	5.61579	7.34615	5.85054	7.20572	7.45203	7.23847	6.82792	7.65702	7.50538	7.28949	7.23129	6.00729	6.2932	7.4137	7.14021	7.49612	7.15571	6.45032	6.99285	7.16774	6.37858	7.33797	6.59807	7.24202	7.31127	7.70363	7.44261	7.2166	7.14367	6.90658	6.88648	7.86601	7.53453	7.27096	6.91595	7.41317	5.59675	6.93104
ABAT	3.36585	4.32882	0	6.12535	5.4992	5.58267	3.48289	4.05094	3.78766	4.87713	0.958771	5.27241	4.33993	5.12193	3.29754	3.86206	2.11553	5.73013	4.63583	3.73121	4.5147	3.59169	4.91145	5.31148	5.21975	5.61742	4.57372	4.34784	4.96606	4.15776	3.63973	5.76745	4.08737	5.19736	3.60373	4.77567	4.42199	4.90767	4.88722	4.51352	4.6247	4.12537	4.29298	4.856	4.02665	5.2066	3.41471	4.82978	2.48138
ABCA1	0	4.84144	3.77312	4.10354	0	5.65163	1.12078	3.87067	1.70515	4.21992	5.20394	6.89657	3.64969	6.29631	0	4.34656	3.59832	6.29311	0	3.52681	4.74992	7.96896	4.42879	5.44568	1.60282	5.15998	5.2174	1.77412	7.05812	0.580682	3.63973	5.23696	2.72238	5.40224	0	2.65038	4.42199	7.77791	2.23469	3.99786	1.80389	2.19429	2.94071	7.75951	0	2.42082	4.59658	3.08462	0.938745
ABCA10	1.96684	3.25906	0	0	1.83855	0	1.90337	0	0	2.51885	2.51558	0	0.823785	4.38511	1.74644	3.79662	0	1.93176	3.05154	1.86056	2.55031	2.70665	4.03591	3.32663	0	1.63516	2.1608	2.21115	0	2.15992	1.03013	0	2.53597	2.56042	2.54867	2.38479	1.7979	2.74189	0	2.24613	0	1.65351	2.40407	2.1139	1.51316	0	0	0	0
ABCA12	0	1.56	0	0	0	0	0	0	0	0	0.958771	2.29127	0	1.99433	0	0	0	1.93176	0	0	0	0	0	0	0	0	0	0	0	0	0	2.06777	0	0	0	0	0	0	0	0	0	0	0	0	0	1.0626	0.717457	1.80505	0
ABCA2	3.72446	6.20703	2.20804	3.81171	3.92322	3.50121	4.51896	4.52761	4.51429	5.37263	4.91902	5.06425	4.22582	3.9929	4.3527	4.74376	2.93866	3.77277	4.42943	5.40008	4.9521	5.64278	4.82698	5.05569	2.09078	4.21349	6.15835	5.39729	5.18756	3.7954	2.04496	3.94164	4.01783	3.52324	4.6305	4.74759	3.98758	4.90767	2.77076	2.58306	3.61025	5.84577	4.42698	4.92085	4.5957	4.24515	6.00314	5.80418	3.58524
ABCA3	4.33629	3.57433	2.20804	2.05247	2.14904	0	3.14258	3.9333	1.70515	3.60679	1.52972	1.20056	2.02863	0.99622	3.53591	3.01666	0	0	0.733627	3.82349	0	1.36706	3.87693	3.92544	4.27323	3.38929	3.63306	3.0463	3.97231	2.89574	0	2.31918	2.72238	2.37822	3.54499	1.86361	2.71668	3.33673	1.37214	2.04267	2.04072	3.86703	3.84356	1.58359	2.99164	2.09291	2.46204	3.08462	4.87886
ABCA5	7.92158	7.54906	6.65196	6.66875	6.20947	6.65074	7.54981	7.06648	7.43302	7.09715	7.64466	6.83228	6.11964	6.63636	6.89196	7.35308	6.94518	6.73566	6.88653	7.35889	7.17291	7.40939	6.83234	7.19783	6.25516	6.46037	7.34148	7.25048	7.42037	6.89412	6.56679	5.78844	5.61461	6.56646	6.32319	6.89766	6.68036	7.10378	5.96402	5.85263	6.05321	6.87773	6.71403	6.97142	5.81164	6.95445	7.76045	7.96833	7.42237
ABCA6	0	0	4.81525	0	0.894397	0	0.834388	0.721555	0	3.05519	4.16878	4.05133	1.34488	3.1632	2.35664	1.55308	0	0	0	0	0	1.75239	2.61692	0	0	1.63516	2.1608	1.77412	0	2.31163	0	3.28969	0	0.765389	2.54867	1.63753	1.16258	0	0	2.42441	0	0	0	0	0	0.626996	0	0	0
ABCA7	5.57124	5.53002	4.11205	4.78316	4.78784	5.52503	4.76733	4.40038	4.31023	5.24754	5.89498	4.88569	4.95567	4.57771	3.86225	5.7687	4.31395	4.79412	4.13507	4.81721	3.52666	4.06991	5.66199	6.00514	5.29654	5.08736	6.11771	4.72319	6.05959	3.15848	4.86491	4.85466	5.17782	4.59062	4.6305	5.24597	4.57976	5.13491	4.40064	3.75278	5.30815	6.32915	4.74187	5.09955	4.28861	4.06919	5.94398	5.5204	6.00592
ABCA8	0	0	4.25568	0	0.515426	0	0	0	0	0	4.00885	6.34862	1.34488	4.08034	0	0	0	2.7291	0	0	0	0	1.43907	0	0	1.26553	0	0	0	0	0	0	0	0	0	0	0	0	0	0.699563	0	0	0	0	0	0.626996	1.19444	0	0.938745
ABCB1	6.86768	7.41712	5.06972	7.90032	8.40858	8.65345	7.12525	8.16912	7.02076	7.76956	8.0094	7.84235	7.49522	7.72717	5.70674	8.26646	8.70243	8.27925	6.72417	8.53591	7.95377	8.99316	5.27248	7.91295	8.34945	8.4923	8.19287	7.17999	8.36411	5.80753	6.82729	7.52796	7.26481	7.48185	5.68509	8.72182	6.93522	8.42419	6.90858	7.46228	6.57074	8.06511	6.27274	8.13238	8.35679	7.49693	8.43334	7.83284	7.9574
ABCB10	4.91126	5.87472	4.71937	4.89642	5.41459	5.73024	5.6079	5.09157	5.38167	5.26378	5.4101	3.66501	3.35622	4.31474	4.81178	5.05487	4.31395	4.99852	4.94611	4.40427	5.06108	4.79963	5.61238	5.56845	4.99855	4.96298	5.48038	5.85492	4.9256	4.41399	4.81236	5.3542	4.21713	5.49471	5.52712	4.46685	5.10607	4.26351	4.6028	4.83069	4.25279	5.4568	5.75345	4.67985	5.21566	5.04947	3.98354	4.69734	5.04833
ABCB4	0	0	0	0	2.28236	1.52454	0	0	0	2.00389	3.62338	0	0	2.31587	0	2.76624	0	0	0.733627	1.86056	0.855668	3.38911	0	1.84026	0	0	1.79898	0	2.81787	0	0	4.01469	0	2.72216	0	0	0	2.14198	0	3.6844	0	0	0	0	0	0	0	3.4565	0
ABCB6	0	0	2.20804	2.57218	1.65401	0	1.5645	0	0	0	0	0	0	0.99622	0.66796	1.55308	1.07804	0	0.733627	0	0	0	0	0	0.859924	1.26553	0	2.21115	0	1.57639	0	1.76311	0.847951	0	0.978333	0	0	0	1.64065	0	0	0	0	0	1.25747	1.39673	0	0	0.938745
ABCB7	6.56488	5.80604	6.08702	5.65738	6.25884	4.52696	6.17517	5.84447	6.54975	5.51513	6.0261	5.57708	5.93224	6.46825	6.05223	6.41735	5.95684	5.38613	6.05785	5.83639	5.12941	5.6654	5.88728	5.85241	5.73217	5.24256	5.88328	6.51981	6.26814	5.27286	6.01289	6.4195	6.0916	6.1494	5.62963	5.74909	5.36645	5.11136	5.69581	5.67019	6.17014	5.79091	5.99916	5.88063	5.81164	5.32887	6.85402	4.69734	6.53428
ABCB8	2.88753	1.89839	5.64029	5.19097	3.38504	4.81843	4.092	3.50885	3.21551	4.40704	1.93771	4.35575	4.33993	3.57802	3.20845	3.98465	3.13391	4.372	4.38436	3.99202	4.03407	1.75239	4.03591	4.15177	4.90354	5.01088	3.74402	3.95623	3.39356	4.23573	4.91561	4.08422	4.01783	3.97236	4.51281	4.6295	3.67428	3.75668	3.66099	4.05314	4.82821	4.66228	4.57867	4.08553	4.75279	4.81851	2.28264	3.08462	5.04833
ABCB9	0	0	3.56821	0	0	0	2.17758	0	1.70515	0	4.50488	4.52801	2.67589	3.1632	0	0	1.6881	1.93176	1.21762	0.908553	0	0	1.43907	0	2.34333	0.434068	0	1.14415	2.15634	2.31163	0	1.3764	0.847951	3.1207	1.29589	0.611488	0	1.09619	1.64065	4.2073	1.16723	0	0	0	0.549506	1.39673	3.86095	3.7519	2.22263
ABCC1	4.966	5.10915	3.3293	7.13358	6.96199	6.74842	4.74644	4.7175	4.92543	5.60711	7.55339	7.29274	7.64704	7.6578	4.98271	5.16269	7.18439	7.25758	5.22708	4.5191	6.39897	5.79417	6.57184	5.40232	5.29654	5.7737	5.4148	4.96596	5.83769	5.44685	7.39913	7.22348	7.71277	7.84011	5.92283	4.53413	5.69436	5.65816	7.00689	6.83221	5.41733	4.77964	5.61989	5.46831	5.89267	6.45205	7.95654	8.26591	7.51205
ABCC10	4.33629	5.09277	4.3863	4.34615	4.76524	4.66678	4.363	4.44405	3.52977	4.91876	3.72982	0	3.24344	2.57866	4.58281	4.39157	1.07804	3.44005	4.94611	4.57327	3.71633	2.52063	0	4.87717	4.69241	4.21349	4.79604	3.71166	3.80394	4.38005	5.51774	5.43626	3.70034	4.74919	4.51281	4.68976	4.42199	2.96852	4.47123	5.11673	3.81567	4.9891	4.36153	4.29573	4.25397	5.11892	2.89585	4.82978	4.96608
ABCC11	0	0	0	0	0	1.26766	0	0.721555	0	1.65561	0	0	0.823785	0	0.66796	0	0	0	2.80019	0	0	0	0	0	0	0	0.581061	1.14415	0.898757	0.580682	0	0	1.37845	0	0.978333	0	0	0	0.613074	1.16866	0	0.778487	0	1.22122	0.549506	0	0	1.80505	0
ABCC2	0	0	1.49069	0	0	0	1.12078	0	3.43243	0	1.52972	0	0.823785	1.57992	4.39369	1.83966	1.6881	0	2.65593	2.17269	1.7777	3.01925	0	3.92544	2.22257	1.46215	2.89672	2.21115	0	3.89487	0	0	0	1.63203	2.2871	3.06861	3.80787	2.96852	0	0	2.2441	3.26062	2.26782	3.45757	1.91896	1.89597	0.717457	0	1.90711
ABCC3	0	0	0	0	0	0	0	1.55919	0	0	0	1.84663	0	0.99622	0.66796	0.717922	0	0	0	2.64685	0	1.75239	0	3.50119	0.493106	2.28138	0	0	0	0	0	0	0	0	1.96738	1.03961	0	2.74189	0	1.16866	1.16723	1.65351	0.562662	0	0	0	0	0	0
ABCC4	4.06257	4.51246	6.00806	3.11195	2.62129	3.23975	4.78792	4.56764	5.21606	4.83427	2.73594	5.61579	4.6804	5.31455	4.92795	4.74376	2.93866	3.91418	5.14838	3.91021	2.73708	3.68323	4.5391	3.50119	4.82276	4.75365	4.74359	4.16528	2.98471	4.07534	4.37864	4.38904	3.70034	2.16965	5.20543	5.36161	3.98758	5.24722	1.04196	3.88052	4.79622	4.66228	4.79241	4.56282	3.94215	4.7325	5.23741	4.38924	3.20972
ABCC5	6.23789	3.94666	4.90515	5.80394	6.14089	5.67831	5.27011	5.45389	4.88921	5.55527	6.27493	5.57708	5.24649	6.35007	5.53417	5.60633	5.76383	6.24037	5.50489	5.27493	3.30824	3.38911	5.56101	4.87717	5.69861	5.44213	5.43148	5.55415	2.62918	3.94215	5.73092	5.94615	5.56671	5.74112	5.99043	5.43385	4.14736	2.96852	4.03174	4.43245	5.41733	4.06499	4.79241	4.5216	6.09212	4.89968	5.33275	4.5515	4.05195
ABCC6	0	2.04183	0	2.86716	1.19424	2.38492	1.5645	1.20033	0	1.19556	2.92706	3.13582	2.49064	3.89983	1.74644	0	2.44484	0	0	1.4617	0.855668	1.36706	2.97193	2.28426	1.94572	1.78963	0	0	0.898757	2.57424	2.63483	2.88455	2.72238	3.97236	1.96738	0.611488	0.695357	1.43661	2.65424	2.97529	0	0.778487	0	2.32029	1.51316	1.39673	3.92355	3.7519	2.22263
ABCD1	0	4.15036	3.56821	2.57218	1.44237	2.09918	0	1.84633	0	2.8118	2.51558	2.90525	1.34488	2.31587	1.46805	3.01666	2.93866	4.04296	0.733627	2.42916	0	3.68323	3.49426	4.51957	1.395	1.26553	3.79646	2.21115	2.81787	0	0	2.53321	0.847951	2.72216	0.570554	2.05901	1.16258	1.43661	3.07266	0	2.04072	0	1.28154	2.1139	1.51316	2.42082	0	3.08462	1.90711
ABCD2	7.60976	0	0	0	2.62129	4.76963	7.13332	5.41052	7.17917	5.64481	5.47275	2.29127	5.5608	3.69345	7.42424	5.44485	3.84136	1.93176	7.65702	5.81407	5.02566	3.7693	6.31701	3.79741	5.42524	4.91342	4.71663	5.85492	0	4.60236	4.22632	2.71955	4.776	0.765389	7.48014	5.30494	5.05323	1.71184	4.40064	3.81806	6.41095	4.29268	6.29044	2.66124	6.49199	5.2066	0	3.4565	3.4706
ABCD3	7.51197	5.32088	5.83586	5.02154	5.9028	6.4563	6.6391	6.74724	6.5381	6.56628	6.23933	6.84862	6.83537	5.03705	5.84617	6.57202	6.82308	5.73013	6.55142	6.18839	6.73129	6.27804	5.27248	5.35761	6.55935	6.17514	6.09696	6.53872	6.49248	6.71516	7.18851	5.78844	6.14149	5.90172	6.6572	6.43478	6.03134	6.91263	5.71047	5.97217	6.46281	6.13724	6.4485	6.1065	6.42351	5.6436	4.34543	5.26364	4.46518
ABCD4	4.41709	5.24878	5.7894	5.76867	6.3452	6.12883	5.82273	4.26084	5.86466	5.6694	4.37967	5.98454	5.33171	5.72049	5.58814	5.18843	6.03226	5.33674	5.46215	4.57327	5.40223	5.15978	4.73725	5.56845	6.65579	5.87209	6.21724	5.35526	4.8411	5.52656	5.67316	5.29677	5.49175	5.56037	5.58659	5.63112	4.33613	4.7023	5.96402	5.50159	5.03421	5.38453	5.53338	5.8139	5.78763	5.4234	6.7369	5.26364	6.49082
ABCE1	7.64373	7.47831	6.77629	7.14279	7.31311	7.44806	7.40067	7.29232	7.41402	7.33863	7.10674	6.39387	7.28335	7.27788	7.40933	7.3979	7.26997	6.82792	6.88653	7.26328	7.12351	7.42273	6.95682	7.1462	7.25726	6.91533	7.05444	5.99837	8.0098	7.55324	7.50225	7.23116	7.24212	7.2091	7.43636	7.31606	7.52598	7.65705	7.22683	6.96063	6.94355	6.70055	7.29001	7.43814	7.21354	7.1496	6.30301	6.33666	7.07533
ABCF1	6.88198	7.48773	6.72784	6.8652	7.75006	7.80057	6.71095	7.12131	6.68268	6.91375	7.70462	7.83416	7.82415	7.83167	6.74923	7.47312	7.36054	7.50122	6.64993	7.12507	7.22849	7.99599	7.24421	7.78375	7.52958	7.57941	6.87101	7.13101	8.23346	7.74207	7.43433	7.71494	8.03222	7.97864	6.53423	6.60871	7.54524	8.28112	7.31103	7.47245	7.21556	7.21988	7.64661	8.33632	7.3052	7.82247	7.87574	8.194	8.32223
ABCF2	4.99261	6.18401	5.74139	6.58337	7.01564	6.11912	5.70855	6.70299	5.4329	6.04324	3.72982	4.35575	6.61509	5.74746	5.77038	7.19699	6.43562	6.46387	6.55142	7.46297	5.06108	6.09014	4.73725	5.52867	6.69035	7.03601	6.9599	5.35526	6.25187	4.94173	6.82729	5.56345	7.08948	6.23231	5.8878	6.81215	4.33613	5.4486	6.83019	6.87118	5.91111	7.03552	5.63381	5.92872	6.4157	6.0632	6.60943	5.16679	6.26865
ABCF3	2.76939	6.27394	7.7697	6.06848	6.16699	5.51025	6.19843	6.08412	5.7071	5.70553	6.0261	6.50116	7.11726	5.31455	5.18307	6.01873	6.93211	5.38613	6.19469	6.0231	6.54371	6.5695	2.145	5.31148	5.94751	6.48884	5.43148	5.31197	6.68659	6.57222	6.20856	6.64333	6.4228	6.65929	6.27882	5.43385	6.50456	7.32467	7.25711	6.71713	6.40035	5.11356	7.18042	7.26162	5.89267	6.0749	6.77135	5.43979	6.14326
ABCG1	2.16701	5.2189	0	5.92635	5.98334	4.63988	3.58056	5.22271	3.86431	5.0925	5.59044	6.48033	6.64869	6.53167	3.01183	4.77807	5.90428	6.50916	4.0796	4.62547	6.55618	6.98374	4.91145	4.25288	3.3746	4.75365	4.63259	2.54612	6.18488	6.40512	5.58193	5.51391	5.8124	5.51693	2.96187	4.6295	6.08497	7.16226	7.01872	6.37061	5.39614	4.85289	5.4881	6.33782	3.60004	4.11523	6.75423	6.09485	6.92016
ABCG2	0	5.24878	1.49069	0.925596	0	1.52454	0.476693	0.721555	3.09346	2.8118	0.958771	3.80559	0	0.99622	4.3527	4.39157	0	0	1.21762	4.5191	0	0.839734	2.145	2.62328	0	1.46215	4.38114	1.14415	0	0.580682	0	0	0.847951	4.45909	3.41979	4.11793	0	1.94288	0	2.42441	2.7238	1.65351	0	2.66124	0	3.10783	0	0	0
ABHD1	3.19306	2.505	1.49069	0.535789	1.19424	1.93185	0.476693	1.20033	2.81318	2.15086	0	0	0.823785	0.99622	1.9797	1.55308	1.6881	0	1.21762	2.64685	0.855668	0.839734	1.43907	0	1.15213	2.17325	1.3149	2.21115	1.84534	2.15992	1.03013	0.846469	0	0	3.35287	1.36933	2.23747	1.43661	1.86694	1.80573	2.58092	2.74903	3.10967	0	2.99164	0.626996	0	0	0
ABHD10	6.32423	4.15036	5.9669	4.49744	5.3247	5.19622	6.30229	6.21592	5.15635	5.43133	4.62008	3.80559	5.5608	3.89983	5.73891	5.28702	6.33991	5.76789	6.1279	6.33667	6.4533	6.2027	4.5391	5.40232	6.56557	5.8978	5.94265	4.96596	6.39211	6.18697	6.05873	4.68599	5.04429	5.25137	6.44868	6.31555	6.12393	5.48571	5.42061	6.05574	5.8186	5.22812	5.92182	5.53197	5.8585	4.57668	4.04113	2.58227	5.46246
ABHD11	4.06257	2.17229	4.50607	3.11195	4.2828	1.52454	2.78099	3.3342	3.78766	3.79737	2.25538	3.33457	3.7356	3.45255	4.3527	3.72808	4.14302	2.38482	4.59685	3.99202	4.29431	4.57905	3.25661	3.50119	4.6695	4.87941	4.11822	4.34784	4.04965	4.0323	2.36984	3.28969	4.73326	3.68897	3.54499	3.8274	4.33613	3.4907	4.28784	4.66314	3.81567	4.81673	4.10582	3.96771	4.41939	3.3581	3.98354	2.58227	4.27331
ABHD12	3.19306	5.34874	7.11456	4.66025	5.51284	3.86868	5.24053	5.68982	5.02895	5.05565	5.69925	4.68187	6.31369	5.08012	5.91818	4.43523	3.30587	4.04296	5.82468	4.86142	4.66038	5.49903	3.25661	3.65689	5.97581	5.34579	5.60321	5.26734	4.25955	5.74225	6.14624	4.44297	5.20935	4.92566	5.4651	5.12024	5.85734	5.06307	5.681	5.75598	4.3877	5.25539	5.94434	5.92872	5.90389	4.7325	5.02546	4.38924	4.6345
ABHD13	7.06237	7.12656	6.04808	5.83837	6.30659	6.56754	6.89782	7.09415	6.70369	6.95934	6.30967	5.89295	6.91117	6.70675	6.78818	6.8791	6.86494	6.69703	6.67822	6.60715	6.91672	7.69979	6.00729	6.66746	6.57793	6.50008	6.76973	6.69854	7.16627	7.0425	6.50191	6.66619	6.12505	6.87248	6.0014	6.53672	7.20116	7.86147	6.69663	6.69991	7.02171	6.41632	7.21788	7.89882	6.32684	6.6051	6.27927	5.59675	6.33569
ABHD14A	4.70145	5.24878	6.36564	5.22607	4.51729	4.30521	6.28066	6.31332	5.95505	6.15195	3.82895	2.90525	4.54419	5.08012	6.24376	6.10235	4.5375	4.71901	6.55142	6.45679	5.09565	5.28194	5.50774	5.75236	5.5434	4.73475	6.50409	5.99837	4.9256	5.11677	4.30449	4.8143	3.94476	4.36423	6.11683	6.47813	4.99839	5.06307	3.83166	4.89261	6.02589	6.16627	5.93312	5.83087	5.90389	5.00125	3.01562	3.7519	4.34014
ABHD14B	4.93889	6.37901	4.90515	4.3777	4.46214	4.91134	6.0948	6.21592	6.58415	6.45044	6.39303	5.41093	4.76455	6.59242	7.06054	7.00031	5.14755	4.63976	6.64038	6.28892	5.25707	5.33935	6.99603	6.94937	5.81804	5.7921	6.74326	6.46158	6.30015	6.18697	4.75783	5.80912	4.64376	5.53881	6.85153	6.91038	5.71151	6.19488	4.69417	5.26456	6.43192	6.77782	5.91042	5.97526	6.08228	5.61183	5.21256	6.19649	3.58524
ABHD15	0	6.02906	2.20804	6.02928	4.43376	5.58267	4.41688	6.79861	3.78766	6.9443	5.00632	5.27241	3.7356	6.20199	4.3527	6.64819	5.64071	6.53129	5.12116	6.17093	3.52666	8.41852	2.97193	6.2932	4.84338	6.41361	6.37211	5.47785	6.54685	2.57424	4.14366	5.68032	4.27789	5.53881	3.81737	6.97839	3.17803	7.98324	4.43637	5.11673	4.25279	6.50988	4.5199	7.28644	4.82535	5.36743	0.717457	4.2064	0.938745
ABHD16A	1.96684	3.66577	2.20804	2.45874	2.80979	2.50903	2.93666	3.02477	1.70515	1.19556	3.24685	3.13582	3.24344	1.99433	2.65522	2.28359	3.13391	2.7291	3.05154	1.86056	2.33571	3.15335	0	0	2.22257	1.46215	2.89672	2.21115	2.81787	2.57424	2.63483	3.16687	2.07031	2.99969	2.13608	2.23107	3.36307	3.25311	3.5993	2.85601	2.04072	2.19429	2.84818	2.66124	2.60868	2.26616	2.76522	3.08462	2.22263
ABHD17A	4.15969	5.12535	3.56821	4.55377	5.07192	4.84223	5.9561	5.96927	5.97247	6.0338	5.00632	4.05133	4.6804	4.45221	5.67384	5.69878	4.66934	4.372	6.01414	6.0989	5.65493	5.36722	5.33499	5.68158	3.25654	3.91088	6.51195	6.40089	4.75134	5.67387	5.30603	4.73004	5.04429	4.45909	5.41677	5.90971	5.87267	5.78267	5.32855	4.5524	5.99804	6.45212	5.61989	5.6127	5.3198	4.7904	4.90654	3.4565	5.36953
ABHD17B	6.55599	5.4551	5.53157	5.73252	6.19263	6.04928	5.16382	4.44405	5.76822	5.47384	6.74997	5.92413	6.59224	6.16246	5.03547	4.84433	6.35957	6.06947	5.58676	4.40427	4.66038	5.12755	5.56101	5.26382	5.75412	5.04196	4.57372	5.88478	6.04077	5.5873	6.55084	6.24832	6.53906	6.38508	5.89957	4.56662	5.88784	5.13491	6.64413	6.05574	6.25495	5.20032	5.40933	5.07126	4.48058	4.81851	7.01359	6.38052	7.11404
ABHD17C	0	3.87183	4.50607	1.69985	0	3.16624	3.67203	3.58884	2.96011	3.88398	1.52972	2.63068	2.98739	4.24076	1.74644	3.86206	1.6881	0	3.45183	0.908553	3.71633	1.36706	3.87693	1.19559	2.09078	5.44213	4.60345	3.24353	3.26972	3.7954	3.22306	1.3764	0	2.99969	3.13118	3.15664	2.71668	4.22012	2.97887	2.04267	1.5204	3.79451	4.39463	2.8056	2.60868	0	0	2.58227	1.5027
ABHD18	6.04797	6.09634	5.06972	5.38977	6.13208	6.04928	5.67577	5.79474	5.9015	6.19494	6.90569	6.54193	6.38188	6.16246	5.80118	5.75153	6.17221	5.90975	5.70146	5.54264	4.70584	4.26029	6.2857	5.75236	5.78643	6.03542	5.88328	5.35526	4.60528	4.89444	6.80056	5.38207	6.12505	6.17757	5.94572	5.85813	5.84185	4.67043	6.36711	6.08256	5.57645	5.25539	5.72771	4.08553	6.2586	5.74958	6.11465	5.98551	7.05558
ABHD2	4.73336	2.77518	2.20804	5.19097	4.95695	2.92017	5.36911	3.3342	4.77473	4.67336	5.37772	5.22312	4.59104	4.89957	5.08637	3.32587	5.05414	3.44005	5.60652	4.34323	4.74992	4.1362	6.11808	4.81239	4.92305	5.02651	3.68961	6.07806	3.80394	5.21628	3.96263	5.43626	4.6892	3.60848	3.41979	4.35965	4.72196	2.85965	4.80763	4.86198	4.05072	4.81673	3.93638	4.64189	5.64789	5.70511	4.99664	5.43979	5.68446
ABHD3	6.83864	6.31689	7.80516	6.66875	7.35155	7.18977	6.79475	6.89616	6.80439	6.40722	7.30055	7.16804	7.50748	6.27793	6.98208	6.24409	8.08812	7.16156	7.17822	6.48532	6.4533	6.13946	5.06686	6.97919	6.40142	6.13966	6.9599	6.90201	6.07817	6.36232	7.07041	6.40599	7.07243	5.72212	6.6572	6.56112	6.69768	6.64381	7.80346	7.09181	7.03547	6.77782	6.85147	6.40736	6.79874	6.40649	5.67959	5.7383	6.64416
ABHD4	3.95843	3.7929	6.70299	5.13668	5.76149	4.467	5.57272	4.52761	4.19625	4.54634	5.24041	3.13582	4.88223	5.03705	4.87103	5.54787	5.60821	5.80468	5.54641	5.59594	4.23351	6.03907	2.145	5.21454	5.76497	6.13246	5.07607	5.72891	5.40919	2.57424	5.67316	5.58759	5.59086	5.56037	4.98007	5.61568	3.74262	4.1754	5.98829	6.29237	5.49908	5.11356	4.57867	5.74394	5.59352	5.11892	6.16734	4.5515	4.46518
ABHD5	6.08554	4.53689	7.22342	4.28089	5.91312	6.43298	4.24879	5.06384	3.93709	4.99857	7.81756	7.71442	6.0709	6.25931	4.68541	5.08259	5.57497	5.97578	4.38436	5.59594	4.56491	5.25236	5.13871	6.22017	4.99855	5.58613	4.63259	4.25944	5.65175	5.29123	5.26751	5.51391	6.0044	5.05277	4.93502	4.53413	4.50303	5.4486	5.9015	5.70512	4.73004	4.12537	4.74187	5.42426	5.55136	5.14134	5.9288	6.33666	5.40118
ABHD6	0	1.73909	4.61666	5.26033	5.3247	4.76963	3.20517	3.58884	4.25436	3.79737	3.50845	4.8209	5.58414	4.89957	3.74042	3.58036	4.39238	3.91418	4.59685	3.63263	3.42158	0.839734	3.69825	3.92544	5.46571	5.10218	1.79898	4.90899	1.44833	4.07534	4.05598	5.20611	4.73326	5.14125	4.24401	4.39627	2.84656	4.26351	4.12225	5.2878	4.20486	3.26062	4.02359	3.05709	4.96037	3.3581	5.44369	3.7519	3.58524
ABHD8	0	0.831406	3.3293	0.925596	1.65401	0	1.5645	0.721555	1.70515	1.65561	0	1.20056	2.02863	0	2.51364	2.89688	0	1.93176	1.57939	2.17269	0	1.75239	0	2.62328	2.98678	3.61273	2.69051	0	1.44833	2.15992	0	2.31918	0.847951	1.92574	2.86912	2.38479	2.41549	1.43661	0	2.42441	2.04072	0.778487	2.52855	0.736145	3.15071	3.6359	0	0	0
ABI1	8.61251	8.51478	7.97047	8.42688	8.37352	8.159	8.6282	8.65358	8.70374	8.28726	8.1015	7.74966	8.50962	8.43953	8.33841	8.46643	8.19591	8.06089	8.43322	8.46963	9.04673	8.52752	8.12912	7.72336	8.21939	7.84471	8.26675	8.42913	8.94508	8.99557	8.59086	7.90946	8.54293	8.48064	8.21387	8.27019	8.89103	8.93079	8.50036	8.20107	8.43759	7.98591	8.88346	8.82979	8.03086	7.70695	7.9528	8.34551	8.7268
ABI2	2.34277	6.58044	5.92453	4.06529	5.65486	4.79424	5.76157	5.34293	5.86466	5.37263	6.27493	5.36622	5.0922	5.63644	5.55239	5.02661	5.47038	6.31878	5.77315	5.13788	3.52666	4.67137	6.81051	6.49243	6.03975	6.41361	5.93097	6.20181	4.12306	4.63149	4.86491	5.07561	4.64376	5.88474	5.79	6.13229	4.14736	4.03224	5.10263	4.92261	5.28529	5.50305	5.06331	3.77069	5.00271	5.16342	3.01562	5.7383	5.30408
ABI3	6.30312	6.23715	4.50607	6.23278	6.64667	5.70451	6.35845	6.25322	6.24032	5.60711	5.77579	4.68187	7.00064	5.69302	5.86086	6.28045	7.41792	6.53129	5.84145	6.55427	6.0744	6.5207	4.17909	5.75236	6.83124	6.60265	6.925	6.93092	4.55311	4.11714	7.53505	6.01898	7.13945	5.53881	5.93432	6.60871	4.04283	5.67433	7.4959	6.38145	6.706	7.37091	5.68821	5.84765	7.48768	7.36975	7.45085	4.5515	7.81194
ABI3BP	0	1.56	2.20804	1.48488	0	0	0	1.20033	0.81027	0.89548	3.82895	5.4543	2.49064	5.27803	0	1.19511	1.07804	1.2676	0	0	0.855668	0.839734	2.145	1.84026	1.60282	4.55252	0	0	0	0	0	0	2.72238	1.26283	0.570554	0	0	1.43661	0	3.28335	1.16723	0	2.26782	1.22122	0	1.0626	2.46204	0	0
ABL1	4.88309	4.0856	3.77312	5.72026	4.34509	5.41826	4.24879	4.10634	4.25436	4.31651	6.47183	5.98454	5.21692	5.48445	4.3527	4.81158	5.43376	5.48012	4.42943	5.45881	5.67793	7.4749	5.13871	4.15177	4.17902	6.01207	4.31078	4.84967	6.78033	4.11714	6.16732	5.9647	4.73326	6.17757	4.00341	4.28349	5.82618	7.13915	4.78009	4.76599	4.97829	5.50305	4.84124	6.54743	4.38779	4.84607	6.76281	7.00242	5.85413
ABL2	4.01144	6.37901	7.41922	6.39576	5.19541	5.58267	5.71931	4.97733	4.92543	5.71737	4.96333	6.41598	5.24649	6.10106	5.37951	5.21371	5.70358	6.26698	5.73775	5.62187	5.60781	5.06085	5.88728	5.88428	4.52378	6.79735	6.23635	5.76146	4.79692	4.44714	5.18725	5.9647	3.70034	5.77839	5.61542	5.60006	4.46308	4.76402	5.08023	5.19254	4.54994	5.17198	4.60719	3.96771	4.82535	4.76174	4.67144	4.5515	4.78602
ABLIM1	7.56169	8.38626	6.36564	8.59571	9.06854	8.84963	8.16996	8.37772	8.27239	8.50103	9.13322	8.63292	9.06035	8.30534	8.31459	8.18889	9.53556	8.03015	8.14986	8.44805	8.57864	8.70999	8.50712	8.14768	7.92019	7.67667	8.1253	8.38803	8.25811	8.32924	9.5292	8.26054	9.13381	8.71011	8.06502	7.99968	8.76527	8.45492	8.99995	8.19801	8.04024	7.78533	8.16828	8.35697	8.19504	7.48382	9.48801	9.33774	9.58401
ABLIM2	1.96684	0	0	0	1.19424	1.74252	1.90337	0.721555	3.52977	0	0.958771	4.26124	1.72689	0.99622	0.66796	0.717922	2.44484	0	0.733627	0	2.33571	0.839734	0	1.19559	2.83027	3.23648	0	0	0.898757	2.57424	3.63973	0	3.4059	2.72216	0.978333	0	0	0	2.87856	2.72598	3.1855	1.65351	1.54001	2.1139	2.81283	0	3.01562	0	4.52385
ABLIM3	0	0	2.20804	0	0	0	0	0	0	0.516131	0	1.20056	0	0	0	0	0	0	0	0	0	0	0	0	0	1.46215	0	0	0.898757	0	0	0.846469	0	0	1.556	2.76684	0	0	0	1.80573	0	0.778487	1.28154	0.736145	0	0	0	0	0
ABR	4.79513	4.4366	0	4.17711	5.37034	4.37212	4.76733	4.10634	4.69303	4.18623	4.77728	5.4543	5.35904	4.08034	4.54692	4.84433	5.19208	5.28559	4.71078	4.21282	4.8746	2.30702	5.75637	5.26382	4.88377	4.97912	4.63259	5.26734	3.97231	3.89487	5.18725	5.48849	5.00889	5.27764	4.35076	4.53413	4.33613	3.41577	3.93517	3.75278	4.89013	5.48011	4.5199	4.34382	4.93873	5.2066	6.07384	5.26364	5.36953
ABRA	0	1.73909	0	0	0.515426	0	0	1.20033	0	0	2.73594	1.20056	1.72689	0	0	0	1.07804	0	1.57939	0	0	0	1.43907	0	0	0	0.581061	0	0	0.580682	0	2.53321	0	0	0	0	0	0	0.613074	0	0.698575	2.74903	0	0	0.549506	0	0	0	3.20972
ABRACL	8.03153	6.60952	6.30086	7.44044	7.17846	7.45193	6.70013	7.16763	7.23797	6.7562	7.61023	7.58383	7.38655	7.49232	6.96178	7.24071	7.3008	7.84824	7.21731	7.17846	5.45643	5.81456	7.32343	7.0084	7.31378	7.21369	7.22196	7.4633	7.63006	6.9645	7.47715	7.73669	7.33797	7.61141	7.4404	7.33975	6.37061	6.71585	6.95858	6.93143	7.544	7.41391	6.20906	6.84346	7.2796	7.77306	7.80685	7.84854	7.39119
ABRAXAS1	2.99672	2.29193	0	2.95346	3.79519	3.67027	4.6143	3.9333	4.77473	4.49222	3.62338	2.63068	3.89344	3.69345	5.15949	3.79662	2.71277	2.7291	4.28975	4.06944	1.7777	3.01925	4.82698	0	4.04299	3.1248	3.51285	4.16528	3.13424	3.44773	3.22306	3.86469	2.72238	3.90656	4.20659	3.93088	3.44739	2.96852	2.52748	3.08545	3.7504	3.36447	2.7493	2.8056	4.18211	2.42082	4.20129	3.4565	3.96991
ABRAXAS2	6.39575	4.78137	5.47397	5.95801	5.78415	5.55414	6.27337	5.67157	6.42878	5.31144	4.37967	5.11917	3.96632	3.31512	5.33811	4.77807	5.27722	4.55591	5.66423	5.4873	6.61694	5.85449	4.5391	5.35761	6.09239	5.6277	5.67499	4.43113	5.31834	5.89423	3.96263	5.82951	5.24021	5.47214	5.67142	5.38001	6.07175	6.01618	6.4216	5.88345	5.88093	4.62093	6.22754	5.92872	6.52867	5.62781	3.92355	3.4565	5.78384
ABT1	8.14855	7.41383	7.41922	7.18353	7.72393	7.09392	7.74413	7.6733	7.67564	7.41697	6.2212	5.82849	7.61339	7.20193	7.46328	7.78291	7.29059	7.58822	7.66646	7.77751	7.95848	7.9735	6.2537	7.02279	7.31378	7.36882	7.22675	7.39233	8.14811	7.93846	7.28807	7.04316	7.42112	7.40053	7.59318	7.38145	8.09205	8.1772	7.35835	7.43652	7.55837	7.82683	7.74933	7.9695	7.20903	7.33125	6.89365	5.59675	6.7214
ABTB1	1.96684	5.58961	4.3863	5.89398	5.29345	5.08094	5.9561	5.41052	6.2688	5.76379	5.37772	4.9477	4.88223	4.38511	6.15117	6.42819	5.27722	4.71901	6.20769	5.06415	4.9521	5.36722	4.5391	4.51957	6.17607	6.25688	5.98845	5.9708	5.37954	5.43036	4.91561	5.6347	5.6836	5.14125	5.96825	5.77713	5.64165	5.13491	6.22115	5.70512	6.05321	6.44028	5.5628	4.56282	5.92606	5.02556	6.29119	4.82978	4.68679
ABTB2	0.661586	0	3.95251	3.32116	2.62129	0.954923	0.476693	0	0	0.516131	6.16539	5.00715	4.22582	4.24076	0.66796	0.717922	5.14755	3.23964	0	0.908553	2.90242	2.0562	0	1.84026	1.15213	2.47599	0.581061	1.14415	2.15634	2.79632	3.37571	4.21397	4.21713	4.50428	1.29589	0	2.03437	1.43661	2.97887	3.08545	1.5204	0	0	0	0.946484	1.89597	5.75037	5.7383	5.30408
AC003002.1	5.82921	5.05944	5.88087	5.26033	5.37034	5.17763	5.01453	5.36581	5.35535	5.01785	4.82609	4.52801	4.99103	5.63644	4.84171	5.13648	5.35761	4.55591	4.28975	5.20803	4.56491	4.31855	4.5391	4.6734	5.18785	4.55252	4.44823	3.57184	4.19292	4.94173	5.14538	5.07561	5.66096	4.99061	5.20543	4.95822	4.75542	4.42506	5.50714	5.46129	4.43	4.3444	4.10582	4.43545	4.53929	4.67217	4.55764	3.99697	5.87682
AC004556.1	3.09823	2.29193	0	0	0	0	0	0.721555	0.81027	0	0	0	0	0	0	0	0	0	0	0	0	0	0	0	2.22257	2.28138	0	0	0	0	1.03013	0	0	0	2.13608	2.23107	0	0	0.613074	0	0	0	0	0	0	0	0	0	0
AC005041.1	0.661586	0.474783	0	1.8869	0.515426	0	1.12078	0.721555	2.0051	1.65561	2.25538	1.20056	0	1.57992	2.18045	2.07863	0	1.2676	1.57939	0.908553	0.855668	0	1.43907	1.84026	2.65469	1.46215	1.99121	1.14415	0.898757	1.57639	0	2.31918	0.847951	0	1.29589	2.23107	0	1.09619	0.613074	1.80573	0	1.28135	0	0	0.946484	0	1.19444	0	0
AC005520.1	0	0	0	0	0	0.954923	0	0	2.0051	1.84024	0	0	1.34488	0	0	0	1.07804	0	0.733627	0	0	0	0	0	0	0	0	0	1.44833	0	0	0	0.847951	0	0	0	0	0	0.613074	0	0	0	0.562662	0	0	0	0	1.80505	0
AC006254.1	0	0	0	1.69985	0	0	0.476693	0	1.32601	1.65561	2.51558	1.20056	0	1.99433	0.66796	2.07863	1.6881	1.2676	0.733627	0.908553	0	1.36706	0	0	1.60282	1.46215	0.581061	0	0	0	1.625	2.31918	0	1.63203	0.978333	1.03961	0	1.09619	1.86694	1.52207	0.698575	2.19429	0	0	0	1.0626	0.717457	1.80505	0
AC007040.2	0	0	1.49069	0	0	0	0	0	0	0.516131	1.93771	0	0	0	0	0	1.07804	0	0	0	0	0	0	0	0	0	0	0	0	0	0	0.846469	0	0	0.978333	0	0	0	0	0	0	0	0	0	0	0.626996	0	0	1.90711
AC007325.4	0	1.35549	0	0	0.894397	0.954923	0.476693	0.721555	0.81027	0	1.52972	0	0	0	1.46805	1.19511	0	0	0	0	1.38912	2.8714	2.97193	0	0.859924	1.46215	0.581061	1.14415	1.44833	0.993575	1.625	0	2.07031	0	0	0	0	1.09619	0.613074	1.16866	0.698575	0.778487	0.562662	1.87298	0.946484	0.626996	0.717457	0	0.938745
AC008560.1	6.20413	6.48324	4.98978	5.64446	5.41459	4.27055	5.34151	5.65308	6.40332	5.64481	5.80043	4.05133	4.22582	4.51632	5.35896	5.91463	4.79014	5.12029	5.17509	4.94596	5.7448	5.73123	2.145	3.50119	5.12185	4.61586	5.36359	4.96596	5.81571	6.32713	4.91561	4.8143	5.07885	3.52324	4.76527	4.65994	6.40264	6.32343	5.57281	3.99786	5.47907	5.05267	6.27274	6.03507	5.3198	5.14134	2.76522	5.5204	4.12957
AC008575.2	0	0.831406	0	0	0.515426	0	0	0	0	0	0	0	0	0.99622	0.66796	0	0	0	0	0	1.7777	1.36706	0	0	0.493106	0.434068	0.581061	1.14415	0	0	0	1.3764	0	0	0	0	0	0	0	0	0	0	0.562662	0.736145	0	0	0	1.80505	0
AC008758.6	1.11346	1.11711	0	1.48488	0	0	0.834388	0	0	0.516131	0	0	0	0	0	0	0	0	0	0.908553	1.7777	2.0562	0	1.84026	0.493106	0	0.581061	0	0	0.993575	1.625	0	0	0.765389	0	1.03961	1.16258	1.94288	0	0	1.16723	0	0.562662	0	0	0	0	0	0
AC009690.1	0.661586	0	0	0	0.515426	0	0.834388	0	0	1.65561	1.93771	1.84663	1.72689	0.99622	0.66796	1.19511	1.07804	1.2676	1.57939	1.4617	0.855668	0.839734	3.87693	0	0	0.434068	0	0	1.44833	1.57639	0	0	0.847951	0.765389	1.29589	0.611488	0	0.649796	1.37214	1.16866	0.698575	1.28135	0.966418	0	0.549506	0.626996	0	0	0
AC009779.3	0	3.75175	0	0.535789	0.515426	0	2.51061	1.20033	2.25329	1.19556	2.92706	0	0	1.57992	1.12277	0	1.07804	1.93176	1.21762	1.4617	0	0.839734	0	0	2.98678	1.03781	0.581061	1.14415	0	0	0	1.3764	0.847951	0	2.77001	1.03961	2.57393	0.649796	1.37214	1.52207	1.80389	0	0.562662	0	0	0.626996	0	0	1.90711
AC011005.1	3.36585	4.21233	4.81525	4.7594	4.76524	3.44016	3.87816	4.35535	4.81391	4.72119	3.50845	2.90525	4.39377	3.57802	4.84171	4.59772	4.31395	3.44005	4.91475	4.77161	4.40871	3.59169	1.43907	3.79741	4.52378	4.46351	4.94284	4.43113	4.44275	4.3453	3.75558	3.7834	3.8678	4.2627	4.71286	4.88279	4.99839	4.76402	4.07771	4.34656	4.89013	4.57837	4.63515	4.47917	4.80157	4.50931	4.6345	3.08462	5.00779
AC011043.1	0	0	2.20804	0	0.515426	0	0.834388	1.20033	1.32601	0.516131	0.958771	1.20056	0	0	0	0	0	1.2676	0	0.908553	0	0	0	0	1.15213	0.767294	0	0	0	0	0	0	1.37845	0.765389	0	0	0	0	0	0	0	0	0.562662	0	0.946484	1.0626	1.19444	0	0
AC011462.1	1.45705	1.89839	0	0.925596	0	0	0.476693	0.721555	0	2.28423	1.52972	1.20056	0	0	0	1.19511	1.6881	0	0.733627	0.908553	1.38912	0.839734	2.145	1.19559	0	0	1.79898	1.77412	2.15634	0	1.625	0	0	0	0.978333	1.03961	0.695357	1.09619	0	0	0.698575	2.40381	0.966418	1.87298	1.51316	1.0626	1.19444	0	0
AC012651.1	0	0	1.49069	0	0	0	0	0	0	1.19556	0.958771	0	1.72689	0	0	0	0	0	0.733627	0	0	0	0	0	0.493106	0	0	0	0	0	0	0	0.847951	0	0	1.03961	0	0	1.86694	0.699563	0	0	0.562662	1.22122	0.549506	0	0	0	0
AC020915.1	5.11876	5.61277	5.83586	6.11603	5.77286	5.95422	5.97418	6.45878	6.32412	6.37768	4.91902	4.9477	5.85756	5.8752	5.83133	6.65744	6.83717	6.80993	6.44569	6.71949	6.87752	7.08791	6.00729	6.5332	5.86922	5.78293	6.06525	6.1779	7.20904	6.4219	6.03599	5.80912	5.94943	6.03087	5.93432	5.94722	6.65399	6.91263	6.34848	5.98644	6.67994	6.45212	6.80915	6.82663	6.08228	6.05141	6.07384	6.97408	6.61746
AC020915.2	0	2.6008	2.20804	0	2.14904	1.52454	1.74386	1.84633	0	0.89548	0	0	1.34488	1.99433	0	1.19511	1.6881	0	1.86839	0	0.855668	1.36706	0	0	1.15213	2.80067	0	0	0.898757	1.57639	0	0	1.37845	1.26283	0	2.23107	0.695357	1.09619	2.0625	1.16866	0	2.58672	1.28154	1.87298	1.51316	1.66784	0	0	0
AC023055.1	0	0.474783	0	0.925596	0	0	0.476693	0.721555	0.81027	0	0	0	0	0	0	0	0	0	0	0	0.855668	0.839734	0	0	0	0.434068	0.581061	0	0	0	0	0.846469	0	0	0	0	0	0	0	0	0	0	0	1.58359	0	0	2.28264	1.80505	1.90711
AC023509.3	0	1.73909	0	0	0	0.555068	1.12078	0.721555	1.32601	0.89548	1.93771	2.63068	0.823785	0	0.66796	1.19511	0	0	0	1.4617	0	0	0	0	0.859924	0.767294	0.581061	1.14415	0	0	2.04496	0.846469	0.847951	0	2.54867	0.611488	0	0.649796	0.613074	0	1.16723	0	0.966418	0	1.25747	1.0626	0	0	0
AC025594.2	0	0	0	3.85719	0	2.38492	0	1.55919	1.32601	0.89548	0	2.63068	0.823785	0	1.12277	0.717922	0	0	0	1.4617	0	0	1.43907	0	0.859924	1.46215	0	0	0	0.580682	1.625	1.3764	0	0.765389	0	0	0.695357	0	0	1.16866	0.698575	0	0.562662	1.87298	0.946484	1.0626	0	1.80505	0
AC040162.1	2.76939	1.11711	3.77312	1.23217	2.97648	3.16624	3.79921	3.02477	2.96011	2.97853	1.52972	3.66501	3.81668	3.1632	4.26705	3.41578	3.84136	1.2676	3.45183	3.63263	3.88393	2.8714	2.61692	3.79741	4.24251	3.57073	3.79646	1.77412	2.41205	1.57639	3.37571	3.60565	2.88744	3.83761	4.0464	3.2396	3.17803	3.25311	3.93517	3.28335	3.99545	4.12537	2.94071	2.93682	4.96037	3.75702	3.92355	2.58227	3.88293
AC068775.1	4.93889	3.7929	3.95251	4.40858	4.59625	4.88867	4.05849	4.52761	4.51429	5.14605	3.62338	4.05133	4.1019	2.31587	4.3527	4.81158	3.59832	3.23964	5.17509	5.20803	4.5147	5.33935	4.99125	4.6734	3.96984	3.94416	4.11822	3.57184	5.37954	4.57262	4.58066	3.60565	4.54834	4.31436	5.12749	4.71897	4.33613	3.62981	4.47123	4.30161	5.19004	3.79451	4.39463	4.47917	5.16063	4.60922	3.79552	1.80505	3.05916
AC069503.2	0	0	0	1.69985	0	1.74252	0	0	0	0	0	2.63068	1.34488	0	0	0	1.07804	1.2676	0	0	0	0	0	1.84026	0.493106	0.767294	0	0	0	1.31421	0	1.3764	0.847951	1.26283	0	0	0	0	0	0	0.698575	0	0.966418	0	0	0	2.28264	0	0
AC072022.1	0.661586	1.56	0	0.925596	1.44237	1.93185	0.834388	1.55919	1.32601	1.19556	2.92706	3.80559	1.72689	2.80087	1.12277	1.83966	1.6881	1.2676	1.21762	1.4617	1.38912	1.36706	2.145	2.89761	0	1.03781	1.57715	1.77412	3.39356	1.99035	0	1.3764	0.847951	2.16965	0.978333	1.63753	1.7979	1.09619	1.64065	0.699563	1.5204	2.19429	1.28154	1.87298	1.91896	2.68784	2.62158	0	1.5027
AC079447.1	1.96684	1.11711	0	1.48488	1.19424	0.954923	1.12078	1.20033	1.32601	1.65561	0	0	0	0	0.66796	2.07863	1.07804	0	0	0.908553	2.08352	0.839734	0	1.19559	0.493106	1.03781	0	1.14415	0.898757	0	0	0	0	0	1.29589	0.611488	1.16258	1.09619	1.37214	0.699563	0.698575	0	1.94933	0	0.946484	1.39673	0	0	0
AC090004.1	0	0	0	0	0	1.93185	0	0	0	0	0	1.84663	0	1.57992	0	0.717922	0	0	0	1.4617	0	0	0	1.19559	0.859924	1.03781	0.581061	1.14415	0	0	1.03013	1.3764	0	0	0.570554	0.611488	0.695357	0	0	0	0	0	0.562662	0.736145	1.51316	1.0626	1.5523	1.80505	0
AC090360.1	0	1.73909	0	0	1.65401	0.954923	0	0	0	0	1.93771	1.84663	0.823785	0	0	0	0	2.7291	0	0	0	0	0	0	0	0	0	0	0	0	0	0	0	0	0	0.611488	0	0	0	1.80573	0	0	0	0	0	0	0	0	0
AC092821.1	4.82505	0.474783	3.77312	1.23217	0	0.555068	3.26515	2.08569	0	0	0.958771	3.13582	0	1.57992	0.66796	1.55308	0	1.2676	0	0	0	0	2.145	0	0	1.63516	0	0	0	0.580682	0	0.846469	0	0	0	1.36933	0	0	0	0	0	0	0.562662	0	1.51316	1.66784	0	0	0
AC092835.1	0	0	0	0	0.894397	0.954923	0.476693	2.08569	2.64956	0.89548	4.16878	0	0.823785	1.57992	2.18045	2.28359	2.44484	4.372	0.733627	0	0	0.839734	0	3.12801	1.15213	0	1.79898	0	0	0	0	2.71955	1.37845	1.26283	0.570554	2.05901	2.03437	1.71184	0	1.16866	2.97304	0.778487	0	0	0.549506	0.626996	0.717457	0	0
AC097372.1	0	0	0	0	0	0	0	1.20033	1.32601	0	0	0	0	0	0	1.55308	0	0	0.733627	0	0	0	0	1.84026	0	0	0	0	0	0	0	0	0	0	0	0.611488	2.23747	1.71184	0	1.16866	0	0.778487	0	0	0	2.80484	0	0	0
AC099489.1	0	0.831406	2.20804	3.61393	2.14904	1.93185	2.69637	0.721555	2.46499	1.19556	2.25538	3.50923	2.27805	3.31512	0.66796	2.28359	0	3.23964	1.21762	2.42916	3.42158	4.00042	3.25661	2.62328	0.493106	0.767294	1.57715	1.77412	2.15634	0.580682	3.75558	1.76311	2.07031	3.52324	1.556	1.63753	3.17803	2.96852	1.64065	1.80573	1.80389	0.778487	0.562662	0.736145	1.25747	0	2.07772	1.80505	3.05916
AC104581.1	0	0	0	0	0	1.52454	1.12078	0.721555	2.25329	2.4063	1.93771	2.63068	3.55834	2.57866	2.51364	0	1.6881	1.93176	1.57939	2.83595	1.38912	2.52063	1.43907	2.89761	1.94572	2.47599	3.1595	2.54612	2.15634	1.31421	2.36984	1.3764	3.8678	2.86759	1.29589	0.611488	0	0	2.23469	2.42441	2.7238	1.28135	0.562662	0	1.51316	2.68784	0	0	0
AC104836.1	0	3.57433	0	0	2.62129	2.24911	2.04698	2.63033	2.64956	2.7206	0.958771	1.84663	0	2.31587	2.65522	3.41578	1.6881	1.93176	1.57939	1.4617	1.38912	0.839734	2.61692	0	1.60282	2.47599	2.7973	2.54612	0	0	1.03013	0.846469	1.76546	1.26283	3.20892	2.52369	0.695357	0	2.3885	1.80573	1.80389	0.778487	0.562662	0	2.71436	2.26616	0	1.80505	0
AC119396.1	3.19306	3.19911	0	0	0.894397	0.954923	3.71568	3.02477	3.70671	4.28503	0	0	2.27805	1.99433	5.13553	4.77807	0	0	4.88269	4.94596	3.88393	2.0562	1.43907	1.84026	0.493106	0	2.7973	2.81778	2.62918	2.89574	0	2.06777	0	2.16965	4.6305	4.16114	3.60254	2.4729	1.64065	1.80573	4.4711	3.26062	4.06529	3.27118	2.23532	1.0626	0	3.4565	0
AC135178.2	0	0	0	0	0	0	0	0	0.81027	0	0	0	1.72689	0	1.12277	0	0	1.2676	0	0	0	0.839734	0	0	0	0	0	0	0	0	2.04496	0	0	0	0	0	0	0	0	0	2.04072	0	0	0	0.946484	1.0626	0	0	0
AC233723.1	0	0	0	1.23217	0	0.954923	0.834388	0	0	0	0	2.29127	1.72689	0	0.66796	1.55308	0	0	0	0	0	0	0	0	0	0	0.994143	0	0	0	0	0.846469	0	0.765389	0.978333	0	0	0	1.37214	0.699563	1.16723	0.778487	0.562662	0.736145	0.946484	1.66784	0	0	0
AC233755.1	0	0	6.48707	0	0.894397	2.92017	0	0.721555	0	0	0	0	0	0.99622	0	0	0	0	0	0	0	0	0	0	0	4.97912	0	0	0	0	1.03013	4.44297	0.847951	1.92574	0	0	0	0	1.04196	4.86198	0	0	0	0	1.91896	1.0626	0.717457	0	0
AC240274.1	0	0	0	1.8869	0	1.26766	0	0.721555	0.81027	0.516131	0	0	0	0.99622	1.12277	1.19511	1.07804	0	0	2.17269	0	0	1.43907	1.19559	1.78443	1.78963	0.581061	1.14415	0	0.580682	0	1.3764	0	1.26283	0.978333	1.86361	0	0	0	0	0.698575	1.65351	0.562662	0.736145	0	0	0	0	0
AC244197.3	1.73434	0.831406	0	1.8869	0.515426	0.555068	0.476693	0	0	1.44385	0.958771	0	1.72689	0	0	0.717922	1.6881	1.93176	1.86839	0.908553	1.38912	1.75239	2.145	1.19559	1.15213	1.03781	2.1608	0	1.44833	1.57639	2.36984	1.76311	2.32185	0	0.570554	0	2.03437	2.3169	2.23469	0.699563	1.16723	1.28135	0.966418	1.22122	0.946484	0	2.07772	0	0
ACAA1	6.50145	5.72332	6.97621	5.67018	6.13208	5.51025	6.90727	6.43734	6.67206	6.05262	4.24256	5.86108	6.52145	5.16257	7.09823	6.60106	5.87726	5.28559	6.89459	6.60715	5.8294	5.57269	6.2537	4.87717	6.62038	6.54416	6.69573	6.10368	5.62672	5.9062	5.38011	6.17053	6.14149	5.22462	6.96791	6.74274	6.21093	6.05374	6.32961	6.25749	7.01478	6.74932	6.39226	6.55767	6.82847	6.03952	7.54841	4.38924	5.75963
ACAA2	7.07488	7.4846	6.08702	6.79097	5.75002	7.00184	6.2879	7.33354	6.66136	7.24356	5.61842	6.15194	5.62973	5.82545	5.88981	7.0573	5.00506	5.73013	6.86208	7.81732	6.72025	7.26871	6.22097	7.0084	6.92129	6.81994	7.20751	6.62968	5.9428	5.60209	4.75783	6.53575	5.79171	5.72212	6.71163	7.91071	5.71151	6.82123	5.82271	6.38145	6.86863	7.05892	6.69423	6.93264	7.21804	7.02248	6.80499	6.33666	5.63208
ACACA	5.64019	5.09277	3.56821	4.34615	4.69522	5.01966	5.0319	4.48643	4.41586	5.40228	5.20394	4.05133	3.35622	4.80006	4.81178	4.96837	5.39619	5.12029	4.59685	4.21282	5.98502	6.36354	6.11808	5.40232	4.73718	5.20186	5.39793	5.1737	5.22139	5.27286	5.22794	4.08422	4.64376	4.03529	4.88852	4.90837	5.47086	5.35142	4.93795	2.72598	4.20486	4.29268	6.1129	6.16121	3.75668	5.59569	5.05372	5.43979	5.19997
ACACB	3.28204	4.4104	2.20804	2.57218	2.14904	2.24911	1.90337	2.47059	2.46499	3.12797	3.50845	3.50923	2.98739	2.80087	2.18045	2.62258	3.13391	3.61598	3.26553	3.15291	2.08352	2.0562	4.5391	2.89761	1.395	3.00374	2.89672	3.57184	2.98471	3.57316	1.03013	0.846469	2.72238	2.16965	3.35287	2.05901	2.84656	3.41577	2.77076	2.42441	3.61025	3.71816	3.26091	2.50081	2.60868	1.39673	1.19444	3.99697	2.48138
ACAD10	3.28204	5.61277	1.49069	2.45874	0.515426	0.954923	3.00861	4.10634	4.31023	4.62388	1.52972	0	1.34488	0.99622	4.22224	5.02661	0	0	4.18849	4.72452	3.62461	0.839734	4.64158	4.34736	2.34333	3.73187	4.27427	4.25944	1.84534	0.580682	2.85862	2.71955	3.29269	4.03529	3.66018	3.59509	2.23747	2.4729	1.04196	3.53707	4.25279	4.57837	2.26782	1.87298	1.73028	4.54338	2.28264	2.58227	2.48138
ACAD11	1.73434	1.56	0	0	1.19424	0	1.35963	1.20033	1.70515	2.28423	0	0	0	0	1.12277	0.717922	0	0	0	1.4617	0	1.75239	1.43907	0	0	0.434068	0.994143	1.14415	0	0.580682	1.03013	0.846469	0.847951	1.26283	0	0.611488	1.16258	0	0	0	2.42232	1.28135	1.28154	0	0	0	0	0	0
ACAD8	7.02419	2.85506	6.23304	7.53792	6.13208	6.20422	6.50869	7.1611	6.69323	6.6114	4.50488	4.9477	6.56903	5.38493	6.78047	6.08874	5.84973	6.21325	6.92638	6.62007	6.38507	5.93118	5.06686	4.43603	7.43763	6.62335	6.40625	6.35896	4.60528	5.85771	6.73149	6.00111	6.84036	5.88474	6.88744	6.62424	6.14932	6.02881	7.1643	6.72566	6.26667	6.0149	6.03108	6.41863	6.2586	6.26048	5.91346	5.66926	6.63087
ACAD9	1.73434	4.9363	3.56821	3.44548	4.57041	4.58452	4.41688	3.73663	4.46592	4.25284	4.00885	3.33457	3.24344	2.99338	3.91951	4.15097	3.59832	3.44005	4.84991	5.02582	4.46268	4.95463	3.25661	3.32663	4.88377	4.89652	4.51234	4.72319	4.25955	4.07534	3.22306	2.88455	3.94476	2.86759	3.76685	4.90837	3.27351	4.30562	3.88434	4.15772	3.45502	4.29268	4.42698	4.02782	4.48058	4.57668	3.72698	3.08462	3.88293
ACADM	7.41694	6.96044	7.32464	6.31657	6.47622	6.78571	7.19244	6.93493	7.10214	7.19779	4.16878	4.60699	6.02045	5.96983	7.02836	7.23454	6.64232	5.80468	7.06852	7.44129	5.63156	5.09459	5.06686	6.83987	7.78547	6.92786	7.20266	7.1679	4.88397	5.43036	6.34429	6.6548	6.29636	6.63917	7.22341	7.5494	4.14736	4.79392	6.03564	6.61061	7.11542	6.07737	4.84124	5.25853	7.08151	7.1496	5.60516	4.5515	5.87682
ACADS	0	4.4366	2.20804	4.60799	4.2177	3.08879	3.75805	4.26084	3.78766	3.96568	3.72982	3.50923	3.46082	2.99338	3.74042	4.93835	3.30587	0	3.61681	0.908553	3.30824	2.52063	3.49426	4.93916	4.52378	4.24054	3.79646	3.57184	3.50761	3.84599	3.37571	3.28969	3.4059	2.56042	5.12749	4.71897	2.96572	3.92824	3.83166	3.53707	3.7504	2.89491	3.63782	3.54244	5.86998	4.32568	3.98354	3.08462	0
ACADSB	7.93193	7.07746	4.50607	4.85218	5.37034	5.01966	7.07585	6.71195	6.76495	6.6114	6.0261	5.57708	6.52145	5.31455	6.71729	6.6201	5.39619	5.33674	6.69678	7.31188	6.82698	6.79144	5.80134	6.57285	7.07308	6.40168	6.69573	6.24849	5.85933	6.4467	5.94129	5.07561	5.30002	5.16958	6.92823	7.17563	6.21093	6.65199	5.42061	5.89862	6.45258	6.70055	5.98836	6.23956	6.85182	6.09801	5.13532	4.82978	5.54976
ACADVL	6.33467	7.91558	9.88285	8.09323	8.13872	7.59885	7.6684	7.82551	7.5066	7.66948	7.95008	8.23938	7.63591	7.25927	7.50596	7.85298	7.52624	7.91707	7.39825	7.52612	6.64055	6.90987	6.43585	7.07894	8.70822	9.06981	7.53522	7.20387	7.08593	7.30461	7.79408	8.04206	7.51244	7.35808	7.48014	7.9482	7.45137	7.76665	7.83056	8.44274	7.85858	7.86274	7.6048	7.92277	7.94932	7.62974	8.54953	7.76828	7.64356
ACAN	0	0	0	0	0	0	0.476693	0	0	1.84024	0	0	0	1.57992	1.74644	0	0	0	0	0.908553	0.855668	1.36706	2.145	1.84026	0	0	0	0	1.44833	1.57639	0	0	0	1.63203	0.570554	0	1.16258	0.649796	0	0	0	1.65351	0.562662	0	0	0.626996	0	0	0
ACAP1	6.77874	7.92255	5.69172	7.28271	6.91656	6.65074	8.02785	7.87022	8.06881	7.946	8.7335	8.61869	7.60771	7.46008	8.40257	8.34294	7.08162	6.71647	8.27861	8.12896	6.59294	6.37731	7.38381	7.50504	7.46783	7.53641	8.24097	7.98824	7.09508	7.67018	7.08156	7.21575	7.61018	7.18848	8.34664	8.20974	7.83465	7.45669	7.76535	7.33424	8.23774	8.62625	8.00376	7.67274	8.13683	7.6178	8.48613	8.11832	7.40686
ACAP2	8.43955	8.27631	6.97621	7.70582	7.68532	8.24408	8.18944	8.11612	8.1283	8.18223	8.64785	8.08239	7.45146	7.57743	7.9662	8.08309	7.65907	7.13291	7.97846	8.08769	7.37641	7.27608	8.47972	8.57615	7.39984	7.38102	8.2898	8.37756	7.42037	7.64896	7.6814	7.65336	7.40759	7.45908	8.03865	8.11129	7.20721	7.29362	7.5901	7.63073	8.05383	8.0418	7.63973	7.34669	7.81024	7.73302	7.89149	7.9393	7.91966
ACAP3	2.16701	4.27175	4.50607	5.06095	4.11419	4.08356	3.20517	4.10634	3.32804	4.043	3.72982	5.4964	3.81668	1.99433	3.97459	3.12726	3.30587	3.00684	2.49562	3.73121	3.05074	4.99091	4.82698	4.43603	2.91064	4.12918	3.51285	4.16528	4.12306	3.74297	1.625	3.86469	2.32185	3.43264	4.60196	4.65994	3.74262	3.81617	3.77698	3.18779	3.53472	4.00198	3.46164	4.64189	3.22412	3.2794	5.35563	4.2064	2.7007
ACAT1	6.86047	5.7858	7.56426	6.51407	6.12322	6.07963	6.45819	6.39346	6.78481	6.52645	6.90569	6.97311	6.72419	6.01491	7.02184	7.20962	6.45402	5.84056	6.48892	6.67064	6.09163	5.89335	5.70995	5.11061	6.969	6.49447	6.63943	7.00074	5.83769	6.28191	5.96556	5.84962	6.25162	6.34838	6.71163	6.50354	5.45057	5.81218	6.56566	6.93143	6.80576	6.71043	6.50262	5.9444	7.02614	7.22503	6.24292	4.82978	4.87886
ACAT2	6.94465	5.88427	6.12493	6.56977	6.6953	6.27586	6.35845	6.59091	5.93742	6.0712	5.77579	6.09827	6.54543	5.69302	6.36208	5.92997	6.75049	6.03891	6.56158	6.41291	6.17482	5.79417	2.145	4.87717	7.30265	7.24742	6.10737	5.1245	6.82502	6.68769	6.32567	6.29306	6.68078	5.88474	6.26978	6.5449	6.88319	6.9463	6.61325	6.81632	6.2783	5.73387	6.52521	6.58793	7.01066	6.9289	6.16734	6.19649	6.26865
ACBD3	6.71625	7.22003	7.87357	6.60353	7.13945	7.37245	6.52104	6.89616	6.79463	6.37019	6.87122	6.94298	7.04338	7.36751	5.91818	6.62952	6.89218	7.10368	5.71972	6.47112	7.14017	7.40268	7.21127	6.88782	6.15972	6.41954	6.04372	6.40089	7.76231	7.40926	6.85353	6.98981	7.10633	7.17457	6.10671	6.33455	6.99248	7.61161	6.97081	7.15634	6.26667	6.97937	7.18042	7.34078	6.57851	6.30088	6.15434	6.79122	6.7214
ACBD4	0	3.7094	0	4.026	3.32449	0	3.53255	3.66462	2.64956	3.12797	3.09579	4.1601	3.35622	0.99622	3.67542	3.41578	1.07804	1.2676	2.10905	3.00312	2.55031	2.52063	2.97193	3.50119	3.7251	3.48286	4.27427	1.14415	4.04965	2.98874	2.04496	1.3764	2.53597	0.765389	4.00341	3.97997	3.17803	3.33673	3.16071	4.59027	2.2441	2.19429	3.26091	2.50081	3.65416	1.89597	0	0	4.05195
ACBD5	6.70019	6.31689	6.54415	6.16206	6.28291	6.81607	5.93778	6.52127	6.81409	6.05262	5.47275	6.09827	6.13553	5.48445	5.80118	6.51213	5.98242	5.76789	6.40113	6.60715	6.97359	6.72837	6.04518	6.16934	6.40142	5.37049	6.41466	6.55737	5.88066	5.60209	5.58193	5.80912	5.98631	5.08287	5.83973	6.20635	6.95696	6.69224	5.05747	6.16014	6.31262	6.09257	6.67415	6.76615	5.47823	5.52922	6.49042	5.92756	4.96608
ACBD6	6.39575	6.80822	5.28596	5.73252	5.57913	5.46499	6.85942	6.53143	7.10214	6.68562	3.9217	4.1601	4.95567	4.16278	6.65964	6.80616	5.70358	5.61053	6.70597	6.84588	6.29868	6.55746	6.83234	6.66746	6.20823	6.30891	6.80855	6.55737	6.07817	6.3536	4.58066	5.51391	5.07885	5.16958	6.69822	6.2963	6.24666	6.41285	4.86118	5.11673	6.23123	6.40418	6.16178	6.26476	6.02181	6.34985	6.50072	5.06296	5.23551
ACBD7	0	0	1.49069	0.535789	0.515426	1.26766	0	0	0	0	0.958771	3.13582	1.72689	0.99622	0	0	0	0	0	0	0	0	0	0	0	1.03781	0.581061	0	0	0	1.03013	0	1.37845	0	0	0.611488	0	0	0	1.16866	0	0	0	0	0	0	0	4.2064	2.48138
ACCS	4.15969	6.43856	4.11205	4.89642	3.32449	3.16624	4.12475	2.63033	3.09346	4.15173	1.93771	4.1601	2.98739	1.99433	3.67542	4.4776	1.6881	1.2676	4.63583	2.17269	3.71633	3.01925	0	2.62328	1.78443	0.767294	3.84706	3.24353	3.26972	2.79632	5.45057	5.58759	5.56671	5.66357	4.31605	4.68976	3.93013	2.61365	2.23469	4.05314	2.2441	3.02739	3.33097	4.43545	2.905	1.89597	4.47646	3.08462	0.938745
ACD	5.92902	5.58961	6.93412	7.55182	7.48203	6.60974	6.37215	5.47509	5.53021	5.81979	6.20284	4.88569	7.28335	6.18236	6.24376	6.53237	7.18439	6.48669	6.14151	6.13537	6.12548	5.96805	4.03591	4.74457	6.81567	6.5657	6.38072	5.35526	4.44275	5.4952	7.32605	6.77532	7.31641	6.72757	6.09651	6.17508	5.34462	5.55718	7.19068	7.20597	5.47907	5.93281	4.48958	5.48985	6.49199	6.12076	7.31735	5.16679	7.34312
ACE	3.95843	2.69062	0	0	0	0	2.51061	0	0.81027	0.516131	0	2.90525	0	0	1.74644	1.19511	1.6881	0	0.733627	0.908553	0.855668	0	4.5391	2.28426	0	1.03781	2.44984	0	2.41205	2.15992	1.03013	0	0	0	2.13608	2.05901	2.03437	1.94288	0	0	2.04072	1.28135	2.11734	0.736145	0	1.89597	0	0	0
ACER1	4.33629	0	0	0	0	0	2.60648	1.84633	1.32601	2.4063	0	0	0	1.57992	1.46805	0	0	0	3.05154	1.4617	0	0	4.64158	0	1.15213	1.26553	1.79898	1.77412	1.84534	0.993575	0	0	0	0	1.7763	3.8274	0	0.649796	0	1.16866	2.42232	3.93608	0	0	0	0	0	0	0
ACER2	1.11346	0	1.49069	0	0	1.74252	0	0	0	0	2.25538	2.90525	1.34488	0	0	2.28359	1.07804	0	0.733627	0	2.33571	0	2.97193	0	0.859924	0	0	0	0	0	0	0.846469	0	0	0.570554	0	0	0	2.52748	1.52207	0	0	0	0	0	0.626996	1.8388	0	1.90711
ACER3	6.55599	4.24235	5.06972	4.96034	4.74227	5.40235	5.61943	4.60659	5.72776	5.65716	4.72676	6.54193	4.80486	5.85054	4.58281	4.99779	5.43376	6.53129	4.47314	4.40427	4.79268	5.12755	5.80134	6.08958	5.76497	5.46524	4.66115	3.95623	4.55311	5.72883	3.22306	5.20611	5.54216	4.92566	4.71286	4.28349	3.98758	5.18089	4.53851	4.76599	5.51882	5.73387	5.61989	5.01296	4.64998	5.68997	3.01562	6.24474	6.08599
ACHE	0	0	3.3293	0	2.28236	0	0	0	1.32601	0	2.25538	1.20056	2.49064	0	0	0	1.07804	1.93176	0	0	2.90242	3.15335	0	0	0.859924	1.03781	0	0	0	0	1.03013	0.846469	1.76546	0	0	0	3.27351	3.41577	3.77698	2.04267	0.698575	2.40381	3.33097	4.47917	0	0	1.5523	1.80505	0
ACIN1	5.72198	6.23715	5.53157	6.74936	6.3828	7.01237	6.39247	6.67578	6.47839	6.47157	7.19301	7.03154	6.81578	7.51603	6.45215	6.7554	7.43654	7.30971	6.77744	6.39798	7.50414	7.34077	7.29226	7.28397	6.01269	5.99629	6.70947	7.19198	7.31466	6.90609	6.85353	7.20798	6.92827	7.20226	6.51905	6.1214	6.74842	6.87816	6.9647	6.66485	6.84538	6.91241	7.32477	7.51891	6.97389	6.68359	7.20844	8.01081	7.84684
ACKR1	0	0	0	0	0	1.52454	0	0	0	0.516131	4.24256	6.88076	2.27805	1.99433	0	0	0	0	0	0	0	0	0	0	0	0	0	0	0	0	0	0.846469	1.37845	0	0	0	0	0	0	5.68776	0	0	0	0	0	0	0	0	0
ACKR3	0	1.35549	0	0.925596	0.515426	0	0	1.55919	4.25436	1.19556	6.1463	5.11917	2.27805	5.60729	1.12277	3.01666	1.07804	3.23964	3.26553	2.83595	0	0	0	0	3.67995	7.33785	2.57519	4.43113	0	0	3.75558	4.33301	2.88744	0	3.54499	3.31805	0	0	0	3.37298	0	1.94909	1.75914	0	0	0	0	3.99697	0
ACKR4	0	0	1.49069	0.535789	0	0	0.476693	0	0	2.28423	0	0	0	1.57992	0.66796	0.717922	1.07804	0	2.10905	0	0.855668	1.75239	0	1.19559	0	0	0.581061	2.21115	0	0.580682	0	0	0	0	0.570554	0.611488	0.695357	0	0	0	0	0.778487	0	0	0	0.626996	0	0	0
ACLY	6.78637	6.5863	5.7894	5.61829	6.55081	6.39326	6.40585	5.55692	5.9015	6.12553	5.56191	6.20368	6.1974	6.10106	6.277	6.04715	6.17221	6.75459	6.22057	6.11725	6.20679	5.93118	6.64768	6.08958	6.20026	6.79735	6.35473	6.71525	6.53345	5.63124	6.38084	6.53575	5.46587	5.91851	6.47252	6.15384	5.25388	4.90767	5.87571	6.50554	6.57074	6.92945	5.44136	5.30786	6.26731	6.94173	5.94398	5.86719	7.12356
ACMSD	0	0	0	1.23217	0	0	0.476693	0	0	0.89548	0	0	0	0	0	0.717922	0	0	1.57939	0	2.08352	0	0	0	0	0	0	0	1.44833	0	0	0	0	0	0	0	1.7979	0	0	0	0	0	0.562662	0	0	1.0626	0	0	0
ACO1	2.99672	4.95455	4.71937	5.35848	4.69522	3.23975	4.848	4.35535	2.25329	4.15173	4.09103	5.5373	3.96632	4.63659	3.80262	4.15097	4.23101	4.46689	4.71078	4.06944	2.33571	5.15978	5.45242	4.15177	5.21975	5.15998	4.57372	3.83912	5.77074	2.68955	4.14366	3.50782	4.27789	4.45909	4.28048	4.20308	3.87029	5.11136	4.96266	3.88052	3.87812	4.9226	3.98064	3.54244	4.32243	3.2794	3.12621	4.2064	4.73726
ACO2	5.25688	5.58961	7.60508	5.45038	6.71902	5.38625	5.98314	5.95424	5.88319	5.91542	5.80043	3.80559	6.1974	4.80006	6.45215	5.88345	5.70358	4.04296	6.57167	6.25618	6.14211	4.7154	5.20714	4.51957	6.86693	5.7074	6.02187	4.34784	6.04077	5.88216	5.41577	6.47233	6.23639	5.88474	6.08625	6.33455	5.97564	5.99059	6.71129	6.6737	6.31262	5.82771	6.35911	5.91287	6.31849	5.4234	5.89796	4.82978	5.46246
ACOT1	0	1.56	0	0	0.894397	0	0.834388	2.08569	0	1.44385	0	0	1.72689	1.57992	1.9797	2.62258	1.07804	1.2676	0.733627	2.17269	2.33571	2.30702	1.43907	0	1.94572	2.17325	0	1.14415	1.44833	1.79817	1.625	0.846469	2.07031	0	1.556	2.05901	2.03437	1.94288	1.04196	0.699563	1.16723	1.28135	2.64314	2.32029	1.25747	1.66784	0	0	1.90711
ACOT13	3.95843	4.30057	3.95251	3.98561	5.09022	5.1204	4.6143	4.1597	4.13569	3.50115	3.82895	4.52801	3.12109	2.57866	4.71806	4.55878	2.93866	3.44005	4.59685	4.46283	4.23351	4.26029	5.13871	3.50119	5.13863	4.80889	5.57347	4.65553	3.89058	4.23573	2.85862	2.31918	4.93536	3.76521	5.06614	4.65994	4.14736	2.85965	4.36402	4.59027	4.29917	4.9891	3.46164	3.27118	4.51023	4.11523	2.89585	3.99697	2.7007
ACOT2	4.60127	4.69718	1.49069	3.85719	4.87487	4.19864	4.56742	4.26084	4.51429	4.81235	3.09579	2.63068	4.54419	4.31474	5.25157	4.81158	4.5375	4.04296	4.24001	3.99202	4.83422	4.83997	4.73725	3.79741	4.71497	5.14575	5.11788	4.06454	4.60528	4.71553	4.22632	4.21397	4.39222	4.03529	4.65848	4.43199	4.09604	4.73349	3.93517	3.75278	4.05072	3.79451	4.60719	4.39036	4.7023	5.22771	2.46204	2.58227	3.88293
ACOT4	5.0944	5.5178	0	4.06529	4.87487	4.88867	5.70855	5.77778	4.56109	4.21992	3.50845	0	3.35622	3.57802	5.33811	5.23857	4.66934	2.7291	4.91475	5.40008	5.65493	5.79417	3.87693	4.51957	5.34073	4.44037	4.60345	4.58453	5.04374	4.3453	1.03013	4.49496	5.35745	0	4.71286	5.0064	5.20627	5.42968	3.39661	1.52207	2.97304	1.65351	5.02154	5.5729	4.06711	4.24515	2.89585	0	1.5027
ACOT7	3.9034	3.19911	5.21742	5.47976	6.64047	6.30184	4.30702	3.58884	3.62095	3.50115	5.47275	5.4543	6.60371	5.45203	4.68541	3.12726	6.39809	5.56836	4.28975	3.63263	5.31689	3.49395	3.25661	2.62328	4.30332	4.5087	3.79646	3.95623	4.19292	4.23573	5.67316	5.07561	5.46587	4.99061	4.54314	4.02744	4.88201	3.81617	5.08023	5.48159	5.13994	3.55213	5.84009	5.01296	6.64015	6.18693	6.12801	5.06296	5.04833
ACOT8	4.11195	5.14137	5.83586	4.28089	4.8536	3.72249	5.58454	5.31967	5.35535	5.6694	4.31274	2.29127	3.7356	4.57771	5.43947	4.99779	4.39238	3.23964	5.48368	5.20803	4.5147	4.06991	3.25661	5.16351	5.05269	5.10218	4.54335	5.47785	4.25955	5.00989	2.04496	3.7834	3.29269	3.83761	5.79	6.04272	3.74262	4.63783	4.66435	5.19254	5.23845	5.14306	5.53338	5.15451	5.89267	5.59569	4.29896	0	3.4706
ACOT9	7.11782	6.16063	7.05688	5.82698	7.34775	6.29323	7.29312	6.57136	7.13345	6.1779	6.10733	6.09827	7.27621	6.91136	6.44242	6.68482	7.0212	7.05869	6.9026	6.81249	6.2687	5.91239	6.2537	5.56845	7.04664	6.51122	6.37211	6.02543	6.00238	7.06403	7.96026	6.60836	7.8935	7.36422	6.54176	6.32508	7.04754	6.37379	8.03078	7.45716	6.86863	5.89862	6.5621	6.37301	6.86335	6.8562	7.38007	7.49664	8.28455
ACOX1	4.20591	4.86092	5.9669	5.98898	5.89241	5.49532	4.848	4.52761	5.18651	4.28503	5.96203	5.5373	5.5608	4.08034	5.18307	4.15097	5.57497	4.63976	5.22708	4.34323	4.56491	4.57905	4.64158	4.59853	5.93795	5.38268	4.31078	4.34784	3.97231	4.3453	4.64217	5.94615	4.85788	3.52324	5.34971	3.93088	4.5419	4.46277	5.86264	5.91364	5.35282	4.00198	4.57867	4.47917	5.73836	5.8346	6.00314	5.66926	5.63208
ACOX3	3.52014	4.63065	4.50607	4.52588	4.97676	3.67027	4.12475	5.27201	4.36401	2.89757	3.50845	3.66501	5.12441	4.45221	3.53591	4.39157	4.60492	4.79412	4.67379	5.10149	4.5147	4.26029	4.17909	3.12801	3.67995	4.80889	3.1595	2.81778	3.71176	4.19727	4.51641	4.89392	3.94476	3.43264	4.0464	3.2396	4.04283	3.62981	5.01084	4.5524	3.93798	4.18332	3.79481	4.47917	4.77738	4.76174	5.44369	1.80505	5.2702
ACOXL	0	0	6.30086	1.48488	1.44237	0.954923	0	1.55919	0	1.84024	1.93771	2.63068	0	1.57992	0	0	1.07804	3.44005	0	0	0	0	0	0	0	1.46215	0	0	0	0	1.03013	2.31918	0	2.86759	0	0.611488	0	0	0.613074	3.94038	0	0	0	0	0.549506	2.42082	0	1.80505	0.938745
ACP1	8.92033	8.22462	8.42263	7.52036	7.66104	7.42854	8.18944	8.48874	8.30369	8.0433	6.16539	6.76498	7.62469	7.35003	8.34365	8.32855	7.97161	7.58822	8.30606	8.35449	8.68463	8.62308	7.03421	7.65111	8.06552	7.80677	8.0327	8.55979	8.37166	8.4029	7.89859	7.7528	7.88376	7.99852	8.16594	8.25282	8.73413	8.5717	7.77584	7.9292	8.10042	7.91926	8.35009	8.34225	7.87435	7.92297	7.67661	6.58177	7.35932
ACP2	0	4.18168	5.83586	2.20097	2.97648	4.04307	3.14258	3.80521	3.52977	4.85586	0	4.05133	2.84003	4.24076	3.29754	3.72808	3.45949	3.44005	2.49562	4.67585	4.61343	2.70665	5.45242	4.25288	4.36167	4.59505	5.19803	3.0463	1.44833	3.98793	3.37571	4.01469	3.7865	2.56042	3.28269	5.30494	3.98758	3.62981	3.98426	4.62717	3.61025	4.81673	3.74435	1.58359	5.14181	4.11523	1.5523	2.58227	1.5027
ACP4	0	0	0	0	0	0	0	0	0.81027	0.89548	1.52972	0	0	0	0.66796	0	0	0	0	0	1.38912	0.839734	2.145	0	0	0	0	1.14415	2.41205	0.993575	0	0	0	0.765389	0.978333	0	0	0	0	0	0.698575	0	0.966418	1.22122	0.946484	0	0	0	0
ACP5	0	1.35549	0	2.45874	2.4044	1.93185	0.476693	1.84633	0.81027	1.44385	3.62338	2.29127	2.84003	0.99622	2.90247	1.19511	1.6881	1.2676	2.80019	0	2.33571	0.839734	2.145	2.89761	3.31678	2.38196	0.994143	1.14415	0	1.99035	0	3.28969	0.847951	2.16965	1.29589	1.03961	1.51493	0	2.3885	4.10638	3.1855	2.19429	3.02766	1.87298	4.32243	3.50368	0.717457	2.58227	2.22263
ACP6	3.19306	4.78137	3.77312	4.58114	4.11419	4.19864	5.27011	6.4481	4.41586	5.35757	4.50488	4.88569	3.35622	4.57771	4.58281	5.83538	4.60492	5.69136	3.76484	5.74496	3.71633	4.95463	3.49426	5.97586	4.86372	5.7737	6.37211	4.06454	5.54894	3.23641	4.37864	4.8143	4.64376	4.67208	4.84048	5.64641	4.04283	3.56193	2.65424	2.85601	3.61025	5.25539	0.966418	5.12729	4.67638	5.24852	2.62158	4.2064	2.7007
ACRBP	0	0	0	3.44548	0	0	0.834388	1.20033	0	2.00389	1.52972	0	2.27805	1.57992	3.53591	0.717922	0	0	0.733627	2.17269	0	2.70665	2.145	4.6734	1.78443	0	2.7973	0	2.98471	4.47955	0	0.846469	0.847951	3.33596	4.84048	5.83163	0.695357	2.74189	0	0.699563	3.53472	4.48928	1.54001	2.93682	0	0	0.717457	0	0
ACRV1	0	1.11711	0	0	0	0	0.834388	0	0.81027	0	0	3.33457	2.02863	0	1.12277	0	0	0	0.733627	0	0	0	0	1.84026	0	0	0	1.14415	2.15634	0	0	0	0	0	0	0	0.695357	0	1.04196	0	0	0	1.54001	0	0	0.626996	0	0	0.938745
ACSBG1	0	0	0	0	0	0	0	1.84633	1.70515	0	3.82895	2.29127	0.823785	0	0	0	2.44484	1.2676	0	0	1.38912	1.75239	0	1.19559	0	0.434068	0	0	0	0	0	0	0	1.92574	0.570554	0	0	0	0.613074	0	0	0	0.562662	1.22122	1.73028	0	0	0	3.4706
ACSBG2	0	1.56	0	0	0	0	0	0	0	0	1.52972	0	0	0	0	1.19511	0	0	0	0	0.855668	2.30702	0	0	0	0	0.994143	0	0	0	0	0	0	0	2.4238	0	0	1.09619	0	0	1.16723	0	0	0	0.946484	1.89597	0	0	0
ACSF2	0.661586	1.56	2.68498	0.535789	2.14904	0.555068	2.93666	2.08569	0.81027	1.19556	4.72676	0	1.72689	4.63659	3.74042	3.65611	4.23101	0	0	2.83595	1.7777	0	0	4.81239	3.3746	2.87158	2.57519	1.14415	0	3.57316	2.04496	1.76311	1.76546	2.99969	2.2871	1.36933	0	1.43661	2.3885	2.72598	2.58092	1.94909	1.94933	2.50081	0.946484	1.0626	0	0	4.12957
ACSF3	4.60127	5.24878	4.98978	5.42039	4.37526	3.72249	5.0828	5.49599	4.13569	5.78645	4.72676	4.60699	4.63641	3.31512	4.95559	5.50754	5.39619	4.46689	5.84145	5.72117	5.8294	6.09014	5.75637	5.94598	5.58072	5.68788	5.97713	5.62662	4.49898	4.94173	4.81236	5.04106	5.20935	5.98378	5.6437	5.46866	5.13178	5.86947	4.96266	5.50159	5.53828	5.80943	4.84124	5.23322	6.10189	5.34828	5.02546	5.66926	5.04833
ACSL1	3.7866	6.0881	4.90515	6.63651	6.09631	6.29323	4.63718	5.49599	5.53021	5.45981	6.81187	8.46816	5.41218	6.69294	4.43355	5.44485	5.98242	6.55308	4.67379	4.98644	6.68663	7.31238	5.20714	6.19498	5.53074	6.11795	5.64671	4.06454	6.37719	6.09583	6.65895	6.94379	4.85788	6.70839	4.79078	5.50265	5.10607	7.70505	5.9015	6.97502	4.79622	5.25539	5.63381	7.24905	5.86998	4.84607	6.23059	6.72472	7.24189
ACSL3	6.77874	6.77267	6.6777	6.35671	6.74235	6.33576	7.29312	7.05948	7.14117	6.73306	7.95008	6.73012	7.00064	6.81268	6.277	6.81445	7.36054	6.55308	6.20769	6.71949	6.97359	6.97471	7.05293	6.55316	5.80758	6.27006	6.456	6.73177	7.4914	7.26798	7.00168	7.11967	7.33081	6.67913	6.38311	6.38097	7.06766	7.85439	6.84355	6.77582	5.83444	6.65006	7.04628	7.61021	5.53703	6.16521	6.57084	7.43558	6.85309
ACSL4	6.32423	4.97257	5.74139	5.93698	6.82664	6.81005	6.47098	6.65735	6.89852	5.71737	6.40914	5.72606	6.49705	6.72042	5.27369	5.42333	6.97097	6.00769	5.89063	5.17339	6.59294	6.82197	5.13871	5.60715	6.50861	6.6488	6.37211	5.76146	5.67634	6.27269	6.9899	6.59651	7.04648	6.51219	5.54222	6.2963	5.23027	5.37139	6.27147	6.22175	6.23123	5.52562	6.27274	6.25222	6.16849	7.05237	6.03184	6.14656	7.69553
ACSL5	6.90318	6.68795	5.58695	6.89821	7.00121	6.79793	7.3287	7.10779	7.2523	7.18079	7.29189	7.00262	7.27621	7.57743	7.14699	7.17141	7.17332	6.71647	7.65702	7.53979	5.7448	5.33935	6.40704	6.38516	7.30265	7.18614	7.44776	7.42317	4.75134	4.8702	5.96556	6.73265	5.96799	6.34838	7.13655	7.39509	5.25388	5.33118	7.70804	6.76758	7.14111	6.99564	6.68088	5.46831	7.72113	6.84258	6.29119	5.26364	6.18021
ACSL6	5.94273	4.82169	0	3.90128	3.65469	2.62331	5.09937	5.51659	4.92543	5.54201	5.3446	1.84663	3.81668	3.31512	5.13553	4.81158	3.13391	4.27044	5.22708	5.9635	4.8746	6.26328	6.1532	6.33991	3.12796	3.52746	3.68961	5.39729	5.67634	4.11714	2.04496	3.16687	2.32185	2.16965	5.10733	4.53413	3.27351	3.87329	1.04196	3.88052	4.51106	6.60836	3.93638	4.95221	5.08383	2.26616	5.94398	4.69734	4.34014
ACSM1	0	0	0	0	0	0	0	0	0	0	0	0	0	2.80087	1.12277	0.717922	0	0	1.86839	0	0	0.839734	0	2.28426	0	0.434068	0.581061	1.77412	0	0	0	0.846469	0	2.37822	0	0.611488	0	1.94288	0	0	1.80389	0	0	0	0	0.626996	0.717457	0	0
ACSM2A	0	0	0	0	1.44237	0	0	0	0	0	3.72982	0	0	0	0	0	0	0	0	0	0	0	0	0	0	0	0	0	0	0	0	0	0.847951	0	0	0	0	0.649796	1.86694	1.16866	0	0	0	0	1.25747	0	0	2.58227	0
ACSM3	1.11346	2.4024	4.3863	0	0	0	2.93666	3.42417	3.32804	4.043	3.09579	1.84663	0	0	3.20845	2.76624	0	0	3.61681	4.5191	0	3.27604	3.25661	1.19559	2.22257	1.63516	3.07711	1.77412	0.898757	2.31163	0	1.76311	2.53597	3.43264	4.16818	3.77273	2.96572	3.33673	1.04196	3.08545	0	1.94909	0.562662	0.736145	0	0	0	0	0
ACSS1	5.48015	6.2884	7.578	6.80844	7.16125	7.3268	5.80263	6.12494	6.25463	5.86308	6.5896	6.48033	6.76562	7.0693	5.13553	5.98975	6.2585	7.11837	5.44029	6.08032	4.79268	5.15978	6.2857	6.26926	6.17607	6.36528	6.74326	6.38008	5.77074	4.98753	6.73149	7.46418	6.55141	7.07325	6.26978	6.28658	4.5419	5.67433	6.8167	6.85572	6.08003	6.80576	5.87568	5.8139	5.79968	5.59569	7.37448	7.45622	7.15174
ACSS2	2.76939	3.31663	4.81525	0.535789	1.44237	3.44016	3.83922	1.84633	3.52977	3.84132	1.93771	3.93369	0	1.99433	3.38145	1.83966	2.11553	3.61598	2.93133	2.64685	0.855668	2.52063	4.5391	2.89761	2.22257	3.34013	1.3149	2.21115	0.898757	0.580682	1.03013	0	0	2.86759	3.41979	4.28349	2.96572	2.3169	2.23469	3.75278	2.97304	3.14871	0.966418	3.05709	1.25747	2.26616	2.28264	1.80505	0
ACTA2	4.37726	0	8.54655	5.98898	1.65401	3.30969	2.78099	1.20033	1.70515	2.51885	4.24256	6.97311	2.67589	4.16278	3.20845	2.28359	3.30587	3.44005	4.78202	3.82349	2.55031	2.70665	5.61238	2.89761	3.93182	4.34391	4.31078	4.50987	0	1.99035	4.37864	5.10936	3.16983	3.43264	4.41778	3.39246	1.7979	0.649796	3.39661	4.62717	3.45502	3.14871	3.10967	1.87298	3.75668	2.5605	4.67144	2.58227	0
ACTB	9.96156	9.579	10.5765	9.33119	9.4273	9.0275	9.62994	10.3169	10.4066	9.7795	9.86916	9.81076	10.0433	9.80782	10.2015	10.2614	9.97846	9.68482	10.3663	10.6604	10.2385	10.2229	9.87743	10.3433	9.43902	9.38516	9.94972	10.874	10.0743	9.83027	10.1979	10.064	9.93918	9.93363	9.97944	10.0928	10.0963	9.9667	9.58248	10.1251	10.2688	10.3396	9.98603	10.2054	9.95575	10.1497	10.0065	10.1209	9.7878
ACTG1	8.99626	8.99754	10.03	8.86566	9.04528	8.69488	9.04981	9.25508	9.58374	9.11855	9.58532	9.7204	9.6596	9.43123	9.44378	9.43781	9.92174	9.93972	9.66937	9.91176	9.29934	9.18936	9.36239	9.35868	8.71523	8.8238	9.30569	9.96138	9.1189	9.31918	9.88771	9.73432	9.85321	9.66551	9.54885	9.60259	9.24916	8.68772	9.46848	9.66017	9.47266	9.42567	9.30174	9.12466	9.54836	9.79045	9.68831	9.90892	9.63814
ACTG2	0	0	0	0	0.894397	0	0	0	0	0	0.958771	5.11917	0	3.57802	0	0	0	1.93176	0	0	0	0	0	0	0	3.06554	0	0	0	0	2.85862	0	0.847951	0	0	0	0	0	0	1.16866	0	0	0	0	1.25747	0	0	0	0
ACTL10	0	0	5.06972	0	0.894397	1.93185	0	2.63033	1.32601	3.12797	3.50845	2.63068	2.02863	2.31587	3.11349	1.19511	0	3.00684	1.86839	1.4617	1.38912	1.75239	2.145	0	2.55818	3.1248	1.3149	0	0	1.57639	0	0	1.37845	0	0.570554	1.86361	0.695357	1.43661	2.77076	0	1.5204	1.28135	0	0	0.549506	2.91306	0	2.58227	0
ACTL6A	6.96495	6.4124	6.6777	6.98272	6.82664	5.99725	6.656	5.96927	6.9076	6.56628	4.16878	5.4964	6.65972	5.12193	6.41281	6.60106	6.55976	6.0994	6.77744	6.77831	6.2687	5.25236	5.20714	4.15177	7.41024	6.69353	6.16833	6.2937	4.79692	6.2257	6.10315	5.90831	6.25162	5.86755	6.92247	6.59302	5.20627	6.06604	6.24149	6.83221	6.18257	5.96621	5.80359	5.3319	6.85182	6.48749	5.10863	0	5.96416
ACTN1	2.88753	1.35549	5.06972	3.25474	1.19424	3.44016	4.39019	3.66462	5.02895	5.89471	3.09579	5.27241	0.823785	4.24076	4.74998	3.01666	0	4.27044	5.56672	4.81721	1.7777	2.52063	5.70995	4.34736	0.859924	4.46351	0.994143	5.22128	2.15634	2.79632	0	2.88455	4.81752	4.71115	6.14677	3.2396	5.29996	4.90767	4.03174	6.04215	3.28105	3.02739	3.93638	3.90498	0.549506	4.11523	2.76522	3.08462	1.90711
ACTN2	0	0	2.20804	0	1.44237	0	0	0	0	0	3.09579	2.29127	2.67589	0	0	0	0	2.38482	0.733627	0	0	0	0	0	0.493106	1.78963	0	0	0	0	0	0	0	0	0	0	0	0	0.613074	0	0	0	0	0	0	0	0	0	0
ACTN4	0.661586	4.69718	4.98978	5.37421	5.09022	4.9773	4.56742	4.35535	4.00637	4.62388	5.00632	5.00715	4.99103	5.45203	3.29754	4.77807	4.5375	4.27044	5.32575	4.40427	4.29431	5.22215	4.42879	4.43603	4.84338	5.01088	5.03301	3.71166	3.50761	3.94215	4.58066	4.49496	4.6892	4.41244	3.91339	5.30494	3.52705	5.28981	4.12225	4.92261	3.53472	5.02124	3.93638	5.23322	5.23355	5.14134	6.49042	5.43979	5.54976
ACTR10	7.60545	7.52789	8.02162	7.83362	7.71216	7.41671	7.42717	7.71845	7.28054	7.27995	4.91902	6.48033	6.96552	6.51607	7.36879	7.36442	7.64312	6.88057	7.60394	7.73061	7.34801	7.27608	6.1532	6.36271	7.66029	7.28687	7.52748	7.7	6.16763	7.31812	6.94179	6.82695	7.28715	7.20226	7.30533	7.37229	7.48667	6.84998	7.55396	7.64429	7.47496	7.20597	7.43227	6.89278	7.59189	7.28164	6.49042	6.33666	7.15174
ACTR1A	6.72421	5.4551	7.40388	7.13819	7.38899	6.71659	6.53938	6.55153	6.66136	6.12553	6.0261	6.09827	7.00929	6.77386	5.87541	6.44964	6.87863	6.91464	6.19469	6.75507	6.58079	7.05402	5.66199	6.11666	7.75585	7.25738	6.48824	6.51981	6.66217	6.98722	6.8793	6.87678	7.24972	7.08073	6.2237	6.33455	6.30433	6.9058	7.44858	7.42085	7.30352	6.88648	6.86334	6.80102	7.17703	7.44829	6.54121	5.92756	6.74626
ACTR1B	5.06961	4.78137	0	4.85218	3.96349	5.70451	4.90567	3.87067	2.96011	4.51953	4.44363	5.36622	4.6804	5.27803	4.02764	5.02661	2.93866	4.63976	4.47314	4.21282	4.35264	4.00042	5.66199	5.11061	4.73718	5.68788	5.03301	5.07357	4.65563	4.3453	3.51375	4.59364	4.59684	5.51693	5.43306	4.8032	4.14736	4.30562	3.16071	3.88052	4.79622	5.17198	4.60719	5.40172	4.35548	5.61183	3.12621	4.38924	5.43214
ACTR2	8.831	8.36595	7.34084	8.14228	8.03153	8.47279	8.48103	8.63956	8.75497	8.4976	8.85314	8.87555	8.26795	8.48831	8.20371	8.53324	8.5821	8.72547	8.58287	8.75091	8.3861	7.91334	9.28138	9.02877	7.96558	7.99521	8.43331	8.7902	7.3835	7.96445	8.48574	8.369	8.03222	8.44342	8.32933	8.21231	7.85794	7.82573	8.16193	8.00826	8.81014	8.59723	8.15627	7.65855	8.4724	8.70913	8.16521	8.83756	8.46757
ACTR3	8.53768	8.55869	8.36835	8.77526	8.82119	8.96791	8.43444	8.4809	8.64249	8.51466	8.53493	8.59467	8.75049	8.52383	8.85006	8.72571	8.74788	8.23949	9.05145	9.00848	8.33637	7.83567	8.60549	8.61465	8.67697	8.42169	8.48015	9.16035	8.13929	8.30231	8.77375	8.89199	8.86841	8.81919	8.99122	8.76447	8.1932	7.78909	8.76905	9.0037	9.03579	8.54569	8.49446	8.43397	9.01135	9.09391	8.51691	8.57986	8.7268
ACTR3B	0	3.98267	0	1.23217	2.4044	2.62331	4.363	4.21116	3.78766	4.49222	3.82895	1.20056	2.49064	4.16278	3.74042	3.72808	4.0493	2.7291	3.53668	4.14291	3.42158	3.27604	1.43907	0	4.27323	3.97669	4.27427	3.57184	3.13424	3.15848	1.625	1.76311	2.88744	2.86759	4.51281	4.02744	3.27351	2.3169	2.23469	2.72598	3.99545	3.46135	2.26782	2.32029	3.80533	2.26616	2.28264	2.58227	3.96991
ACTR3C	4.33629	4.15036	2.68498	3.03488	3.1259	3.30969	4.80823	4.05094	4.31023	4.21992	3.50845	3.13582	4.0357	1.57992	4.26705	2.76624	4.0493	3.91418	4.55678	3.15291	3.18523	3.59169	4.30933	3.12801	3.58517	3.43683	4.38114	3.24353	3.71176	3.57316	2.04496	2.88455	1.76546	2.56042	4.8647	3.39246	3.93013	3.87329	3.98426	2.72598	4.43	3.71816	3.89072	3.77069	3.48528	3.43272	2.62158	3.08462	0
ACTR5	6.75562	5.14137	5.28596	5.42039	6.28291	5.84068	4.74644	5.00675	5.59911	5.48773	4.00885	5.4964	6.22736	4.7476	6.25493	5.23857	4.84694	4.86552	5.37266	4.90431	5.96646	5.64278	4.03591	4.9986	6.39445	5.8547	5.27397	6.15358	6.45032	6.59458	6.10315	5.72454	5.30002	4.31436	6.29673	5.66153	6.30433	6.06604	5.681	5.06388	5.92596	5.73387	5.87568	6.12037	5.73836	4.67217	4.70747	6.24474	4.34014
ACTR6	7.9958	6.95138	6.51589	7.06255	7.6549	7.41671	7.60017	7.32772	7.58796	6.99869	6.06729	5.82849	7.50748	6.45195	6.94118	6.78944	6.50786	5.97578	6.87027	6.94164	7.0012	6.34964	5.84495	6.73892	7.03772	6.25024	6.87101	6.64721	6.31589	7.19666	6.67375	5.90831	7.01113	6.1351	6.86359	6.62424	6.89074	6.39345	7.26707	6.78401	6.7316	5.25539	6.51772	6.07835	6.80473	5.99095	5.76753	3.99697	6.90919
ACTR8	5.64019	6.45788	7.67063	6.85962	6.84292	5.52503	5.81272	6.40456	6.15136	5.72911	5.89498	5.92413	6.69231	6.12182	5.90406	5.42333	6.60986	5.12029	5.48368	6.0231	5.72285	5.93118	4.64158	5.85241	6.45601	6.2029	5.72995	4.78782	4.38423	5.85771	6.03599	5.92735	6.64664	5.74112	5.79	5.77713	5.43	5.37139	6.23136	6.70855	5.66767	4.74157	6.2992	5.07126	6.34341	6.02753	3.92355	3.08462	5.96416
ACTRT3	0	0	0	0	0	0.555068	0	0	0	2.51885	3.09579	0	2.84003	0	0.66796	0	0	3.44005	0	0	1.7777	0	1.43907	0	0	0	0.581061	0	0	1.31421	0	0	0	0	0.978333	0	0	0	4.16547	3.61261	0	0	2.52855	1.22122	0.946484	2.09291	0	0	0
ACVR1	4.45586	5.15721	5.41398	5.37421	6.05963	5.70451	5.64223	3.66462	5.38167	5.11057	5.08864	4.60699	3.81668	5.03705	5.6571	4.55878	5.43376	4.99852	6.18158	3.63263	2.08352	0	6.18748	3.12801	4.36167	4.73475	1.79898	2.81778	4.65563	4.15776	4.75783	4.68599	4.64376	3.68897	5.22427	4.90837	5.02607	2.85965	4.12225	5.35533	5.39614	4.88817	4.42698	3.96771	6.07238	5.26903	4.99664	4.38924	1.90711
ACVR1B	0	1.11711	0	4.24712	1.19424	2.82784	1.74386	1.84633	1.70515	3.05519	0.958771	4.26124	1.72689	4.38511	1.9797	1.55308	3.84136	1.2676	3.45183	1.86056	2.55031	4.19958	2.97193	2.28426	2.83027	3.34013	2.98973	1.14415	3.80394	1.99035	1.03013	0	0	2.86759	3.54499	3.97997	4.04283	3.56193	2.3885	2.85601	2.7238	1.65351	2.64314	2.1139	1.91896	2.91306	0	3.08462	0
ACVR1C	4.73336	4.82169	0	1.23217	2.00213	4.30521	3.32274	4.85326	2.96011	3.60679	5.75073	3.50923	4.284	4.80006	5.06114	4.34656	3.13391	3.23964	2.49562	3.2886	0.855668	2.0562	4.99125	2.89761	1.395	3.00374	3.68961	3.71166	3.50761	3.94215	0	0.846469	2.32185	2.16965	4.91196	3.39246	2.84656	3.98118	3.83166	3.6844	2.58092	3.46135	2.7493	3.36738	2.60868	2.26616	0.717457	4.82978	0
ACVR2A	0.661586	3.42529	2.68498	0	1.65401	3.08879	3.53255	2.08569	3.93709	2.89757	5.3107	2.29127	4.0357	4.51632	6.41281	4.09764	1.6881	1.2676	5.32575	1.4617	3.42158	2.70665	5.50774	3.50119	1.395	3.18172	0.994143	2.81778	2.62918	5.95311	2.36984	1.3764	0	3.23234	7.36174	0.611488	3.98758	2.85965	2.0625	2.85601	4.51106	4.44258	2.26782	3.27118	0.549506	1.66784	0	2.58227	0
ACVR2B	0	4.4104	2.20804	4.73524	2.4044	4.04307	0.476693	2.47059	3.09346	3.70523	3.38357	1.20056	3.46082	4.08034	3.80262	2.07863	2.11553	1.2676	2.49562	3.52681	2.33571	1.36706	3.69825	3.92544	3.25654	3.73187	2.1608	1.77412	0.898757	0	1.03013	2.53321	0.847951	4.15347	1.96738	3.31805	2.23747	1.09619	1.04196	0	3.37066	2.19429	0.562662	1.22122	1.73028	1.0626	0.717457	0	1.90711
ACVRL1	0	0	1.49069	0	0	0	0	0	0	0	0	1.20056	1.34488	1.99433	0	0	0	0	0	0	0	0	0	0	0	2.28138	0	0	0	0	0	2.53321	0	0.765389	0	0	0	0	0	0	0	0	0	0	0	0	0	0	0
ACY1	0	1.11711	0	1.48488	2.14904	1.26766	1.74386	0	1.32601	0.89548	0	1.84663	1.72689	0.99622	1.74644	0.717922	0	0	1.21762	0	1.38912	0	0	0	2.22257	1.46215	1.79898	0	0	0	1.03013	0	1.76546	1.63203	2.13608	1.03961	0.695357	0	0	0	0	0.778487	0	0	0.549506	1.39673	0.717457	0	0
ACY3	0	0	1.49069	0	0	0	0	1.84633	0	0	0	0	1.72689	0	0	0	0	0	2.10905	0	1.38912	0	0	0	0	0	0	0	0	0	4.14366	0.846469	0	2.37822	0.978333	0	0	0.649796	0	2.58306	1.16723	0	0	0	0	2.42082	0	0	0
ACYP1	5.65692	4.86092	1.49069	4.68568	4.71894	4.12295	4.24879	4.30887	4.85205	4.76749	2.25538	4.75306	3.89344	3.89983	5.25157	4.77807	4.0493	4.16118	4.9768	4.86142	3.18523	2.30702	5.06686	5.60715	5.07029	5.02651	5.31049	5.76146	3.50761	4.47955	3.63973	3.94164	3.16983	3.23234	5.14737	4.83022	3.27351	3.06975	3.88434	4.2073	4.66068	5.30844	4.29298	3.77069	4.96037	5.16342	2.28264	4.2064	5.00779
ACYP2	5.58879	5.37607	4.90515	3.7162	4.95695	4.52696	4.96113	5.09157	5.4329	4.43599	3.50845	4.44445	3.81668	3.9929	5.03547	4.67259	4.14302	4.46689	4.91475	4.46283	3.71633	3.59169	5.33499	5.05569	4.96129	4.46351	4.8713	5.35526	4.96606	4.23573	4.30449	5.04106	4.08737	4.92566	4.71286	4.50088	4.09604	3.56193	4.78009	4.2073	5.11423	4.66228	3.84356	4.29573	5.10342	5.00125	3.22892	4.82978	3.96991
ADA	8.11866	6.58044	8.415	8.11446	7.68833	7.46348	7.275	7.25603	7.60481	6.79024	7.78706	7.81765	7.53769	6.78691	7.22288	7.16494	6.9963	6.67733	7.69443	7.47725	7.30435	6.8617	5.50774	6.2932	7.12454	7.03214	7.01626	6.94515	6.45032	7.54561	7.39913	7.39061	7.27229	6.61877	7.51116	7.45708	7.2312	7.12157	7.32539	6.84009	7.81135	7.50194	7.94633	7.83295	8.05369	7.98007	8.31282	7.08426	6.79472
ADA2	4.33629	5.97645	6.65196	3.38466	4.74227	5.48024	5.46174	5.95424	6.5381	6.22013	3.82895	3.80559	5.0922	6.10106	6.58197	6.39542	5.73402	5.65151	6.61133	6.52708	2.73708	5.524	7.17755	6.85603	5.98512	5.80121	6.29219	6.97322	4.88397	5.29123	4.64217	5.82951	5.66096	6.545	6.0014	6.15384	4.6877	4.46277	5.10263	6.81632	6.92148	6.72025	5.54817	5.20746	5.8235	5.4234	6.25514	6.75835	6.00592
ADAL	4.25069	4.4104	0	4.24712	4.2177	4.23504	5.71931	5.36581	4.65038	4.00486	3.62338	5.57708	4.59104	2.57866	4.89978	4.84433	4.31395	3.61598	4.84991	3.15291	4.8746	3.27604	4.03591	4.6734	4.92305	5.25588	2.69051	4.34784	3.61329	4.51125	3.51375	3.60565	5.1126	3.83761	5.06614	4.32207	3.17803	3.69464	3.77698	4.05314	4.15529	4.70247	4.32766	4.19446	3.89797	4.76174	0.717457	4.2064	2.22263
ADAM10	7.18857	8.21708	6.39697	7.32783	6.88021	7.07396	8.16996	8.8015	7.65422	8.33992	7.82358	7.92944	7.8912	8.51209	7.84951	8.54574	7.67484	8.21919	7.10371	8.16026	6.23808	7.20836	8.08434	8.46464	7.00606	7.29011	8.11243	8.00872	7.7333	6.76203	6.82729	7.76872	6.74675	7.54268	7.91651	8.4852	5.85734	6.73909	7.29165	7.77745	7.75423	7.93199	6.77813	6.94828	7.13958	7.1661	6.16734	7.08426	7.58276
ADAM12	0	6.19172	2.68498	3.66597	1.19424	5.10081	0	6.47991	1.70515	6.86134	2.51558	5.57708	0.823785	6.69294	0	6.91037	2.71277	7.16156	1.21762	6.64558	0	6.82197	2.97193	6.06198	0.859924	6.23687	7.01072	2.21115	4.49898	0	0	6.49804	0	5.58161	1.29589	7.00234	0.695357	6.76196	0	3.37298	0	3.93608	0.562662	5.40172	3.3606	5.94069	0.717457	0	1.90711
ADAM15	0	2.4024	2.68498	1.48488	0	1.26766	3.14258	3.13545	2.64956	2.4063	2.73594	2.63068	2.67589	0.99622	2.51364	3.22998	2.93866	2.38482	1.57939	0.908553	2.08352	2.30702	3.49426	1.84026	1.94572	3.87681	3.3817	2.54612	2.41205	2.31163	0	1.3764	2.32185	0	0.978333	3.65676	2.71668	4.03224	0	2.72598	2.42232	3.36447	3.18727	3.45757	0.946484	3.19616	0	0	0.938745
ADAM17	3.28204	4.11834	4.50607	5.2433	5.82843	6.0078	4.6597	5.22271	4.46592	4.67336	4.37967	5.4543	5.79891	6.05863	4.87103	5.54787	4.60492	4.99852	4.71078	4.21282	6.0744	5.85449	4.64158	4.74457	4.96129	5.24256	5.63235	5.1245	5.77074	4.63149	4.64217	5.48849	5.27043	5.22462	4.98007	5.14197	5.25388	5.06307	5.1247	5.6524	5.00653	4.74157	5.45711	5.18123	5.26867	5.57935	5.50638	5.26364	5.60516
ADAM19	2.88753	4.0521	4.81525	5.86087	4.8536	5.43401	3.91608	2.77413	3.43243	3.92541	6.48709	6.09827	5.27546	6.69294	5.57038	4.15097	5.57497	6.77327	3.89909	2.17269	2.08352	3.68323	6.22097	2.89761	3.96984	4.80889	2.44984	2.81778	2.15634	3.7954	4.96458	6.80652	3.03553	6.2052	5.02375	4.46685	3.52705	3.16434	3.39661	5.31066	4.3877	3.63753	2.26782	4.64189	4.06711	7.08744	5.88228	7.25889	5.83108
ADAM20	0	0	0	1.23217	0	0.555068	0	0	0	1.44385	0	1.20056	0	0	0	1.19511	1.07804	1.2676	0	0.908553	0	0	2.61692	0	0	0.767294	0	0	0	0	0	0	0	0	0	0.611488	0	0	1.04196	0	0	0	0	0	0	0.626996	0	0	0
ADAM22	4.66883	5.73392	0	0	1.83855	2.50903	3.07715	3.99332	4.85205	5.0925	0	2.90525	1.34488	0	3.29754	4.15097	3.45949	2.7291	3.53668	4.21282	1.38912	1.36706	5.20714	3.92544	3.76888	2.28138	3.57421	3.417	2.62918	4.27319	1.625	0.846469	2.53597	0.765389	4.84048	4.11793	2.84656	1.94288	3.93517	2.04267	3.7504	3.93608	4.18362	3.69855	2.3708	2.5605	3.3248	0	0.938745
ADAM23	0	0	0	0	0	0	1.12078	0	4.60643	1.19556	1.93771	3.33457	4.80486	2.99338	7.04132	0	0	0	1.57939	0	0	0	4.03591	1.84026	0	1.63516	0	0	0	1.31421	0	0	2.32185	3.43264	7.47228	0	0	2.3169	0	0.699563	1.5204	0	0	0	0.946484	0	0	1.80505	0
ADAM28	0	0.474783	8.69886	3.98561	3.32449	1.52454	1.35963	0	0	4.31651	5.04807	7.64125	3.81668	6.76068	0	0	2.93866	5.28559	2.31524	0	0	3.27604	0	1.84026	1.78443	4.57395	0	3.24353	0.898757	2.31163	4.14366	7.09462	3.7865	7.66214	0	0.611488	1.51493	3.16434	5.30942	8.05977	1.16723	3.36447	0.966418	2.50081	6.84602	5.34828	0	8.42095	5.46246
ADAM33	0	0	1.49069	0	0	0	0	0	0	0	0	1.20056	1.34488	1.99433	0	0	0	0	0	0	0	0	0	0	0	1.03781	0	0	0	0	0	0.846469	0	0	0	0	0	0	2.0625	0	0	0	0	0	0	0	0	0	0
ADAM8	4.45586	6.07147	5.41398	7.05281	6.79351	7.2399	5.04907	5.82808	5.7071	6.1432	5.72522	5.98454	5.69552	6.72042	5.6571	5.80243	5.14755	6.53129	6.07214	5.83639	6.03931	6.48299	6.67209	6.16934	5.28151	6.16105	6.68186	6.59398	6.3621	5.60209	4.51641	6.00111	5.04429	5.90172	4.51281	5.0064	5.05323	5.75253	5.32855	4.69825	5.49908	6.67047	6.26382	6.16121	6.4994	6.434	5.98858	6.75835	5.75963
ADAM9	3.44506	3.31663	4.25568	5.00143	4.2828	2.09918	5.42277	3.42417	4.77473	4.72119	5.59044	4.1601	4.95567	3.45255	1.12277	3.72808	5.05414	4.46689	1.86839	2.64685	5.7448	5.47361	4.03591	4.25288	4.07822	3.69324	1.99121	3.83912	6.15018	5.86998	5.41577	4.64055	5.61461	4.03529	3.76685	1.03961	5.69436	5.99059	4.32643	3.81806	4.97829	4.95624	5.79122	5.59294	2.0858	2.80484	3.79552	4.95107	4.6345
ADAMDEC1	0	0	7.11456	2.77538	0.515426	1.52454	0	0	0	0.516131	9.36147	9.64286	3.24344	7.58493	0	0	1.07804	6.93137	0	0	0	0	1.43907	1.19559	2.34333	6.23014	0	0	0	0	6.80056	2.71955	3.03553	0.765389	0	0	0	0	3.32218	4.92261	0	0	0	0	0	0	0	0	0
ADAMTS1	0	0	7.05688	0.535789	0	1.74252	1.35963	0	0	0	5.24041	6.48033	2.02863	6.5471	0	0	0	4.27044	0	0.908553	2.08352	0	0	0	0	5.57555	0	0	1.44833	0	0	4.33301	1.37845	0	0	0	0	0	0	5.56001	1.16723	2.58672	0	0	0	0	0	3.7519	0
ADAMTS10	0	1.56	0	0	0.894397	0	3.32274	0	1.70515	2.97853	1.93771	0	0	0	3.01183	2.28359	0	0	0.733627	2.17269	3.52666	2.30702	1.43907	3.50119	0	1.63516	2.44984	1.14415	2.41205	1.57639	0	0	0	1.26283	0	1.03961	3.60254	2.14198	0	0	2.04072	2.40381	2.11734	1.87298	1.91896	1.0626	4.70747	0	0
ADAMTS13	0	1.56	0	0.535789	0	0.954923	0	1.20033	0.81027	0.516131	0	3.66501	0.823785	0	0	1.55308	0	2.7291	0	0	0	0	0	0	0	0	0.581061	0	0.898757	1.79817	0	0	0	0	0	0	0	0	1.04196	0	0	0	0	1.87298	0	0	0	0	0
ADAMTS14	0	0	3.04281	2.3356	0	0	0	0	0	0	0	5.41093	0	0	0	2.89688	0	0	0	1.86056	0	0	0	3.32663	0	0.434068	0.994143	0	0	0	0	1.3764	2.32185	0	0	1.63753	0	0	0	0	0	0	0	0.736145	0	2.09291	0	2.58227	0
ADAMTS17	0	0.831406	0	3.76475	3.49902	4.79424	0	3.73663	0.81027	4.043	5.80043	5.17208	4.39377	4.80006	2.78414	0.717922	4.79014	4.79412	2.49562	1.86056	0.855668	4.06991	0	2.62328	1.78443	2.38196	3.1595	0	2.81787	2.57424	3.86282	4.27472	4.01783	4.2627	3.13118	3.46321	2.23747	3.56193	4.32643	1.52207	1.16723	3.14871	2.11734	1.22122	1.91896	2.09291	5.76753	4.82978	4.34014
ADAMTS2	0	0	5.21742	1.48488	0	0	0	0	0	1.44385	3.09579	1.84663	0	1.57992	0	0	0	0	0	0.908553	0	0	0	0	0.859924	0.767294	0.581061	0	0	0	1.03013	0	0	0	1.7763	0	0	0.649796	0	0	0	0	0	0	0	0	0	0	0
ADAMTS4	0	0	4.50607	0	0	0.555068	0	0.721555	0	0	1.93771	5.79515	0.823785	5.31455	0.66796	0	1.07804	3.77277	0	1.4617	0	0	0	0	0.859924	3.28923	0.994143	0	0	1.31421	0	2.06777	1.37845	0.765389	1.556	0	0	0	0	3.61261	0	0	0	0	0.549506	0.626996	0	3.4565	3.05916
ADAMTS5	0	0	2.20804	0	0	0	0	0	0	0	0	5.86108	0	2.31587	0	0	0	3.00684	0	0	0	0	0	0	0	3.52746	0	0	0	0	4.64217	0	0	0	0	0	0	0	0	1.80573	0	0	0	0	0	0	0	0	0.938745
ADAMTS6	0	5.76527	0	0	1.65401	4.12295	3.62702	4.64452	2.96011	4.043	0.958771	2.29127	1.72689	3.31512	2.18045	3.32587	2.44484	2.7291	3.45183	3.41262	0.855668	2.30702	4.03591	4.43603	2.83027	1.03781	1.79898	2.54612	0	3.07611	1.03013	3.0326	2.72238	2.56042	3.66018	3.2396	1.16258	1.94288	2.77076	2.04267	1.5204	2.74903	0.966418	1.22122	1.51316	1.0626	2.07772	3.4565	1.5027
ADAMTS8	0	0	0	0	0	0	0	1.20033	0	0.516131	0	0	0.823785	1.57992	0	2.07863	0	0	0	0	0	0	0	3.12801	0	0	0.581061	1.77412	0	0	0	0	0	0	0	0	0	0	0	0.699563	0	0	0	0	0	0	2.46204	0	0
ADAMTS9	0	0	3.04281	0	0	0	0	0	0	0	0	4.9477	0	3.80033	0	0	0	2.38482	0	0	0	0	0	0	0	2.17325	0	0	0.898757	0	0	2.88455	0	0.765389	0	0	0	0	0	3.53707	0	0	0	0	0	0	0	0	0
ADAMTSL4	1.11346	2.29193	1.49069	2.95346	2.4044	3.86868	0	0	0	1.84024	4.56363	4.05133	3.35622	4.38511	0.66796	1.83966	4.23101	5.23257	0	1.4617	0.855668	0.839734	3.87693	1.19559	1.78443	1.63516	2.57519	1.77412	3.39356	2.15992	3.05232	2.71955	3.29269	4.63193	1.96738	0.611488	0	1.09619	1.04196	3.08545	2.04072	1.94909	0.966418	1.87298	0.549506	1.66784	0	5.26364	4.12957
ADAMTSL5	0	0	1.49069	2.05247	0	2.62331	0.476693	0	0	1.19556	3.72982	2.29127	0	0.99622	3.11349	0	0	1.2676	2.80019	2.64685	0.855668	0	1.43907	0	1.78443	2.28138	0.994143	1.77412	0	0	0	2.31918	0	0.765389	2.4238	1.63753	1.16258	0	1.86694	0	1.80389	0.778487	1.75914	2.50081	1.73028	3.2794	0	1.80505	1.90711
ADAP1	1.11346	3.07116	1.49069	2.3356	2.4044	2.7292	3.62702	3.50885	2.96011	2.8118	1.93771	2.90525	0	2.31587	2.18045	4.34656	0	1.2676	2.49562	4.06944	3.42158	3.01925	3.25661	4.15177	2.91064	3.28923	3.57421	3.83912	2.81787	2.4489	1.03013	0.846469	1.76546	2.56042	3.7145	3.65676	2.84656	2.3169	2.52748	1.80573	3.53472	4.23904	3.74435	3.27118	2.99164	3.97245	2.62158	3.7519	1.90711
ADAP2	0	0	0	0	0	0	0	0	0	1.44385	0	0	0	0	0	1.19511	0	0	0.733627	1.4617	0	1.36706	2.61692	4.15177	0	0.767294	0	0	0.898757	0	0	0	0	2.37822	0	1.03961	0.695357	1.94288	0	2.72598	0	2.58672	0	0.736145	0	0	0	0	0
ADAR	7.96253	8.91609	8.03163	8.64841	8.64978	8.62286	8.70466	8.83878	8.5983	8.77336	7.84742	8.0043	8.70329	8.25455	8.64041	8.69012	9.52906	9.31249	9.01125	8.9198	9.17957	9.23357	8.40156	8.86674	8.57583	8.32076	8.89367	8.85196	8.82097	8.95581	8.80434	8.74945	8.82581	8.75987	8.64993	8.55368	9.17999	8.98849	8.36789	8.33535	8.75297	8.67756	9.03151	8.99513	9.11147	8.92808	9.35807	8.93636	9.10621
ADARB1	5.48015	5.89376	2.20804	6.22413	5.64251	5.56848	5.16382	5.03558	5.88319	5.78645	4.96333	3.93369	5.67392	5.03705	5.69039	5.6253	5.60821	4.99852	6.35515	5.83639	4.8746	5.36722	6.18748	6.08958	4.54911	4.6962	5.82136	4.96596	5.88066	5.61674	5.10226	4.73004	4.49815	5.25137	6.02309	5.84494	4.78812	5.24722	5.25043	4.98078	5.8501	6.27688	5.51845	5.40172	4.28861	4.7904	6.03184	6.42307	5.87682
ADARB2	1.11346	0	0	0.535789	0.515426	2.7292	0	0	0	0	1.52972	0	0.823785	2.31587	1.12277	0	0	0	0	0	0.855668	0.839734	0	0	0	0	0	0	0	0	0	0	0	0	0	0	0.695357	0	0	0	0	0	0	1.58359	2.23532	1.89597	0	0	0
ADAT1	5.92902	6.43856	4.98978	4.52588	5.39999	5.1204	6.56943	6.41557	6.47839	6.55313	7.41665	7.10141	7.11726	6.12182	6.41281	6.72055	5.47038	5.84056	6.31967	6.30501	5.45643	4.53058	6.71972	7.19783	5.72107	5.63791	7.11247	5.79329	6.88955	5.84533	6.39877	5.23696	6.76808	4.41244	6.03381	6.68471	5.36645	5.55718	6.28132	4.66314	6.30127	6.58705	5.98836	3.96771	6.00107	5.04947	7.26392	6.38052	6.87579
ADAT2	5.9831	6.16846	4.71937	5.43546	6.5106	6.04928	6.03575	6.26544	6.05654	6.32447	6.50219	4.9477	6.34136	6.89938	6.16307	5.88345	5.79303	6.75459	5.58676	5.24187	5.50868	5.49903	7.12545	6.64903	6.16792	5.46524	6.08647	5.66153	6.62474	6.17712	6.81399	7.08617	7.12298	6.68895	5.94572	6.26694	6.12393	5.65816	6.54126	6.10889	5.8186	5.79091	6.21833	4.82245	6.53589	6.75076	6.95487	7.18662	7.11404
ADAT3	0	0	3.04281	3.32116	3.5528	1.52454	1.5645	0	1.70515	1.44385	2.51558	1.84663	3.35622	2.99338	0.66796	0	0	2.38482	1.57939	0.908553	0	1.36706	2.97193	2.28426	3.3746	2.56426	0	1.14415	0	2.68955	3.51375	3.0326	3.16983	2.99969	1.556	0	2.23747	2.14198	3.39661	3.08545	2.2441	2.74903	0.966418	0	1.73028	1.39673	0	0	2.89103
ADCK1	0	5.29247	4.11205	0	2.00213	3.00694	3.43146	2.77413	4.07248	4.51953	2.25538	4.26124	3.12109	0	3.46074	2.07863	1.6881	1.2676	3.89909	4.77161	1.38912	0.839734	0	3.50119	1.78443	4.15784	3.23743	4.34784	3.61329	2.57424	3.75558	3.0326	3.4059	0	4.54314	3.59509	1.51493	2.85965	2.77076	3.08545	2.97304	3.93608	0.966418	0	2.99164	3.50368	0	0	2.48138
ADCK2	1.96684	0.831406	2.68498	5.45038	4.31428	3.95851	3.98904	3.99332	4.07248	4.25284	2.73594	4.68187	4.0357	2.31587	3.91951	4.30009	3.45949	3.00684	3.36168	4.77161	3.62461	4.37455	4.99125	3.79741	2.83027	4.29315	3.79646	3.0463	2.98471	3.94215	4.75783	4.8143	4.73326	3.52324	4.00341	3.39246	3.17803	3.06975	4.24819	2.85601	3.81567	3.14871	4.06529	3.96771	3.89797	3.3581	5.67959	3.08462	3.05916
ADCK5	2.99672	3.13655	3.3293	1.48488	2.89554	3.00694	3.14258	3.23824	2.96011	3.70523	2.73594	1.20056	3.24344	3.1632	4.0788	3.41578	1.6881	1.93176	2.31524	3.41262	0	0.839734	2.145	1.84026	4.14619	4.15784	3.31137	3.71166	1.44833	3.63201	2.04496	2.88455	2.88744	2.16965	2.4238	4.16114	2.71668	1.71184	3.88434	3.53707	3.08318	3.14871	0	0	4.72777	3.97245	0	0	0
ADCY3	3.65952	2.04183	4.11205	3.7162	2.51692	3.61609	2.29734	1.20033	2.25329	3.19726	3.24685	3.50923	2.67589	1.57992	0.66796	0.717922	2.93866	3.23964	2.65593	3.15291	3.05074	3.15335	2.145	3.12801	2.74515	4.00851	0.994143	2.81778	3.71176	2.57424	3.75558	2.06777	2.07031	2.37822	3.41979	3.06861	2.71668	2.4729	1.86694	3.37298	1.80389	0.778487	2.52855	3.05709	3.70633	2.68784	2.62158	3.08462	1.90711
ADCY4	0	2.4024	1.49069	0	0	0	2.60648	0	0	3.19726	2.73594	0	0	0	0.66796	2.28359	1.07804	0	0	1.4617	3.80256	2.30702	0	2.28426	0	2.87158	2.1608	3.417	0	0	1.03013	1.3764	0.847951	0	0	2.23107	2.41549	2.14198	0	2.24613	2.2441	2.40381	0.966418	3.05709	1.51316	1.39673	0	1.80505	0
ADCY7	1.45705	4.53689	3.56821	0.925596	2.00213	0.954923	3.98904	3.23824	4.13569	3.75203	4.00885	4.44445	3.12109	1.99433	4.68541	4.34656	1.6881	0	3.83353	4.40427	4.5147	4.48042	5.33499	2.89761	3.05909	3.38929	4.03337	2.21115	1.84534	3.57316	3.75558	3.60565	3.29269	0.765389	4.12872	2.65038	5.20627	3.69464	0.613074	2.58306	3.28105	3.55213	4.97854	5.07126	3.15071	3.86875	2.07772	0	3.79036
ADCY9	4.56627	5.92185	3.3293	4.60799	3.79519	4.61247	4.1881	4.8205	2.96011	3.19726	6.12695	4.44445	2.02863	4.38511	3.29754	4.84433	2.93866	4.16118	4.0219	5.10149	4.29431	3.7693	4.17909	6.00514	3.19368	5.2951	4.48064	3.95623	2.98471	2.98874	2.36984	4.77279	1.37845	3.97236	3.049	3.88007	2.96572	3.69464	2.3885	2.42441	2.8538	3.55213	3.33097	4.24598	2.71436	3.19616	0.717457	1.80505	3.05916
ADD1	6.98497	7.66994	5.53157	7.54836	7.23713	7.20362	7.33221	7.36795	7.38829	7.34627	7.22975	7.39643	6.63758	6.69294	7.93183	7.38125	6.89218	7.17568	7.68981	7.58003	6.87752	7.12919	7.87941	7.42063	6.91644	7.23738	7.73986	7.61349	5.81571	6.30017	7.27842	7.06052	7.10633	7.65213	7.37445	7.64	6.99947	7.04284	6.62878	6.89407	7.52948	7.6886	7.23626	6.53713	6.84019	6.86969	7.41861	7.53595	7.68271
ADD3	9.39572	8.50398	5.35139	6.61681	6.93693	7.51621	8.9944	9.08276	9.26122	8.85737	7.89395	7.79253	8.13989	7.98681	9.53363	9.02436	7.25955	6.41711	9.32033	9.16216	8.06699	7.04542	9.60364	8.99268	7.30637	7.01658	8.96843	9.46211	7.67957	8.45068	7.41684	7.25397	7.8391	7.17457	9.12508	8.75921	8.58623	7.83655	7.74768	8.23434	9.25313	9.10051	8.72661	8.50971	7.60569	6.68359	7.42404	8.41041	7.47536
ADGRA3	0	3.4767	0	0	2.51692	0.954923	0	0.721555	0	2.00389	0.958771	1.20056	0	0	0.66796	0	0	0	0	0	0	0	0	0	0	0.434068	0.581061	1.77412	0	0	0	0	0	2.37822	0	4.02744	1.51493	0.649796	0.613074	3.08545	0	0	0	2.32029	0	2.5605	0	0	0
ADGRB1	0	0	0	0	0	0	0.834388	1.20033	0	0	0.958771	0	0	0	1.46805	1.55308	0	2.7291	0	0	0	0	0	0	0	0	0.581061	0	0	0	0	0	0	1.63203	0.570554	0	2.23747	0	0	1.52207	0	0.778487	1.28154	0	0	0.626996	1.8388	2.58227	0
ADGRD1	0	0.474783	0	0	0	0	0	0	0	0	0	3.66501	0	2.57866	0	0	0	0	0	0	0	0	0	1.19559	0	2.56426	0	0	0	0	0	0	0.847951	1.63203	0	0	0	0	0	2.58306	0	0	0	0	0	0	0	0	0
ADGRE1	0	0	0	0	1.65401	0	0.834388	0	1.32601	1.65561	0	0	0	0	4.22224	1.19511	2.11553	0	2.65593	1.4617	1.7777	2.30702	0	0	1.395	0	0	0	2.15634	0	0	0	0	0	4.20659	0	1.51493	1.09619	0	1.80573	1.16723	1.94909	2.40407	0.736145	0	1.66784	0	0	0
ADGRE2	0	0	0	0.535789	0	0	0	0	0	0	4.37967	2.90525	2.02863	2.57866	0.66796	0.717922	2.44484	3.23964	1.21762	1.86056	1.38912	1.75239	0	3.65689	0.859924	1.63516	0.581061	0	1.84534	0.993575	0	2.71955	1.76546	1.63203	0.978333	0.611488	2.23747	2.4729	1.86694	2.24613	0.698575	1.65351	0	2.1139	0.946484	1.89597	2.62158	1.80505	2.22263
ADGRE3	0	0	0	0.925596	0	0	0	1.20033	0	0	0	0	0	0	0	0.717922	0	0	0	0.908553	0	1.36706	1.43907	0	0	0	0.581061	0	0	0	0	0.846469	0	0	0	0	0	2.74189	0	1.80573	0	0	0	1.22122	0	0	0	0	0
ADGRE5	6.58251	7.29355	8.15587	9.18836	8.52584	8.73038	7.35654	7.3451	7.53619	7.40969	9.12593	9.6638	9.07484	9.49627	7.41432	7.65027	8.47354	9.25715	7.31061	7.63835	8.18406	7.62673	8.52734	8.60512	7.90064	8.17768	7.61403	7.88123	8.10799	7.78808	9.4193	9.5849	9.59123	9.61877	7.63251	7.88839	7.70363	7.02404	8.81726	8.63616	7.544	8.45155	8.57246	7.84971	8.49668	9.03224	9.45263	9.94587	9.08688
ADGRF3	1.11346	0.474783	0	0	0.515426	1.52454	0.834388	1.55919	0	0.89548	2.25538	2.29127	1.34488	0	1.9797	1.55308	2.11553	0	1.57939	1.4617	0	0	0	1.84026	0.493106	1.03781	1.57715	1.77412	2.15634	1.79817	1.03013	1.3764	1.76546	0	0.570554	1.03961	1.16258	0	1.37214	0	0.698575	0	1.94933	0.736145	2.23532	1.39673	2.28264	3.7519	2.22263
ADGRG1	5.30013	2.29193	1.49069	2.86716	5.44335	4.467	6.28066	3.50885	5.18651	3.84132	4.50488	2.29127	4.44567	3.9929	5.00933	1.83966	4.60492	3.23964	5.73775	2.64685	4.91387	2.0562	3.69825	4.74457	4.86372	4.55252	5.38086	7.98824	1.84534	3.31034	4.64217	2.71955	3.70034	3.23234	4.57285	3.59509	4.09604	0.649796	3.83166	3.6844	6.02589	4.44258	6.10293	2.1139	4.02665	3.6359	6.45907	6.38052	6.69611
ADGRG2	0	0.474783	0	0	0	0.954923	0	0	0	0.516131	1.93771	0	0	2.57866	1.46805	0	3.30587	1.2676	0	0	0	2.0562	4.30933	1.19559	0	2.05635	1.79898	0	0	0	1.03013	0	0	1.26283	0	0	0	0	0	0.699563	0	0	0	0.736145	1.91896	0.626996	0	0	0
ADGRG3	0	0	3.04281	0	0	0.555068	0	0	0	0	0	0	0.823785	0	0	0	0	0	0	0	0	1.36706	0	0	1.78443	3.73187	0.994143	1.14415	0	0	0	2.53321	0	1.63203	0	0	1.51493	1.71184	0	2.72598	0.698575	0	1.28154	0	0	0	0	3.7519	0
ADGRG5	3.44506	0	6.00806	2.05247	1.65401	2.24911	4.1881	3.3342	4.41586	4.76749	0.958771	3.13582	1.34488	4.51632	4.176	4.20241	2.11553	4.372	2.80019	4.72452	3.62461	3.38911	0	4.59853	3.25654	4.89652	5.25536	5.31197	3.26972	2.57424	3.05232	4.27472	3.16983	3.83761	1.29589	4.6295	2.03437	1.94288	1.04196	3.99786	5.28529	5.52562	3.26091	2.8056	3.75668	5.8346	4.39044	3.4565	3.4706
ADGRG6	0	0	3.04281	0	0	0	0	0	0	0	1.93771	3.13582	0	1.57992	2.35664	0	0	0	0	0	0	0	0	0	0	0.434068	0	0	0	0	0	0	0	0	0	0	0	0	0	1.16866	0	0.778487	0	0	0	0	0	0	0
ADGRL1	2.76939	4.4104	2.20804	3.25474	0	2.09918	1.12078	2.08569	1.70515	2.00389	3.72982	3.50923	0.823785	1.57992	1.46805	3.12726	1.07804	2.38482	1.86839	2.83595	0.855668	2.70665	2.97193	3.12801	1.78443	2.64744	3.31137	2.54612	2.15634	0.993575	2.04496	2.31918	2.53597	2.72216	1.29589	3.39246	2.03437	2.61365	0	0	1.5204	3.55213	1.75914	2.50081	0.946484	1.0626	1.5523	3.08462	0
ADGRL2	0	0	4.81525	0	0	0	0	0	0	0	1.52972	5.65349	0	3.80033	0	0	0	1.93176	0	0	0	0	0	0	0	3.91088	0	0	0	0	0	0.846469	0.847951	0	0	0	0	0	0	0	0	0	0	0	0	2.26616	0	0	0
ADGRL4	0	0	2.68498	0	0	0	0	0	0	0	0	3.80559	0	3.45255	0	0	0	0	0	0	0	0	0	0	0	4.15784	0	0	0	0	0	2.31918	0	0	0	0	0	0	0	1.52207	0	0	0	0	1.51316	0	0	0	0
ADGRV1	2.34277	2.04183	1.49069	2.3356	1.65401	0.954923	1.5645	0.721555	1.70515	1.65561	0.958771	1.20056	1.34488	1.99433	2.18045	1.83966	1.07804	0	2.65593	1.86056	1.7777	2.8714	0	2.28426	1.395	0.767294	2.31255	2.21115	1.84534	1.79817	4.22632	1.76311	1.37845	0.765389	0.978333	1.36933	2.41549	2.74189	3.66099	0.699563	0.698575	0	1.28154	2.50081	1.51316	1.0626	1.19444	1.80505	1.5027
ADH1B	0	0	0	0	2.00213	0	0	0	0	0	5.3446	6.84862	3.89344	6.08	0	0	0	2.38482	0	0	0	0	0	0	2.34333	2.72609	0	0	0	0	0	0	0	2.16965	0	0	0	0	0	3.28335	0	0	0	0	0	0	0.717457	0	0
ADH5	8.00563	7.4039	6.1979	6.64301	6.83751	6.4563	7.29672	7.59314	7.71239	7.48089	5.47275	5.17208	6.35499	6.45195	7.28955	7.17785	6.03226	5.84056	7.62831	7.81732	7.4977	7.25386	6.67209	6.97919	7.16196	6.91952	7.42296	7.10588	6.879	7.23987	6.56679	5.56345	6.4626	5.79666	7.53021	7.21204	7.46154	6.95955	6.09272	6.40289	7.14747	6.95462	7.04106	6.58793	7.10112	6.99196	6.75423	5.06296	6.02636
ADH6	0	2.505	0	0	0	0	0	0	0	0	0	2.29127	0	0	0	0	0	0	0	0	0	1.75239	2.97193	0	0	0	0	0	0.898757	0	0	0	0	0	0.570554	0	0	0	1.86694	0	1.16723	0	0.562662	0	0	0	0	0	0
ADHFE1	7.09344	6.56864	4.50607	5.55068	6.12322	5.85244	7.82856	7.42899	6.91663	6.58579	5.4101	4.9477	5.93224	5.24056	7.11057	6.77252	7.0088	4.86552	7.54371	7.09761	6.05696	4.42846	5.61238	6.16934	6.62038	6.28962	6.94836	7.1185	5.85933	7.1165	5.64338	5.98302	6.31097	5.70286	7.02275	7.31127	6.62713	6.82123	6.74016	6.17268	7.03547	6.58705	7.40816	6.8518	6.28457	5.28925	6.40525	5.43979	4.12957
ADI1	6.33467	6.67701	8.35246	6.73115	7.04409	6.73577	6.31654	6.04211	6.22587	6.05262	7.04623	5.82849	6.8547	6.77386	6.05223	6.36188	6.9963	6.84569	6.02886	6.69527	6.29868	6.43112	5.9284	5.11061	6.70733	6.85098	6.11771	6.27127	6.3621	6.38815	7.53505	7.3629	6.96568	6.63917	6.53423	6.33455	6.34885	6.74675	7.10449	7.37277	5.94067	6.25001	6.17136	6.1065	6.4994	6.45205	6.62835	6.24474	7.31847
ADIPOR1	8.11261	8.32095	8.84232	8.38286	8.24872	7.21733	8.10784	8.25744	8.14376	7.80883	7.13608	6.50116	8.41189	7.91132	8.17754	7.93129	8.39476	7.81255	8.0667	8.34673	9.04231	9.31631	6.34765	6.68566	8.39207	7.89664	7.81804	7.95345	8.68516	8.73367	8.43884	8.17548	8.21422	7.68194	7.7477	8.02913	8.95904	9.03147	8.56633	8.52813	8.14872	8.23229	8.74276	8.97809	8.02059	7.68039	7.5876	6.88554	7.40686
ADIPOR2	6.65926	5.57789	4.50607	6.25843	6.29874	6.24941	6.19072	4.9473	5.24502	5.27985	6.6176	5.86108	5.85756	6.91136	4.89978	5.48695	6.17221	7.05869	5.48368	5.3698	5.86991	5.61979	5.80134	5.94598	6.28563	5.91469	5.52767	5.99837	4.96606	5.00989	6.86647	6.52329	6.76808	6.27205	5.26124	5.30494	4.57976	4.42506	6.08149	6.16014	6.05321	6.09257	5.39305	5.20746	5.08383	6.27069	6.08757	6.94517	7.33495
ADK	7.86509	7.02662	6.04808	7.84213	7.48203	7.6737	7.51317	7.50826	7.17165	7.00836	6.44083	6.37143	6.58068	6.5471	7.30037	6.97835	7.17332	6.94791	6.72417	6.0615	6.87752	7.07106	6.54565	6.24492	7.72006	7.56075	6.84011	6.46158	6.00238	6.83898	5.81345	6.72179	6.36797	7.11026	6.94537	6.97839	7.28375	6.91263	6.97688	7.00336	7.46482	5.98262	6.72057	6.46286	7.36728	7.35063	7.09063	6.69029	6.56254
ADM	0	0	8.35246	3.11195	0	0.555068	0	0	1.70515	0.516131	5.80043	6.27797	3.7356	5.51616	0	0	0	3.00684	1.21762	0.908553	0	3.01925	1.43907	2.62328	2.55818	7.04754	0	0	2.62918	0	0	2.88455	0	2.56042	0	2.05901	0.695357	1.71184	2.23469	3.94038	0	2.40381	0.966418	2.1139	0	3.19616	0	0	0
ADM2	0	0	3.04281	0.925596	0	0	0	0	0	0	2.51558	0	0	0.99622	0	0.717922	0	3.00684	0	0	0	0	0	0	0	0.767294	0	0	0.898757	1.31421	0	3.0326	0	2.37822	0	0	0	0.649796	0.613074	1.52207	1.16723	0	0.562662	1.58359	0	2.68784	0	1.80505	2.7007
ADM5	0	0.474783	1.49069	0	2.00213	1.26766	0.476693	0	0	1.44385	0.958771	0	1.34488	2.31587	0	1.19511	0	0	0	1.4617	0.855668	0	0	1.19559	0.493106	0	0.581061	0	0	0.580682	1.03013	0.846469	2.32185	0	0	0	1.16258	1.09619	0	0.699563	0	0	0	0	1.91896	0	0	3.08462	2.48138
ADNP	7.26696	6.90991	6.12493	6.91981	7.23713	7.2082	7.16515	7.05244	7.23075	7.30371	8.18807	7.72331	7.79943	7.91727	6.96857	7.0503	7.66698	7.98277	6.68753	6.84588	7.59756	7.76933	7.53791	7.09265	7.03324	6.98495	7.39347	7.47315	8.12149	7.22083	7.33539	6.9344	7.71277	7.41834	6.63625	6.99639	6.9279	7.36008	7.37225	7.14367	7.1973	7.24731	7.41221	7.20416	7.12528	6.5306	7.52842	7.51643	7.68271
ADNP2	5.62326	5.826	5.06972	5.67018	5.09022	5.99725	6.2879	6.24089	6.19652	6.69164	6.87122	7.47223	6.1974	6.01491	5.73891	6.52228	6.2585	5.87557	6.04343	5.3698	6.41275	7.67213	7.26041	6.70363	4.73718	5.44213	5.66092	6.38008	8.24994	7.34475	6.56679	6.52329	6.74675	7.02755	5.8519	5.05302	6.89074	7.36507	6.27147	5.35533	6.15761	5.98262	7.24988	7.80316	4.06711	5.94069	6.98453	7.08426	7.08511
ADO	3.28204	5.00795	3.77312	4.14079	3.92322	5.0608	2.86092	2.08569	3.09346	2.97853	4.56363	3.33457	3.24344	4.7476	3.38145	2.76624	3.72495	4.71901	1.86839	0.908553	3.18523	3.49395	4.30933	3.79741	4.574	4.8621	4.03337	3.83912	2.81787	3.38067	4.30449	4.01469	4.08737	4.89205	2.54867	2.52369	3.17803	3.25311	2.0625	2.72598	3.08318	3.63753	4.14525	3.36738	4.45031	5.4948	1.5523	5.06296	3.69144
ADORA2A	0	0.474783	2.20804	1.23217	0	1.26766	0.476693	0.721555	0.81027	2.00389	0	1.20056	1.72689	0.99622	0	0	0	0	1.57939	1.86056	1.38912	0	0	1.84026	0.859924	1.03781	1.99121	0	0	1.31421	1.03013	0.846469	1.37845	0	1.556	1.03961	0.695357	1.09619	1.37214	0	1.16723	1.28135	0.562662	0.736145	0.946484	1.0626	0.717457	0	0
ADORA2B	0	0	3.77312	0	1.19424	1.74252	0	0	0	2.00389	3.9217	0	0	0	0	0	0	0	0	0	0	0	0	1.19559	0.859924	2.56426	0	0	0	2.57424	0	4.68599	0	1.92574	0	1.63753	0	0	4.12225	5.26456	0	0	0	0	1.25747	0	0	0	4.58024
ADPGK	6.52898	7.97489	7.27492	8.31928	7.82027	7.65367	7.54073	7.90579	7.7072	8.02197	6.93936	7.87463	7.82415	7.50027	7.439	7.88482	7.90629	8.23949	7.62347	7.85607	7.62148	8.09931	7.26041	7.4844	7.52958	7.91564	7.9012	7.50234	7.72743	7.79131	7.84073	8.04206	7.90799	8.09399	7.82689	8.23271	8.11801	8.4194	7.77584	7.38359	7.83909	7.98183	7.81497	8.17621	7.58842	7.91323	7.52842	7.90968	7.33495
ADPRH	0	2.85506	5.74139	4.06529	0	1.74252	3.43146	2.29094	0	0.89548	0	4.8209	2.02863	2.57866	2.78414	2.89688	0	2.7291	0	0	2.73708	1.75239	0	2.89761	2.65469	4.09994	0	1.77412	0	3.74297	0	3.28969	0.847951	4.03529	2.54867	0	0	1.43661	1.64065	4.30161	0	0	0	0.736145	0.549506	3.10783	0	0	0
ADPRHL1	0	0	1.49069	0	0.515426	0	0	0.721555	0	0	0	0	0	0	1.9797	0	0	0	1.86839	0.908553	0	0	0	0	0.493106	1.03781	0	0	0	0	0	0	0	0	2.4238	0	0	0	1.37214	0	0	0	1.75914	0	0	0	0	0	0
ADPRHL2	5.46123	6.8672	7.38838	6.93048	7.09028	6.56038	5.92854	6.17763	6.16657	5.85238	6.0261	5.36622	6.99194	6.46825	5.6571	5.46605	6.43562	5.97578	5.75556	5.54264	6.19089	6.50824	5.13871	4.25288	6.71294	6.57636	5.2174	5.1245	6.20192	6.68769	6.2683	7.0256	6.9471	5.95152	6.10671	6.1214	6.62713	6.40318	7.01872	7.27734	6.06668	5.20032	6.43265	5.46831	6.63343	6.34985	6.99914	5.80418	7.47536
ADPRM	6.73213	6.63237	4.98978	4.026	5.82843	4.30521	6.52104	6.17763	6.63972	6.67958	6.0261	6.34862	5.60711	5.85054	7.26767	6.36188	5.39619	4.27044	6.29553	5.64734	6.88742	6.13946	5.27248	5.16351	5.98512	5.44213	5.95424	5.99837	5.15293	6.70834	4.05598	5.80912	4.93536	5.14125	7.292	6.14311	7.06099	6.37379	5.55667	6.16014	6.67994	6.19473	6.47967	6.02035	6.03206	5.22771	1.8388	4.82978	6.19834
ADRA2B	0	0	1.49069	1.48488	4.18401	4.04307	0.834388	1.20033	2.46499	4.08017	3.09579	3.13582	2.02863	4.08034	1.12277	0	3.94908	6.21325	1.57939	0	3.18523	0.839734	2.61692	3.32663	0	2.05635	3.68961	2.54612	3.61329	2.79632	3.63973	3.40288	1.76546	3.33596	2.13608	2.97487	3.44739	2.14198	1.04196	3.53707	4.3877	6.34193	2.26782	4.71684	0	0	1.19444	4.82978	3.88293
ADRB1	0	0	0	2.20097	2.00213	3.00694	0.834388	0	0	0	4.82609	1.20056	1.72689	0	0	0	2.93866	0	0	0	0	0	0	0	0.493106	3.00374	0.581061	2.21115	0	0	0	0	2.07031	1.63203	0	0	0.695357	0	1.86694	1.16866	1.5204	0	0.562662	0	1.51316	2.26616	3.49933	0	1.5027
ADRB2	5.91518	7.30782	3.3293	5.79228	4.76524	5.08094	6.68374	7.65484	6.24032	7.29583	6.3436	8.36967	6.34136	6.74739	5.45891	7.50932	5.23528	5.94314	5.99926	7.73656	6.96426	7.57986	4.64158	6.5332	4.445	5.10218	7.95698	6.91654	7.47045	4.71553	5.26751	3.69726	4.93536	5.74112	5.6437	7.62078	5.25388	7.16226	5.98829	6.26921	6.8763	7.86274	6.2367	7.87447	3.42429	3.92153	5.81783	5.3544	3.58524
ADRM1	6.6921	6.12884	7.52226	7.10559	6.89069	6.5314	6.34461	6.31332	6.10473	5.98565	6.10733	5.4543	7.02644	6.24046	6.40281	6.44964	6.05655	6.24037	6.46747	6.683	6.80626	7.0105	5.33499	5.21454	6.50213	6.79735	6.47221	6.50066	7.15756	6.58717	6.56679	6.71084	6.88009	6.70839	6.15661	6.26694	6.98544	7.10378	6.88292	6.92403	6.53242	6.15183	6.72708	6.65618	6.87479	7.08744	6.45907	4.82978	6.86449
ADSL	7.88298	6.3379	5.58695	6.85402	7.41826	6.97519	6.78454	7.21251	7.2523	6.99869	6.36026	4.26124	7.25454	6.94669	7.17665	7.08497	6.64232	7.04337	7.52307	7.34339	6.66377	6.44426	5.75637	6.40726	7.20244	7.05517	6.68186	7.01431	6.54685	7.25399	7.51052	7.0256	7.4675	7.16053	7.4604	7.32558	7.41518	6.95294	7.23192	7.17515	7.32048	6.23638	6.77813	6.59788	7.41116	7.30666	6.41618	5.26364	6.16185
ADSS	6.15786	6.43206	5.64029	7.22749	7.53309	7.67701	7.2859	6.49037	6.60664	6.89301	7.51669	6.86478	7.4451	6.96977	6.52776	6.53237	7.32099	6.91464	6.44569	6.59411	7.46502	6.70672	6.67209	6.22017	6.93577	6.68863	5.96573	6.31578	6.11462	6.61661	7.05918	6.89625	7.76676	6.97234	5.65763	6.3533	6.40264	6.26059	7.19068	6.65595	6.76503	6.46386	6.82137	5.74394	6.26731	5.79271	8.11915	7.47657	7.2506
ADSSL1	0	0	0	0	0.894397	0	0	0	0.81027	0.516131	0	3.33457	0	2.80087	1.46805	2.46302	0	0	0.733627	1.4617	1.38912	0	0	0	0.493106	2.47599	0	0	0	0	0	0.846469	0	0	0.570554	1.63753	0	0.649796	0	1.52207	0	0	0	0	1.25747	1.0626	3.49933	0	0
ADTRP	3.59151	1.11711	5.21742	0	1.19424	1.26766	2.17758	1.20033	1.32601	2.62325	0	1.20056	4.33993	1.99433	3.01183	3.12726	1.6881	4.16118	2.31524	3.2886	0	2.0562	0	2.62328	1.15213	3.87681	0	3.24353	0	0	1.03013	3.40288	1.37845	4.09559	1.7763	2.65038	1.51493	3.06975	2.52748	3.45736	2.04072	1.65351	1.94933	1.58359	2.81283	0.626996	0	0	0
AEBP1	0	0	3.04281	4.026	0	2.09918	0	0	0	2.7206	3.9217	5.76102	1.34488	4.69316	1.46805	1.55308	0	4.55591	0	0	0.855668	0	1.43907	3.12801	0.859924	5.21556	0	0	0	0	0	3.86469	0	1.26283	2.13608	1.36933	2.23747	0.649796	2.0625	2.72598	1.5204	0	0	2.66124	1.91896	2.26616	0	2.58227	0
AEBP2	6.51068	7.4846	5.58695	7.16104	6.46925	6.74842	6.15945	5.81151	5.66487	5.93584	6.18423	4.9477	6.05428	6.31445	5.84617	5.33391	6.08044	6.44068	5.54641	5.94308	6.14211	6.15553	6.51897	6.14324	5.73217	5.54334	6.0759	6.22534	6.54685	6.10625	6.51841	6.36467	6.47563	6.29794	6.08625	5.89699	6.60893	5.81218	6.49119	6.22175	6.17014	5.80943	6.2992	5.8139	5.4325	5.82077	6.80499	6.19649	6.75852
AEN	5.51728	5.70188	6.54415	4.68568	4.64658	4.99863	4.76733	5.17168	4.81391	5.18068	5.00632	5.57708	5.58414	5.51616	4.87103	5.05487	4.95426	4.71901	4.74684	5.13788	3.52666	4.19958	5.66199	5.52867	4.445	5.46524	4.82157	2.81778	4.12306	3.74297	3.86282	5.23696	4.97259	5.30343	5.31497	5.0299	3.80787	2.4729	3.32218	4.83069	5.03421	5.54786	4.95654	3.54244	3.80533	3.6359	6.27927	5.16679	2.48138
AES	7.34648	7.91092	5.35139	7.17458	7.15692	6.47924	7.78824	8.17885	8.1048	7.61987	6.50219	5.98454	7.37321	6.82539	8.34626	8.12034	6.23741	6.15745	8.03424	7.82292	8.30348	7.86529	6.46409	7.1462	7.03772	6.95669	7.81804	7.9951	7.78511	8.02059	7.47715	6.7858	6.96568	7.01979	7.84831	7.81251	8.72993	8.48959	6.76846	6.80831	8.04365	7.8583	8.0382	8.07655	7.43841	6.97956	6.9398	5.59675	6.6833
AFAP1	2.34277	3.8329	0	4.28089	3.32449	4.37212	3.43146	1.20033	2.81318	2.15086	0.958771	4.1601	4.84406	3.89983	4.176	2.89688	3.59832	4.372	3.36168	3.82349	5.09565	5.36722	4.30933	3.32663	3.3746	3.97669	3.1595	4.25944	3.13424	3.98793	5.78646	3.40288	4.33619	4.71115	3.48375	3.06861	4.61664	4.79392	4.57102	3.28335	4.25279	3.79451	3.84356	4.08553	3.60004	3.50368	0	6.09485	6.06639
AFAP1L2	4.11195	0	3.04281	2.05247	1.83855	0	2.17758	0	2.64956	2.4063	1.52972	4.1601	2.67589	2.31587	2.35664	0.717922	1.07804	1.2676	3.76484	2.83595	0	0	0	0	2.65469	3.23648	1.99121	0	0	0	0	0.846469	0	1.63203	3.41979	3.06861	0	0	1.37214	1.80573	0.698575	0	0	1.58359	4.38779	2.68784	0	0	3.34605
AFDN	4.01144	4.63065	4.50607	5.52273	4.18401	5.8048	4.41688	5.41052	4.19625	5.16347	4.37967	5.36622	4.284	5.63644	3.74042	5.263	3.45949	5.17752	4.13507	4.81721	4.56491	5.91239	4.82698	5.26382	3.76888	5.02651	5.80865	5.22128	6.05959	4.23573	4.81236	6.89625	5.00889	6.4558	3.91339	4.46685	4.14736	6.37379	3.07266	3.45736	2.2441	1.65351	4.91152	6.81815	3.60004	5.24852	6.39424	6.91566	5.60516
AFF1	7.03703	6.28119	7.30826	7.33186	6.49695	6.65746	6.92597	7.24373	6.99542	7.12409	6.74997	6.39387	6.9386	7.00372	7.41929	6.87118	6.55976	6.57454	7.1979	7.32772	5.78772	5.85449	7.0714	7.133	6.15147	6.72738	7.24573	7.0803	5.96293	5.96461	6.03599	6.91545	6.2816	7.22943	7.41191	7.54125	5.62364	4.73349	6.32008	6.69991	6.35715	6.56542	6.05198	5.84765	7.06661	6.66823	5.86644	6.42307	6.7214
AFF2	0	0	0	0	0	0	1.35963	0.721555	0	0	0.958771	1.84663	0	0	0	0	0	0	0	0	0	0	0	0	0	0.434068	0.994143	0	0.898757	0	0	0.846469	0	0	0	0	0	0	0	2.42441	1.5204	0	0	0	0.549506	0	0	0	0
AFF3	1.45705	4.53689	0	1.23217	3.32449	3.50121	2.17758	6.04211	2.46499	3.84132	3.62338	4.52801	3.24344	3.45255	0	3.79662	4.0493	5.12029	0	4.5191	0	5.31093	1.43907	2.89761	1.78443	3.87681	2.57519	1.14415	4.65563	1.79817	2.04496	6.00111	2.53597	5.91851	1.96738	5.41613	2.23747	6.12603	3.77698	5.24095	2.2441	3.14871	1.75914	4.92085	0	1.66784	0	4.2064	0
AFF4	6.43509	7.46882	6.75227	7.05769	6.95701	6.67744	7.05051	7.40156	7.03741	7.32708	7.88822	8.24556	7.78942	8.00927	7.12282	6.92576	7.71355	7.44406	7.42075	7.21299	8.23147	8.21502	7.7818	7.43146	6.52146	6.80642	7.17817	7.33941	8.53523	7.73537	7.65925	7.39061	7.685	7.68194	7.3009	6.74983	7.79094	7.81119	7.78626	7.37277	7.49999	7.57953	8.29638	8.25691	7.2839	6.82883	7.57303	8.62614	7.89209
AFG1L	0	5.00795	0	2.95346	3.19518	3.91429	4.363	4.7175	3.86431	3.75203	1.93771	3.13582	2.02863	2.31587	3.60735	3.98465	2.11553	3.23964	2.80019	1.4617	3.42158	2.8714	1.43907	2.28426	3.25654	1.26553	3.51285	3.57184	3.39356	3.44773	1.625	2.71955	2.32185	3.76521	3.76685	3.93088	1.51493	1.43661	2.52748	2.97529	3.53472	2.74903	3.52279	1.22122	2.99164	2.26616	0	3.7519	0
AFG3L2	6.11005	7.28637	5.06972	4.98103	5.71507	4.9773	5.53667	5.82808	5.53021	5.35757	6.08745	5.82849	5.65199	5.79992	5.64017	5.52785	4.9016	5.61053	6.31967	5.13788	5.53411	6.5933	5.06686	5.48777	5.20389	5.33329	5.15851	5.85492	6.20192	5.98732	5.73092	5.14233	6.33975	5.95152	6.16639	5.70597	6.59975	6.80664	6.4741	4.83069	5.63187	5.67449	6.42466	6.90084	5.83526	5.36743	6.95487	5.66926	5.89915
AFMID	0	0	0	3.18511	1.44237	0.555068	0.834388	1.20033	0.81027	0	4.56363	4.52801	0.823785	2.80087	1.74644	0.717922	0	1.2676	1.86839	0.908553	1.38912	0	0	1.19559	1.60282	2.47599	2.1608	1.14415	1.84534	0	2.63483	2.71955	1.76546	2.86759	2.13608	0.611488	0	0.649796	1.86694	3.18779	0	1.28135	1.94933	1.22122	1.73028	2.42082	4.43409	3.7519	0
AFTPH	6.58251	6.96944	7.01711	7.20128	7.53977	7.45579	6.26605	6.47991	6.3774	6.42177	7.01499	7.29274	7.00929	7.00372	6.277	5.5871	6.97097	7.27079	6.05785	5.94308	6.20679	6.2027	7.22783	6.73892	6.67892	6.6182	5.89535	6.8424	6.11462	6.463	6.8793	6.87678	7.1638	7.20226	5.82746	5.85813	6.27001	5.72176	6.90221	6.93878	6.05321	5.6335	6.64694	6.33782	6.42351	6.75804	6.49042	7.13635	6.94184
AGA	7.30462	6.84781	8.24465	6.06848	5.92336	6.15756	7.27864	6.95015	7.37526	6.35511	5.3107	5.17208	6.32759	5.8752	6.86307	6.53237	5.79303	5.56836	6.63076	5.94308	6.0744	5.25236	5.33499	5.64485	6.63228	5.95607	6.11771	6.46158	5.40919	6.29107	5.64338	6.51072	6.12505	6.12067	6.91089	6.83901	4.61664	4.60447	4.88722	6.61979	6.84538	6.6189	6.46417	6.17457	6.75606	6.58069	5.50638	6.09485	4.34014
AGAP1	3.19306	6.25934	3.3293	3.98561	2.14904	2.92017	4.82825	4.68147	2.25329	4.51953	0	1.84663	2.27805	1.57992	3.38145	4.43523	2.11553	1.93176	2.49562	4.06944	3.52666	4.37455	4.03591	5.68158	0.859924	1.78963	5.19803	4.43113	5.90167	3.51181	3.51375	2.88455	2.07031	2.56042	2.77001	4.07339	4.3797	5.82672	2.0625	0	2.8538	4.77964	4.42698	5.37882	3.29398	2.09291	0	0	3.05916
AGAP2	4.01144	3.00266	4.25568	4.46842	2.62129	3.61609	3.98904	4.44405	4.13569	4.64883	4.96333	5.36622	4.6804	4.99267	4.61783	5.28702	4.79014	4.16118	4.42943	4.57327	3.88393	4.75813	3.69825	4.9986	3.76888	3.80616	4.27427	4.58453	2.62918	2.31163	3.86282	2.88455	4.39222	4.31436	5.12749	5.07578	2.23747	3.16434	4.57102	3.88052	4.15529	5.05267	3.69207	4.98291	3.65416	4.43864	4.96722	3.7519	3.79036
AGAP3	3.19306	3.25906	3.04281	5.02154	4.0408	3.77288	0.476693	3.3342	3.62095	3.38716	3.24685	5.69023	3.12109	3.1632	2.90247	4.15097	4.31395	4.63976	2.31524	4.14291	3.05074	4.06991	3.49426	4.04304	3.67995	5.08736	3.57421	3.95623	4.44275	3.31034	3.63973	3.60565	2.72238	3.83761	3.35287	3.65676	3.44739	4.46277	3.72015	4.05314	3.7504	4.44258	3.10967	4.29573	2.71436	1.39673	4.51762	4.95107	4.78602
AGAP4	1.96684	1.11711	0	0	0.894397	1.52454	1.12078	1.55919	1.32601	1.65561	0	1.84663	1.72689	0.99622	1.46805	0.717922	1.07804	1.93176	1.21762	1.4617	0	1.36706	1.43907	1.84026	1.94572	1.03781	0.994143	1.14415	0	0	1.03013	1.76311	2.07031	0	1.7763	1.36933	1.51493	1.09619	2.0625	2.04267	2.2441	2.74903	1.94933	1.87298	1.73028	1.66784	0	2.58227	0
AGAP6	3.36585	3.42529	3.56821	3.32116	3.26128	3.30969	4.12475	3.13545	3.86431	3.79737	3.38357	4.1601	3.81668	4.63659	4.02764	3.58036	3.72495	4.63976	4.42943	2.42916	2.90242	2.70665	4.17909	4.15177	4.07822	3.94416	3.84706	3.83912	3.61329	3.57316	2.36984	3.40288	2.88744	4.2627	3.60373	3.59509	2.96572	2.74189	3.98426	3.81806	4.10395	4.00198	3.33097	3.36738	3.94215	3.92153	4.39044	3.4565	3.4706
AGAP9	2.76939	1.56	2.20804	0.535789	2.4044	0.555068	1.12078	0.721555	1.32601	1.44385	2.25538	2.29127	0.823785	1.57992	0.66796	2.46302	1.6881	2.38482	2.49562	0.908553	2.90242	2.30702	4.17909	4.04304	1.395	2.05635	2.31255	0	2.15634	2.31163	1.625	1.3764	3.29269	0	2.2871	1.03961	2.71668	2.61365	0.613074	1.16866	1.5204	1.28135	0.966418	0.736145	1.73028	2.09291	3.12621	3.08462	0
AGBL2	0	1.35549	0	3.11195	1.83855	1.26766	3.14258	1.84633	2.96011	3.05519	3.38357	1.20056	0	2.31587	3.74042	4.4776	2.11553	2.38482	3.89909	3.99202	0.855668	2.30702	2.145	1.19559	2.74515	2.72609	3.31137	2.21115	4.19292	1.57639	0	2.71955	4.01783	3.23234	2.2871	2.97487	0	3.4907	2.23469	0	0	2.40381	1.94933	1.87298	3.94215	3.01373	2.46204	0	0.938745
AGBL3	3.36585	2.4024	2.68498	3.66597	2.00213	2.50903	2.40791	1.84633	2.0051	1.44385	3.62338	0	2.02863	0	3.80262	0	2.11553	1.93176	2.65593	1.4617	2.33571	1.75239	2.97193	1.19559	3.12796	1.46215	2.44984	2.81778	1.44833	1.31421	0	2.53321	1.37845	2.16965	3.20892	2.38479	2.84656	1.94288	1.86694	2.72598	1.16723	2.89491	1.28154	1.58359	1.73028	0.626996	2.28264	2.58227	0.938745
AGBL4	0	0	0	0	0	1.74252	1.74386	0	0	0.89548	0	0	0	0	1.12277	0	0	0	1.86839	0	0	0	2.61692	0	0	0	0	0	0	0	1.03013	0	0	0	0	0	0	0	1.37214	0	0	0	1.75914	0	0	0	0	0	0
AGBL5	5.25688	1.56	3.95251	4.24712	2.89554	3.5598	3.43146	3.58884	4.65038	4.43599	3.50845	4.1601	3.7356	2.80087	4.3527	4.04225	4.39238	3.61598	3.61681	4.62547	4.79268	4.00042	4.17909	2.89761	4.38999	3.69324	4.23681	3.417	4.60528	3.98793	0	2.06777	2.72238	4.50428	4.24401	4.88279	5.05323	4.63783	4.12225	3.99786	1.80389	3.55213	4.91152	4.34382	3.80533	4.15985	0.717457	4.82978	0
AGER	3.09823	4.88014	0	4.06529	3.88179	2.38492	3.07715	4.05094	3.32804	3.26338	2.51558	2.29127	1.34488	2.31587	3.86225	3.01666	3.13391	3.00684	3.89909	3.63263	4.98935	3.85052	1.43907	4.25288	2.45475	3.73187	3.57421	4.50987	2.81787	3.74297	1.625	4.49496	1.37845	3.1207	3.9591	3.65676	4.14736	2.74189	2.97887	2.85601	2.97304	3.02739	3.93638	3.05709	3.07337	3.69773	4.43409	0	2.7007
AGFG1	6.0094	7.99486	7.09559	7.70271	7.55632	8.12788	7.07585	7.09415	6.91663	6.90342	7.48664	6.71237	7.24725	7.30536	6.9203	7.15844	7.78797	7.58822	7.29851	6.73145	7.82577	8.1281	7.75919	7.25988	7.26493	7.42589	6.68186	6.81165	8.38291	7.98153	7.24906	7.50912	7.82899	7.93393	7.14151	6.66233	7.47667	8.06214	7.61369	7.49259	7.04231	7.16341	7.61186	8.06584	6.88615	7.33612	6.39424	7.73488	7.36735
AGFG2	3.44506	3.8329	0	4.60799	3.32449	4.40444	2.51061	1.84633	3.70671	3.3266	2.51558	4.35575	3.55834	3.89983	3.20845	3.72808	2.71277	3.77277	3.89909	3.63263	2.90242	0.839734	3.69825	3.79741	3.58517	4.12918	4.23681	3.57184	2.62918	0	3.86282	4.15056	1.37845	2.99969	3.28269	2.38479	0.695357	1.09619	3.39661	3.08545	4.43	5.11356	1.28154	1.22122	2.3708	3.97245	3.79552	0	3.58524
AGGF1	6.80149	5.7549	4.98978	6.35671	6.19263	6.58879	6.83489	6.51104	6.42878	6.21178	6.12695	5.61579	4.99103	5.41887	6.57307	6.35052	5.35761	5.97578	6.59164	6.30501	6.70913	6.07332	6.40704	6.19498	5.83873	5.64804	6.43134	6.48125	5.81571	6.37098	5.73092	5.3542	5.46587	5.93511	6.12688	6.06564	6.38137	6.27125	5.10263	5.92849	5.95523	5.96621	5.93312	5.37882	6.70569	6.132	6.00314	5.7383	6.06639
AGK	6.85323	7.76347	4.3863	6.23278	5.70323	5.36997	7.56182	7.01674	7.30825	6.76764	5.47275	5.76102	5.33171	5.38493	7.04132	6.68482	5.70358	5.87557	7.17822	7.19583	6.80626	6.44426	6.51897	6.79028	6.20823	6.10329	7.1279	7.04107	6.20192	7.21121	5.38011	6.21771	6.47563	6.04623	6.96791	6.88483	6.99248	6.24984	6.13682	6.10889	7.23954	6.57627	7.2544	5.95991	6.66013	6.12076	5.89796	5.80418	6.10533
AGL	5.36267	5.4029	5.21742	5.65738	5.09022	6.33576	6.50247	5.92372	6.10473	6.60504	5.89498	6.95812	6.00323	5.77393	6.17488	6.06115	5.39619	3.61598	6.18158	6.23953	6.29868	6.27804	6.31701	6.36271	6.02177	5.83709	6.61043	6.35896	7.08593	6.18697	6.24866	5.86945	6.7995	5.85015	6.47252	6.31555	5.64165	5.57451	6.01216	5.68776	6.41095	5.67449	6.72708	5.95991	5.8235	5.90182	6.14123	5.92756	6.33569
AGMAT	3.59151	0	1.49069	4.24712	1.44237	0	0	2.77413	2.25329	3.12797	0.958771	1.84663	2.02863	2.99338	2.51364	2.62258	0	0	2.65593	2.83595	0.855668	0.839734	3.25661	1.84026	2.09078	0	2.31255	0	0	2.15992	0	1.76311	1.37845	2.99969	4.00341	2.52369	0	1.09619	0	2.72598	1.16723	1.94909	1.75914	1.87298	1.91896	3.19616	1.8388	1.80505	0
AGO1	4.37726	5.02531	1.49069	5.78052	3.96349	4.9773	4.41688	5.11877	4.81391	4.97902	3.24685	4.68187	3.89344	5.60729	4.31051	4.15097	4.39238	4.372	4.88269	4.14291	3.42158	3.49395	6.00729	5.71741	5.20389	5.2951	4.94284	5.72891	2.98471	4.0323	3.51375	4.96936	3.94476	4.41244	4.73931	5.16338	4.2912	4.79392	3.07266	4.51352	4.3877	5.08343	4.71592	4.5216	3.70633	4.95136	5.10863	5.16679	6.65732
AGO2	5.23476	6.01173	5.21742	6.54914	6.93693	6.4408	4.97915	5.27201	4.41586	5.12842	7.37625	7.69647	7.16449	6.98117	5.11116	4.96837	6.57665	6.48669	4.24001	4.62547	7.25167	7.44252	4.42879	4.34736	5.91864	6.25688	5.07607	4.65553	6.37719	6.4467	7.00168	7.17649	7.49335	7.11755	4.79078	4.32207	6.76495	6.80664	7.14284	6.68249	5.4382	5.67449	6.2367	6.98665	5.35291	6.0632	7.64909	7.70069	7.13302
AGO3	6.24897	5.68011	5.47397	6.50695	6.61542	7.29266	6.04434	6.45878	6.18162	6.47157	7.35146	6.34862	6.62637	6.74739	6.47143	6.97095	6.67406	6.84569	6.33159	6.64558	6.12548	6.47019	7.62804	7.30767	6.07506	6.76977	6.05453	7.14341	7.07672	5.99855	6.05873	6.91545	6.64664	7.05058	6.74464	6.60871	5.85734	5.96454	6.68925	6.37061	6.02589	6.25001	6.1129	6.30175	6.14032	6.57246	6.97717	7.1617	6.83002
AGO4	7.69324	7.60789	3.56821	6.27528	4.9963	6.59581	6.7794	7.10779	6.96093	7.27194	5.27598	3.80559	5.5608	4.99267	5.84617	6.94098	5.47038	5.43389	6.33159	6.99222	7.31905	7.58581	5.96839	6.88782	6.27048	6.11064	7.52748	6.35896	6.00238	6.2257	5.8915	6.03663	5.59086	5.11236	5.26124	6.91038	6.47474	6.64381	5.30942	5.06388	6.43192	6.94628	5.45711	6.83507	6.29313	6.53907	6.26726	5.80418	5.2702
AGPAT1	0	3.75175	4.50607	4.28089	2.71862	4.08356	4.02418	2.08569	2.46499	3.96568	3.72982	2.29127	2.02863	4.08034	3.20845	3.32587	2.11553	2.38482	2.93133	4.2795	2.55031	3.01925	4.64158	4.6734	3.76888	3.76949	4.38114	4.34784	3.50761	3.15848	3.05232	2.31918	2.32185	3.52324	3.9591	4.35965	3.07578	3.81617	3.46738	3.61261	3.53472	5.11356	3.02766	3.96771	3.94215	3.3581	3.86095	3.4565	2.22263
AGPAT2	0	3.57433	5.7894	6.08768	5.76149	5.21457	4.39019	4.7175	5.32855	3.88398	5.3107	4.1601	5.60711	5.16257	5.80118	5.33391	4.0493	4.63976	5.03629	5.17339	4.46268	5.31093	3.87693	3.12801	6.41526	6.28313	4.79604	5.02077	3.80394	4.68806	5.45057	6.01898	5.61461	5.64351	4.73931	5.61568	4.2912	5.06307	5.71047	5.72228	4.92012	4.95624	5.08374	5.15451	6.33515	4.92575	6.63771	4.5515	5.65851
AGPAT3	3.84618	4.24235	4.98978	5.04138	4.87487	5.69147	5.04907	4.8205	5.40751	4.51953	5.44176	5.41093	5.0922	5.24056	5.49703	5.54787	5.39619	4.99852	4.84991	5.10149	5.3459	5.54855	6.08209	5.64485	5.47895	5.10218	5.2174	4.72319	5.31834	4.8702	5.30603	4.77279	5.43952	4.78625	5.51187	4.71897	6.05841	4.90767	5.05747	5.24095	5.35282	5.54786	5.0002	5.51106	5.14181	5.68997	6.16734	5.86719	4.83318
AGPAT4	5.58879	5.34874	4.3863	6.64301	5.05338	6.14805	6.30943	5.76061	4.31023	4.99857	5.94002	6.37143	5.4884	6.33237	4.3527	5.263	5.00506	6.73566	4.63583	5.13788	3.96095	4.99091	4.17909	5.40232	4.41776	4.82685	6.01081	5.79329	4.8411	3.31034	6.08111	6.68868	6.55141	7.58009	3.66018	4.71897	3.87029	3.92824	5.63562	4.34656	4.34411	5.22812	4.39463	4.60289	3.07337	4.20313	6.27927	7.18662	5.30408
AGPAT5	4.20591	6.18401	5.14546	6.29194	6.81017	7.14264	4.94288	5.67157	5.09406	5.55527	6.2212	6.60101	7.05178	7.62909	5.03547	5.46605	6.05655	7.24425	5.25239	4.81721	3.88393	4.83997	5.96839	4.81239	5.70988	6.06598	5.0547	4.58453	4.60528	5.98732	5.38011	7.33465	7.1638	7.93805	5.92283	5.41613	5.69436	5.67433	6.71129	7.61244	5.41733	5.30844	4.93421	5.07126	5.59352	6.18693	6.60943	6.04122	6.06639
AGPS	7.59681	6.57455	5.7894	6.18899	6.58347	7.57774	6.55749	6.58117	6.18162	6.32447	5.61842	5.86108	5.58414	5.72049	6.58197	6.25631	6.70512	6.53129	6.24599	6.56767	6.94543	7.10456	7.16039	6.45047	6.27048	6.50566	5.96573	6.68163	7.37601	6.6383	5.18725	6.4195	6.98403	5.16958	6.39148	6.69943	6.64509	6.7695	5.03434	5.19254	6.32388	6.03077	7.07719	6.97142	6.8107	7.12168	6.03184	5.66926	6.02636
AGRN	0	0	0	0	0.894397	0	0	0	0	0.516131	1.93771	2.29127	0	0	0	0	2.11553	1.2676	0	0	0	1.36706	0	0	1.60282	1.78963	0	1.77412	0.898757	0.580682	0	0	0	0	0	0	0	0	1.64065	0	0	0	0	1.22122	2.0858	0.626996	1.5523	0	3.05916
AGT	0	0	0	2.05247	0.515426	1.93185	0	0	0	0	0	3.80559	0	3.57802	0	0	0	0	0	0	0	0	0	0	0	0	0	0	1.44833	0	0	2.88455	0	0	0	0	0	0	0	0	0	0	0	0	0	0	0	0	0
AGTPBP1	7.93193	8.34362	6.16188	5.69544	6.64667	6.93149	8.18944	8.11612	8.13218	7.84976	6.12695	5.32008	5.67392	6.27793	7.80081	7.06427	6.14981	6.344	7.43187	7.34339	8.23535	7.53756	7.71286	7.70564	5.56839	5.6581	7.55818	7.93929	7.72153	8.00954	6.18809	6.6998	6.40929	5.68335	7.46833	7.29681	7.89595	7.56902	6.56566	6.1475	8.02997	7.46153	7.82107	7.78586	6.86335	6.38786	6.40525	7.08426	6.36808
AGTRAP	7.01123	6.91923	4.3863	3.03488	4.91649	4.49729	6.47098	6.84821	6.54975	6.64279	4.56363	5.06425	4.72309	4.08034	6.72534	7.29503	3.84136	2.7291	6.99546	7.31982	3.88393	4.06991	6.83234	7.4422	4.38999	5.35819	7.25043	7.79739	5.92238	5.51096	3.22306	4.33301	2.53597	4.20912	6.10671	7.27239	5.58693	6.05374	3.72015	4.98078	6.8763	6.97117	6.58378	5.8139	5.8585	6.26048	5.56646	2.58227	3.4706
AHCTF1	6.76337	6.04617	6.23304	6.58337	6.13208	6.41723	6.54544	5.72565	6.54975	6.23668	6.29241	6.15194	6.38188	6.38484	6.25493	6.11582	6.64232	6.24037	6.4124	5.64734	6.93593	7.28341	6.11808	6.83987	5.38361	5.08736	5.84645	6.12884	7.93533	7.2493	5.38011	6.2331	6.29636	6.44425	5.79	5.76318	7.11355	7.04905	6.39461	6.32642	6.01203	5.14306	7.14196	7.32888	5.60731	4.7325	6.07384	6.5437	7.18848
AHCY	2.76939	5.23391	5.69172	5.57811	5.35529	4.66678	3.07715	2.47059	4.65038	5.2145	6.57539	6.32546	6.11964	5.77393	5.22909	4.4776	5.39619	6.41711	5.17509	1.86056	1.7777	4.19958	5.13871	5.26382	5.18785	5.6681	5.0547	2.21115	4.79692	4.27319	4.81236	5.58759	5.04429	4.85764	5.55716	4.65994	5.15704	4.53536	5.83614	5.97217	4.51106	4.88817	4.5199	5.35555	4.82535	5.36743	5.05372	4.69734	4.6345
AHCYL1	4.25069	4.58453	6.12493	6.03918	6.05031	6.83398	5.92854	5.63436	6.08884	5.8416	6.77505	7.31643	6.5093	6.36756	4.71806	6.04715	6.19427	7.24425	5.39556	6.0231	5.3459	5.6654	6.46409	5.91546	6.64995	7.12939	6.86488	5.88478	4.8411	4.38005	5.48455	6.21771	5.41268	6.87248	5.79	6.31555	3.98758	4.73349	6.02395	6.24568	5.61363	6.63975	3.79481	4.7881	6.55024	6.73611	6.05997	5.7383	6.02636
AHCYL2	5.51728	4.24235	6.04808	5.65738	3.44315	5.81686	4.51896	5.43237	2.25329	3.44528	4.44363	3.80559	2.67589	4.45221	3.80262	5.44485	6.59335	5.06069	4.9768	4.67585	3.88393	2.52063	4.17909	4.93916	5.08768	4.99509	4.48064	4.90899	4.12306	0.580682	4.30449	4.64055	4.64376	3.33596	4.60196	4.11793	2.03437	1.09619	4.93795	4.34656	5.13994	5.56975	3.26091	3.54244	3.60004	4.7904	2.07772	5.7383	5.08776
AHDC1	1.45705	1.11711	2.20804	2.95346	2.51692	3.5598	2.40791	0	2.0051	1.84024	3.82895	3.80559	3.55834	4.08034	2.90247	0	2.93866	3.44005	1.21762	2.17269	2.33571	1.36706	2.61692	1.19559	2.98678	3.69324	2.44984	1.77412	3.89058	2.31163	2.04496	2.53321	2.88744	3.68897	2.77001	1.03961	2.96572	2.3169	2.77076	1.80573	2.8538	1.94909	2.94071	2.32029	1.51316	1.39673	3.98354	3.4565	4.73726
AHI1	7.38214	6.27394	8.26177	7.84778	8.34141	8.13271	6.88354	5.82808	6.44134	6.44332	7.9988	8.37532	7.84363	7.9291	6.33076	6.10235	7.94583	8.95558	6.53089	5.72117	7.92041	7.23129	8.01921	6.90346	7.92745	8.12786	5.4148	5.72891	7.39836	7.67018	8.26401	8.47958	8.19071	8.13766	6.03381	5.38001	6.98544	6.49705	7.84059	7.37277	6.2783	5.50305	7.27676	6.83507	6.70569	6.94173	8.3645	8.63522	8.76075
AHNAK	8.40778	8.8136	8.97799	9.31498	7.8846	8.83636	8.31181	8.65358	8.75999	8.72871	8.81436	8.95695	8.3789	8.71012	8.82593	8.78807	8.52667	9.11423	8.9135	8.94313	7.60957	6.89079	9.09076	9.05351	7.28391	7.32527	8.72638	9.06252	8.18715	7.64896	7.66667	8.48922	8.46669	9.16706	8.48198	8.62677	8.01125	8.00257	7.30137	7.68423	8.88998	8.67503	9.1306	8.91781	7.08151	7.16062	8.7485	9.59669	8.37498
AHR	3.09823	5.74445	6.54415	8.10034	7.8846	8.43808	5.76157	4.7175	5.76822	5.29573	8.75887	8.82688	7.87236	8.67193	5.95972	5.31066	7.20626	7.89164	5.75556	4.77161	5.63156	5.83466	5.84495	6.03384	6.92614	6.83332	3.79646	4.43113	6.16763	6.36232	7.24906	8.05077	7.29452	7.8357	6.0014	3.65676	6.23485	5.86947	6.73299	6.46535	5.11423	4.57837	6.7592	6.61758	7.29246	7.36975	8.50672	8.78957	7.43771
AHRR	0	0	4.3863	2.67735	2.89554	4.55603	0	0	0.81027	0	3.50845	1.84663	0	0	0	0	1.07804	3.23964	0	0	0	0.839734	0	2.28426	5.26631	5.7737	0.581061	0	0	0.580682	0	4.85466	0	2.86759	0	0	0	0	0	0	0	0	0	0	3.89797	4.02163	0.717457	4.69734	0
AHSA1	6.97165	5.84569	8.60808	7.94577	8.67728	8.50296	6.80489	7.15454	6.75492	6.48548	7.68491	6.7821	8.32102	8.03138	6.81106	6.68482	9.26033	9.13243	7.16496	7.1697	6.56854	7.01931	5.13871	5.64485	7.45783	7.47511	7.01626	6.76425	6.7106	6.91204	8.2689	8.34795	7.6452	7.32067	7.06518	7.08319	6.39205	6.52405	8.7673	8.24625	6.90658	6.93789	6.71403	6.2772	7.46515	7.62577	7.78594	6.46441	7.2065
AHSA2	6.22673	7.55804	5.47397	5.95801	6.3828	6.4013	6.63342	6.02784	6.00669	6.40722	5.87191	6.60101	6.62637	6.22135	6.67635	6.86321	6.43562	6.29311	6.53089	6.13537	4.74992	4.67137	6.81051	6.59228	5.79704	6.04312	6.77627	6.78023	5.18756	5.23539	6.12486	6.36467	6.2816	6.23231	7.04412	6.69943	6.29298	5.69031	6.49965	6.02842	6.66231	6.57627	5.94434	5.72591	6.13081	6.49622	6.44847	6.04122	5.78384
AIDA	1.73434	2.85506	3.3293	3.7162	3.26128	2.92017	2.86092	2.90488	3.78766	3.3266	3.24685	3.93369	3.46082	3.69345	2.90247	3.32587	3.30587	3.00684	2.80019	3.82349	2.33571	2.52063	3.49426	3.50119	2.98678	3.84191	3.989	3.57184	2.81787	3.44773	3.96263	3.69726	3.51087	3.52324	3.28269	2.97487	2.71668	2.96852	3.39661	3.28335	2.97304	3.26062	2.11734	3.1681	2.23532	3.01373	3.12621	3.4565	2.89103
AIF1	1.73434	4.15036	0	2.20097	4.54409	2.62331	4.24879	0.721555	5.2734	5.16347	3.50845	1.84663	3.89344	1.57992	4.51011	3.01666	2.93866	3.00684	2.80019	5.40008	2.55031	4.95463	6.49179	7.55539	1.395	0.434068	2.44984	4.65553	0.898757	3.15848	2.04496	3.0326	3.70034	3.76521	5.10733	4.28349	5.07989	5.84111	2.23469	3.37298	4.54994	5.43311	3.79481	5.59294	1.25747	2.09291	2.62158	3.7519	2.7007
AIFM1	4.20591	2.69062	5.28596	3.66597	4.78784	4.16129	5.63088	5.38834	6.08884	5.31144	3.24685	4.26124	4.76455	4.69316	5.00933	5.85158	3.72495	4.04296	5.96905	6.08032	3.71633	4.42846	4.91145	5.11061	6.24745	6.37141	6.56581	4.84967	1.44833	5.23539	3.86282	5.26718	3.03553	4.20912	5.34971	5.38001	4.50303	4.49952	4.80763	5.89862	5.8656	4.3444	4.93421	4.47917	6.14977	5.38633	2.28264	4.5515	4.27331
AIFM2	0	2.77518	4.90515	3.76475	3.19518	2.92017	3.53255	1.20033	1.70515	2.4063	0	3.50923	0.823785	3.45255	2.18045	2.89688	3.13391	0	2.80019	0	2.55031	0.839734	3.69825	2.28426	2.34333	4.96298	3.89594	3.71166	1.44833	2.68955	0	2.06777	1.37845	3.52324	3.20892	1.86361	2.41549	3.16434	0.613074	2.85601	2.8538	2.19429	1.28154	1.87298	3.60004	4.24515	4.6345	2.58227	0
AIG1	6.30312	5.37607	6.51589	3.7162	2.97648	2.24911	5.16382	5.22271	4.46592	4.76749	4.24256	5.5373	3.35622	4.85067	4.71806	5.42333	3.72495	4.27044	4.47314	5.62187	0	2.8714	4.42879	4.51957	4.36167	3.52746	4.19835	5.02077	3.39356	3.94215	3.51375	4.01469	3.4059	2.16965	5.4003	5.98378	3.93013	4.88006	4.03174	5.06388	4.20486	4.9891	4.42698	4.34382	3.80533	5.073	3.01562	3.4565	1.90711
AIM2	4.37726	0	7.67063	6.23278	7.317	7.44028	5.06603	3.3342	4.13569	4.28503	6.12695	7.31643	7.25454	7.24987	4.3527	4.34656	7.13961	7.58822	3.36168	3.00312	2.08352	2.0562	2.145	3.50119	6.16792	6.37752	3.51285	4.50987	3.71176	4.3097	6.59817	6.67748	6.0044	6.01534	4.41778	3.39246	1.7979	3.41577	6.89581	7.32304	3.93798	2.19429	1.75914	0	6.57851	5.47728	6.74559	5.43979	7.17938
AIMP1	8.16034	7.6727	6.16188	6.59012	6.52413	6.74211	7.48507	7.24989	7.53619	7.23534	5.64587	6.07067	5.60711	5.79992	7.26215	7.23454	6.12705	5.97578	7.22372	7.02173	7.20493	6.7497	7.32343	7.4844	6.89684	6.60785	7.24101	7.1679	7.29097	7.92086	6.36268	6.20215	6.33975	6.47862	7.03881	7.10548	7.61981	7.30923	6.55757	6.34869	6.66231	6.6603	7.39595	6.82663	6.99502	7.04644	5.91346	6.29143	6.77069
AIMP2	4.79513	4.32882	5.47397	5.50855	5.19541	5.04038	4.54339	4.44405	4.51429	4.15173	3.38357	4.60699	4.22582	4.24076	3.86225	3.65611	4.14302	4.27044	4.71078	4.14291	4.23351	4.37455	2.61692	2.89761	5.05269	4.73475	3.989	3.83912	4.25955	4.47955	3.51375	4.44297	3.7865	4.9585	3.66018	4.16114	4.33613	2.96852	3.93517	4.66314	3.1855	4.12537	4.81704	4.64189	4.75279	5.34828	4.04113	3.7519	3.69144
AIP	8.03153	7.65048	7.27492	7.30749	7.49925	7.11848	7.95231	7.77084	7.56518	7.43501	7.30916	6.63909	7.36649	6.50031	7.88588	7.65951	6.85112	6.55308	8.11579	8.21239	7.87635	7.51905	7.26041	7.88959	7.74493	7.58469	7.75319	7.64872	7.94548	7.98717	7.20898	7.10302	7.34508	7.22268	7.93093	7.84599	7.99383	7.7207	7.47887	7.36187	8.10695	7.79466	7.81803	7.89479	8.0283	7.99861	6.83786	6.91566	7.19752
AK1	3.09823	2.17229	1.49069	3.55994	2.51692	2.7292	2.51061	1.84633	1.32601	1.65561	2.25538	2.63068	3.46082	4.16278	1.46805	2.76624	2.11553	2.38482	1.21762	2.42916	2.33571	1.75239	3.25661	3.32663	2.55818	3.69324	3.31137	2.21115	1.84534	2.4489	2.04496	2.06777	2.72238	2.72216	2.86912	2.65038	2.41549	2.4729	2.65424	1.80573	2.7238	3.02739	1.75914	2.32029	2.71436	3.6359	3.98354	4.2064	3.79036
AK2	5.79938	5.5178	6.62575	5.98898	6.18413	6.30184	5.82273	5.81151	6.12044	6.24489	5.84848	4.60699	5.98581	6.62186	6.07761	6.29237	6.43562	6.53129	6.43468	6.45679	4.23351	4.57905	6.08209	5.78649	6.26284	7.00085	6.36344	5.31197	5.08106	5.34499	6.41648	6.20215	6.44946	6.36072	6.67785	6.55303	3.98758	5.37139	6.75438	6.50554	6.25495	6.44028	5.0002	5.20746	6.49199	7.27151	6.49042	5.06296	5.96416
AK3	7.34648	7.15446	6.36564	6.74332	6.44101	6.43298	7.49136	6.91179	7.01236	6.51292	5.77579	5.72606	6.15125	6.05863	6.74131	6.92576	7.03349	5.06069	6.81189	6.52708	7.43158	6.84197	6.46409	6.19498	6.73518	6.45461	6.48824	6.48125	6.05959	6.67375	7.13602	5.94615	6.10842	5.95152	7.07559	6.58511	6.90572	5.88344	6.13682	6.41349	6.40035	5.4568	6.82744	5.99045	6.77451	6.29089	5.52668	5.86719	7.08511
AK4	0	0	0	1.23217	0.515426	1.93185	0	0	0	0	0	0	0	2.80087	1.12277	0	0	0	0	0	0	0	0	2.28426	0.493106	3.76949	0	0	0	0	0	0.846469	0	0	0.570554	0	0	0	0	0	0	0	0	0	3.3606	5.14134	0	0	0
AK5	3.28204	1.73909	0	1.23217	0	1.52454	4.2782	2.47059	2.64956	4.28503	1.93771	0	0.823785	0	4.68541	1.55308	0	0	3.9618	0.908553	2.08352	2.30702	3.87693	1.84026	0	1.26553	0.581061	4.58453	0	0	1.625	0.846469	0	3.43264	5.34971	0	3.07578	3.4907	0	1.80573	3.08318	1.28135	3.58145	2.1139	0	1.0626	0	2.58227	0
AK6	7.04976	6.74148	7.87357	7.27435	6.92168	7.21733	6.35155	6.28958	6.62878	6.53985	6.16539	3.93369	6.4213	6.05863	6.06498	5.88345	6.00756	6.69703	5.84145	5.74496	5.67793	5.15978	4.64158	5.26382	6.49563	6.48884	5.64671	5.82444	4.44275	5.79471	6.61361	6.05406	5.87273	6.57708	5.8878	5.61568	6.08497	5.26868	6.09272	6.4956	5.8656	5.48011	5.47269	4.71684	6.16849	6.71383	5.98858	5.06296	5.68446
AK7	0	0	0	0	0	0	0	1.20033	1.70515	0	1.93771	2.63068	0	0	0	0	0	0	0	0	0	0	0	0	0	0	0.581061	0	0	0	0	0	0	0.765389	0	0	0	0	0.613074	0	0	1.65351	0	0	0.549506	0	0	1.80505	0
AK9	7.41694	6.81822	4.81525	5.91564	4.83201	5.23268	5.6535	5.29604	5.35535	6.20338	4.6744	3.50923	4.49577	3.1632	6.35172	6.08874	3.84136	3.91418	5.90666	5.4873	3.42158	2.0562	6.04518	5.40232	5.957	5.9642	6.38928	6.12884	3.71176	3.31034	1.625	4.38904	5.00889	3.60848	5.81508	5.89699	4.04283	2.85965	3.07266	4.39014	5.41733	4.74157	4.06529	3.1681	5.52255	4.76174	3.22892	3.99697	2.22263
AKAP1	3.09823	4.63065	5.64029	5.37421	6.11431	5.21457	4.363	3.66462	4.13569	5.43133	7.28317	6.37143	5.8766	6.03694	4.84171	4.99779	5.60821	6.79172	4.88269	4.77161	4.03407	4.00042	5.56101	4.59853	5.01682	5.51038	5.2174	4.25944	4.44275	4.82046	6.51841	6.10513	4.49815	6.23231	3.91339	5.05302	4.14736	4.88006	5.34744	4.92261	4.25279	4.3444	4.02359	4.47917	4.25397	5.11892	6.38315	7.34994	5.94281
AKAP10	6.61712	6.88634	5.47397	4.63436	7.09028	6.89782	7.13733	6.47991	6.85222	6.81249	6.44083	6.39387	7.03494	6.45195	7.19416	6.8552	6.62618	6.18562	7.24278	6.22268	6.82698	6.1232	6.85385	7.06511	6.87196	6.60265	6.93087	6.69854	5.11744	6.29107	6.32567	6.47233	6.62341	6.60846	7.33598	6.96626	6.80545	5.69031	6.88292	6.43446	6.74003	6.53235	5.18179	5.01296	6.59935	6.77964	7.01359	5.59675	5.92115
AKAP11	5.27867	6.60375	5.83586	6.50695	6.49008	7.40876	6.87875	6.08412	6.71409	7.13296	5.59044	6.43775	5.24649	5.54718	7.17077	6.69384	6.87863	4.55591	7.1979	6.85684	7.31172	6.96562	7.64046	7.19783	6.83124	6.65384	6.83385	7.27323	5.72431	6.39666	6.28768	6.1382	6.50134	6.66924	6.47252	6.87189	6.4545	5.59163	6.08149	7.19372	6.95084	6.75888	6.52521	6.20092	7.21354	6.47871	5.42217	6.82335	6.50545
AKAP12	0	0	2.20804	0	0	0.555068	0.834388	0.721555	2.25329	0	4.91902	6.89657	2.02863	6.46825	3.01183	0	2.71277	3.77277	0	0.908553	0	0	0	2.89761	2.91064	2.87158	0.581061	1.14415	0	0	2.04496	0.846469	1.37845	0.765389	0	0	1.16258	0	2.97887	5.95776	0.698575	0	1.28154	0	0	0.626996	3.01562	2.58227	0
AKAP13	9.37058	8.58088	8.07101	9.16594	9.51459	9.436	9.52881	9.10674	9.29449	8.98776	10.3779	10.0486	9.96208	9.79495	8.88102	8.47952	10.4257	10.1202	9.42001	8.89077	9.13871	8.4644	9.23296	9.0036	9.4642	9.17694	8.7515	8.85573	8.06672	8.98996	10.3462	9.97756	10.4653	10.2294	9.04255	8.94682	9.30531	8.92405	10.0303	9.26597	9.2413	8.89041	9.70525	9.40238	9.37488	9.16403	10.5528	10.9433	10.6172
AKAP17A	5.55348	7.06071	7.7697	7.65844	7.13945	7.65703	7.13733	7.37361	7.02911	7.09715	7.22975	7.35126	7.4641	7.37618	7.21718	7.24071	6.94518	7.72887	6.64993	6.89986	7.51696	8.18793	6.67209	6.807	6.67317	7.07033	7.09164	5.72891	7.33797	6.92974	7.17816	7.6361	7.35216	7.14634	6.88744	6.93548	7.89969	7.9371	6.98294	7.51737	7.43916	7.80853	7.7397	8.05865	7.08151	7.31655	7.53344	8.05207	7.60331
AKAP2	1.96684	0	0	0	0	0	0	0	1.32601	0.516131	0	1.84663	0.823785	0.99622	0.66796	0	0	0	1.57939	0.908553	0	0	2.145	0	1.15213	0.434068	0	1.14415	0.898757	0	1.625	0.846469	0	2.16965	0.978333	0	0.695357	0	0	0.699563	0	0	0.562662	0	0.946484	1.0626	1.19444	0	0
AKAP3	0	0	0	0	0.894397	0	0	0	0	0	0	0	0	0	0	0	1.07804	1.93176	2.49562	2.64685	0	0	0	0	0	0	1.3149	1.14415	0	0	0	0	0	0	0.570554	0	1.7979	0	0	0	0	0	0	0	0.946484	0.626996	0	0	0.938745
AKAP5	4.99261	4.73989	1.49069	4.28089	5.9028	5.82882	4.80823	2.77413	4.69303	1.65561	5.64587	3.50923	5.46344	4.69316	3.46074	2.76624	6.59335	4.63976	4.28975	0.908553	3.96095	3.49395	6.2537	4.25288	5.31142	5.05725	3.68961	4.65553	1.84534	3.51181	5.58193	5.38207	6.36797	5.05277	3.91339	4.07339	4.42199	3.41577	6.27147	5.24095	3.53472	3.36447	4.14525	1.22122	5.12274	4.54338	3.98354	6.61886	6.4611
AKAP6	0	0	0	0	0	0	0	0	2.96011	0.89548	0	5.00715	0	0	2.65522	2.07863	0	1.2676	1.21762	0	0	0	0	0	0	0	0	0	0.898757	3.15848	1.03013	0	0	0	3.28269	2.38479	2.23747	1.71184	0	3.28335	2.04072	0	0	0	0.549506	0	0	0	0
AKAP7	5.38293	5.9942	0	3.11195	4.11419	3.61609	4.80823	4.48643	4.99526	5.6694	4.44363	6.30191	3.96632	4.24076	5.49703	6.23177	0	2.7291	5.39556	4.90431	4.29431	4.06991	6.51897	5.26382	2.55818	3.18172	5.68893	5.51651	4.65563	4.79494	1.625	2.71955	3.29269	3.43264	5.57195	5.46866	4.85139	4.73349	2.23469	3.18779	4.05072	4.06499	3.26091	4.5216	4.96037	4.50931	3.57927	2.58227	4.58024
AKAP8	6.32423	7.3007	6.51589	6.03918	6.12322	6.69715	6.2061	6.05625	6.63972	6.3089	6.77505	6.79902	6.39514	6.81268	6.26601	6.55233	5.31798	7.0279	6.42358	6.17093	7.35517	7.48765	7.36895	7.1462	5.93795	6.18909	6.63943	6.66452	8.12596	7.59821	6.77333	6.64333	6.95642	6.86383	6.32319	5.85813	7.71643	7.50268	6.70398	6.5827	6.61725	7.04336	7.38364	7.73267	6.29313	6.434	7.02077	7.37183	7.46042
AKAP8L	6.63412	6.14482	6.36564	6.64949	7.10835	6.8399	7.35309	7.4559	7.05387	7.0697	6.1463	5.11917	7.60771	6.31445	7.53374	7.32435	7.80956	6.15745	7.57915	7.50538	7.39735	7.26871	6.04518	6.36271	7.08612	6.83332	7.13809	6.81165	6.49248	6.88205	7.2687	7.0256	7.42784	6.93157	7.19503	7.25255	7.3065	7.45201	7.29165	7.21205	7.37022	7.25408	7.44812	7.70532	6.95245	6.38786	6.81328	6.79122	6.87579
AKAP9	9.89171	9.67703	9.58258	9.42573	9.48895	9.98663	9.75811	9.69873	9.83651	9.76815	10.3614	10.3507	9.55567	9.82375	9.30563	9.60601	9.97527	9.76636	9.48417	9.52024	9.70683	9.76567	10.3116	9.97471	9.01476	8.81596	9.58447	9.58768	9.82488	9.34579	10.0497	9.62337	9.74439	9.80297	9.44122	9.43669	9.3039	9.41489	9.51517	9.11016	9.38398	9.5534	9.11579	9.33409	9.0191	8.95997	9.88986	10.847	10.0795
AKIP1	6.08554	4.0178	4.3863	4.68568	5.37034	5.38625	4.6597	3.02477	4.60643	4.59849	5.27598	4.60699	4.44567	5.03705	5.06114	4.84433	4.60492	3.91418	3.61681	4.21282	3.05074	3.85052	2.145	2.89761	6.10098	5.58613	4.54335	4.25944	1.44833	3.57316	4.30449	4.38904	4.39222	4.59062	4.84048	4.8032	3.60254	1.71184	4.40064	4.89261	4.58781	4.85289	4.06529	3.36738	5.04384	5.073	4.43409	3.08462	3.88293
AKIRIN1	6.43509	7.68641	7.15177	6.8652	7.38158	6.9698	6.51488	7.17412	7.10214	6.68562	7.38442	6.56189	7.76409	7.27788	6.72534	6.81445	7.92619	7.69006	7.15828	6.9519	7.40426	7.7641	7.01525	6.87202	6.83124	6.78362	6.78278	6.57579	7.76231	7.05331	8.10927	7.64187	7.76145	7.31434	7.14151	7.04909	7.82286	8.17152	7.98327	7.57516	7.55359	7.43792	7.44021	7.94242	6.90301	6.75076	7.20214	7.1617	7.77014
AKIRIN2	6.27088	6.55076	7.18804	6.65594	6.98663	6.55319	6.7794	6.79017	6.49053	6.70953	7.59623	7.55424	7.37989	7.01486	6.64274	6.26843	6.93211	6.75459	6.89459	6.63288	7.22849	6.53306	5.75637	5.88428	6.42897	6.48884	6.39779	6.64721	6.16763	7.03707	7.04786	7.04316	6.98403	6.87248	6.60063	6.38097	6.77314	6.5061	7.40867	7.0984	6.17014	6.27688	7.14682	6.84346	6.58549	6.41572	7.69467	6.5046	7.31016
AKNA	7.2993	8.48056	4.3863	8.09797	7.98827	8.14233	8.16799	7.63142	7.0782	7.20622	8.79303	8.16302	8.1902	8.16738	6.58197	7.10539	8.82414	8.75867	7.31662	7.06017	7.43158	7.81558	8.50032	8.59553	7.24956	7.26069	7.8212	7.93929	8.27028	7.05331	8.83758	8.32659	8.74742	8.35983	7.22808	7.26251	7.32334	7.25115	8.56028	7.55615	7.82331	8.6926	6.8455	7.15783	6.96321	7.46617	9.2246	10.4125	9.60455
AKR1A1	7.06864	7.17794	9.24227	7.27015	7.3363	6.49434	6.87875	7.50311	7.47028	7.35388	4.6744	5.32008	6.43421	6.85048	7.64826	7.32435	6.94518	6.61654	7.29243	7.66977	5.28729	5.6654	5.66199	6.807	7.32115	7.40811	7.03275	6.93092	5.57534	6.21611	5.8915	7.13613	6.39565	6.62901	7.44843	7.76078	5.65943	6.29235	6.04724	7.53689	6.96529	6.88648	6.72057	6.73042	7.33864	7.43927	6.01756	4.95107	6.18021
AKR1B1	7.72929	7.13058	8.27025	7.58599	7.36665	7.1944	7.54376	7.4126	7.54785	7.1549	5.89498	6.39387	7.48905	6.50031	7.68175	7.44136	6.97097	7.08884	7.62347	7.46297	7.08961	7.44252	6.46409	6.33991	8.04785	7.87307	7.14822	7.8513	6.59924	7.44252	7.53505	7.2388	7.48049	6.81086	7.46833	7.45708	7.44625	7.25115	7.76183	7.61244	7.69907	7.17773	7.33759	7.22998	7.69554	7.5185	7.94527	6.19649	7.65016
AKR1C1	0	0	0	0	0	0	0	0	0	0.516131	2.25538	0	0.823785	3.57802	0.66796	0	0	0	0.733627	0	0	0	1.43907	0	2.34333	5.14575	1.79898	0	0	0	0	0	0	0.765389	0.570554	0	1.51493	0	0	0	0	0	0	0.736145	0	0	0	0	0
AKR1C3	4.15969	0	0	0	1.44237	0	5.06603	1.20033	3.43243	4.00486	0	0	1.34488	0	3.20845	4.70861	0	0	3.76484	4.57327	3.80256	1.75239	3.69825	3.32663	2.55818	3.65355	5.46426	3.0463	4.32323	2.98874	0	1.3764	0	3.60848	3.54499	3.97997	2.23747	0	0	0	0	1.28135	1.54001	0.736145	0.946484	1.39673	0	0	0
AKR1C4	0	0	0	0	0	0	0	0	1.32601	1.19556	0	0	0	0	0	0	0	0	0	2.42916	0	0	2.145	1.84026	0.493106	1.46215	0	0	0	0	0	0	0	0	0	0	0	0	0	0	0	0	0	0	0.549506	1.66784	0	1.80505	0
AKR7A2	5.58879	5.14137	4.61666	4.93934	4.9963	4.71912	5.84256	6.28958	6.15136	6.0338	5.44176	5.65349	4.99103	4.16278	6.47143	6.5019	5.14755	3.44005	6.46747	6.47112	3.52666	4.06991	5.45242	5.21454	5.74319	5.17408	6.52755	5.79329	4.38423	4.23573	4.70116	4.08422	4.89714	3.97236	6.15661	6.50354	4.14736	4.57033	5.36608	5.63439	6.31262	5.79091	5.51845	3.90498	6.26731	5.38633	5.08144	3.08462	5.65851
AKR7A3	0	1.35549	0	0	0.894397	0.555068	0.834388	0	0	0	0	0	0	0	0	1.19511	0	0	0	0.908553	0.855668	0.839734	0	2.28426	0	1.26553	0.581061	1.14415	0	0.580682	0	2.31918	0	0	1.29589	1.36933	0.695357	0	0	0	0	0.778487	0	0	0.946484	0	0	0	0
AKT1	4.60127	5.44222	6.08702	5.91564	6.13208	4.63988	5.46174	5.92372	5.38167	5.91542	6.29241	3.50923	6.28548	4.7476	6.40281	6.23177	5.14755	4.63976	6.05785	6.20564	5.06108	4.67137	3.69825	5.21454	6.25516	6.75108	6.33714	5.76146	4.60528	4.0323	4.58066	5.00565	5.41268	5.47214	5.82746	5.55218	5.20627	5.70612	4.96266	5.9432	6.40035	5.33425	6.20906	6.41863	6.69282	5.38633	5.67959	5.16679	4.68679
AKT1S1	2.16701	4.46233	4.71937	3.50384	3.49902	3.50121	2.69637	3.3342	3.32804	3.88398	3.9217	4.88569	2.49064	4.51632	3.29754	3.72808	3.13391	4.93355	3.45183	3.2886	3.30824	3.01925	2.97193	3.92544	2.83027	3.48286	3.74402	3.417	3.26972	2.98874	2.36984	3.7834	1.76546	3.1207	3.35287	3.53065	3.93013	3.81617	2.97887	2.97529	3.37066	3.46135	3.10967	3.36738	3.3606	4.64104	4.29896	3.99697	2.22263
AKT2	4.85436	5.33488	4.3863	5.34258	4.37526	4.66678	4.59105	4.1597	4.25436	4.43599	4.96333	3.80559	4.88223	4.51632	4.51011	4.4776	4.14302	4.63976	3.83353	2.83595	4.46268	4.91742	6.64768	5.11061	3.93182	4.73475	4.98863	3.95623	5.85933	5.37975	4.37864	4.85466	3.8678	5.32878	4.81584	4.16114	5.23027	5.33118	5.38449	4.59027	5.37464	5.25539	5.50336	5.3319	4.51023	4.60922	4.39044	5.59675	5.12614
AKT3	5.64019	5.97645	4.61666	6.4998	6.5574	7.09886	6.43226	6.24089	5.88319	5.8737	7.12636	6.74766	6.64869	6.69294	6.19821	6.47077	6.95813	5.76789	5.99926	5.42974	6.43991	5.68768	7.49748	6.82353	5.82842	5.98834	6.06525	6.02543	5.37954	5.61674	6.08111	5.7026	6.14149	5.86755	6.42444	5.63112	4.85139	4.82321	6.00028	5.85263	6.2071	5.77214	4.74187	4.71684	4.5957	5.45954	7.37448	7.2822	6.83002
AKTIP	7.02419	5.36247	5.74139	4.73524	6.08723	4.49729	6.30943	4.8205	6.24032	5.76379	3.82895	1.84663	6.02045	5.03705	6.51852	5.37931	6.60986	3.77277	6.18158	5.64734	5.7448	5.7735	5.61238	4.6734	5.49207	5.24256	5.3284	5.31197	6.0217	6.37959	5.94129	5.26718	6.07458	5.08287	6.61499	5.6765	5.07989	5.0383	6.51644	5.48159	6.60807	4.95624	5.76615	5.20746	5.52255	5.11892	5.44369	4.69734	5.83108
AL031708.1	0	0.474783	1.49069	0.925596	1.83855	2.38492	1.5645	0	2.25329	1.44385	0	3.13582	2.67589	2.80087	0	0	1.6881	1.93176	0.733627	0.908553	0.855668	0	0	0	1.395	2.05635	0.581061	1.77412	1.84534	1.79817	2.04496	3.16687	3.03553	2.56042	1.7763	1.03961	0	1.09619	1.04196	2.04267	1.5204	1.28135	0	1.22122	2.49463	2.26616	0.717457	0	0
AL049697.1	0	0	0	1.8869	2.62129	1.52454	2.69637	2.29094	1.70515	0.89548	1.93771	0	1.72689	0.99622	2.51364	1.83966	1.07804	1.93176	1.57939	1.86056	1.38912	1.36706	1.43907	1.84026	2.65469	1.63516	2.1608	1.14415	0	0.993575	1.03013	1.3764	2.88744	2.72216	1.96738	0	0.695357	0	1.37214	0.699563	1.5204	1.65351	1.54001	1.22122	1.25747	0	1.19444	3.08462	1.5027
AL049844.1	1.73434	1.35549	0	0	0	0.555068	0.476693	0	0	0.89548	0	0	0	1.99433	0	0	0	2.38482	0.733627	0	0	0.839734	0	1.19559	0	0	0.581061	0	0	0	0	0.846469	0	0	0	0	0	0	0	0	0	0.778487	0	1.58359	0	0	0	0	0.938745
AL136295.5	0	2.04183	0	0	1.65401	3.08879	1.90337	2.29094	1.32601	1.65561	3.38357	4.52801	1.72689	4.89957	2.18045	2.76624	4.39238	4.16118	3.1625	3.41262	3.80256	3.7693	5.20714	4.9986	2.09078	2.72609	2.89672	4.84967	4.12306	3.7954	1.03013	3.16687	2.53597	4.09559	1.7763	2.76684	2.23747	2.3169	2.65424	2.24613	2.04072	3.63753	2.84818	2.50081	3.89797	2.91306	5.16153	6.46441	4.78602
AL139011.2	2.76939	1.73909	0	0.535789	2.00213	1.93185	0	0	0	1.84024	2.51558	3.66501	0	1.99433	1.74644	1.55308	0	0	1.57939	0	2.33571	1.36706	3.25661	0	0	0.767294	0.994143	0	2.41205	0	0	1.76311	1.76546	0.765389	0.570554	0	0	0	0	0.699563	0	0.778487	0	0	0	0	0	3.08462	1.5027
AL161911.1	0	0	0	0	1.83855	0	2.17758	0	0	1.19556	0	2.63068	1.34488	2.57866	2.51364	0	1.6881	1.2676	3.05154	1.86056	0	0.839734	0	0	0.493106	2.38196	2.7973	1.14415	0	0	0	0	1.76546	0	0	0	0	0	0	0	0	1.28135	0	0	0.549506	2.09291	0	0	0
AL162231.1	1.73434	0	0	0	0.515426	0.555068	0.476693	0	1.32601	0	0.958771	1.84663	0	0	1.46805	0	0	0	0.733627	0.908553	0	0.839734	1.43907	1.19559	0	0.434068	0	0	1.44833	0	0	0.846469	0	0	0	1.36933	0	0.649796	0	0	0	0	0	0.736145	0.549506	0	0.717457	0	0.938745
AL354822.1	0	0	0	0	0	0	1.5645	0.721555	0.81027	0	0	0	0	0	1.12277	1.83966	0	0	1.21762	1.4617	1.38912	0.839734	0	0	0	0	1.99121	0	0	0	0	0	0	0	0	0	0	0	1.64065	0	0.698575	2.89491	1.28154	0	0	0	0	1.80505	0.938745
AL365205.1	1.73434	0	2.68498	1.8869	0.894397	0.555068	2.04698	0.721555	0	1.44385	0.958771	2.90525	0	0	0	0.717922	1.6881	0	0.733627	1.86056	0.855668	0	0	0	1.15213	1.46215	0.581061	0	0	0.993575	0	0	0	0	1.96738	1.03961	0	0.649796	0	1.16866	1.16723	0	1.28154	1.22122	0	1.0626	0	0	0
AL391650.1	0	0	0	0.925596	0	0.555068	0	0.721555	0	0.89548	0	0	0	0	0	0	1.07804	0	0	0	0	0	0	0	1.15213	1.03781	0.581061	0	0	0	0	0	0	0	0	0.611488	0.695357	0.649796	1.04196	0	0	0	0.562662	0	1.51316	0	0	0	0
AL592183.1	4.45586	4.15036	2.20804	1.48488	2.4044	2.50903	4.1881	3.23824	4.51429	4.043	0.958771	1.84663	2.27805	2.57866	4.02764	4.43523	2.44484	1.93176	0.733627	0	2.33571	3.15335	4.5391	3.32663	2.22257	2.05635	3.89594	3.0463	2.81787	2.98874	1.625	2.53321	2.07031	2.86759	3.81737	3.93088	2.71668	2.61365	2.0625	2.72598	2.7238	3.36447	2.84818	2.8056	2.81283	1.39673	1.19444	0	0
ALAD	5.01874	2.17229	5.35139	2.45874	2.51692	3.16624	4.33528	4.64452	4.41586	5.14605	4.00885	4.9477	2.49064	1.57992	5.53417	3.92466	2.11553	4.55591	4.42943	6.0035	2.08352	2.52063	3.87693	4.25288	5.07029	4.39294	3.989	4.06454	3.50761	3.63201	3.51375	3.40288	3.16983	2.56042	4.76527	4.93351	2.71668	4.08155	2.97887	4.05314	4.89013	4.06499	3.89072	3.45757	4.87178	4.40196	1.8388	3.08462	3.58524
ALAS1	4.15969	5.56607	6.57187	4.60799	5.9028	4.467	4.63718	5.38834	3.62095	4.81235	6.71152	6.27797	6.55728	7.0693	4.71806	5.50754	6.05655	5.56836	3.9618	5.45881	4.35264	5.36722	3.49426	4.34736	6.3804	6.41954	5.11788	5.55415	5.18756	6.10625	5.86595	5.32577	5.66096	5.27764	5.43306	5.07578	5.25388	5.13491	6.61325	6.86347	5.41733	4.88817	5.47269	5.01296	5.46314	6.61314	6.85402	5.66926	5.19997
ALAS2	0	0	0	0	0	0	0	0.721555	0	0	0	0	0	2.31587	0.66796	0	0	0	0	0.908553	0	0	0	0	1.395	0	0	0	0	0	0	0	0	0.765389	0	0	0	0	0	0	5.11423	7.30065	6.90987	8.15277	0	1.0626	0	0	0
ALCAM	4.63544	3.19911	6.04808	4.49744	4.25062	5.52503	4.86748	3.87067	5.15635	4.51953	5.44176	5.79515	6.08733	4.99267	5.18307	4.77807	5.27722	5.12029	3.76484	3.73121	4.17005	5.06085	5.70995	5.21454	4.78061	3.97669	4.63259	1.14415	3.50761	5.46315	4.14366	4.54514	4.93536	5.81471	3.86618	4.43199	3.07578	4.03224	5.42061	5.00902	4.82821	4.18332	4.93421	3.83939	2.71436	3.19616	6.18021	5.43979	4.20323
ALDH16A1	2.76939	3.98267	3.56821	4.34615	3.88179	3.91429	3.20517	1.20033	3.09346	3.60679	3.50845	3.33457	2.67589	3.1632	3.80262	3.86206	3.30587	2.7291	3.53668	3.63263	3.18523	2.8714	4.17909	4.9986	2.65469	3.18172	3.84706	4.16528	4.32323	3.15848	3.75558	3.28969	2.72238	3.43264	2.86912	3.31805	3.27351	3.75668	2.65424	3.18779	3.61025	4.18332	2.64314	3.83939	3.75668	3.6359	3.41471	3.99697	3.34605
ALDH18A1	5.27867	4.80167	7.07636	6.17109	5.77286	5.61065	4.99695	5.90822	5.55354	6.42899	3.09579	0	5.43804	4.63659	6.17488	5.86761	5.14755	5.12029	5.64525	6.49938	5.25707	4.1362	4.82698	5.21454	5.72107	5.75507	6.51195	5.1737	3.71176	5.0536	5.01195	5.43626	5.24021	5.11236	6.01228	5.85813	4.8201	4.34654	5.55667	6.1475	5.16521	4.9226	5.04258	4.47917	5.91502	6.28082	2.28264	4.2064	5.19997
ALDH1A1	0	0	0	0	0	0	0	0	0	0.89548	4.6744	5.61579	0	2.80087	0	0	0	3.23964	0	0	0	0	2.145	0	0	1.46215	0	0	0	0	0	0	0	0	0	0.611488	0	0	0	2.04267	0	0	0	0	0	0	0	3.4565	0
ALDH1A2	0	0	0	0	0	0	0	1.20033	0	0.89548	0	1.20056	0	0	0	0	0	0	0	0.908553	0	0	0	1.19559	0	0	0	0	0	0	0	1.3764	0	0	0	0	0.695357	0.649796	0	0	0	1.65351	0	0	0	0	0	0	1.5027
ALDH1B1	0	3.66577	0	2.45874	0	2.7292	3.26515	2.47059	3.52977	3.3266	0	1.84663	1.72689	2.31587	2.78414	2.46302	2.44484	0	1.86839	1.86056	3.18523	0.839734	0	3.12801	4.6695	4.12918	2.44984	0	2.62918	0	1.03013	0.846469	0	0	0	2.8746	1.7979	0	0	1.16866	1.16723	0.778487	4.06529	0.736145	2.71436	3.2794	0	0	0
ALDH1L2	0	0	5.35139	0.535789	0	2.7292	0.476693	0	0	0	0	1.20056	0	3.57802	0.66796	0	0	0	0	0	0	0	2.145	2.62328	0.493106	1.46215	0	1.77412	3.26972	0	2.04496	2.06777	0	2.86759	1.29589	2.23107	0	0	0.613074	2.97529	0.698575	0.778487	0	0	0	1.66784	0	0	1.90711
ALDH2	0	0	5.41398	0	1.65401	0	0	0	0	3.19726	1.52972	5.4543	2.02863	4.38511	0	3.12726	0	2.7291	0.733627	1.4617	0.855668	0.839734	2.61692	2.89761	2.74515	3.23648	0.994143	1.77412	0	0.580682	0	4.01469	0	2.86759	0.570554	1.86361	1.7979	2.61365	0.613074	2.85601	0.698575	1.94909	0.562662	2.93682	0	0.626996	0	2.58227	0
ALDH3A2	1.73434	5.02531	5.69172	5.1731	4.34509	5.32001	5.59627	4.85326	5.50649	5.77516	4.24256	4.60699	4.33993	4.24076	5.00933	4.84433	5.14755	4.55591	4.74684	6.0035	4.91387	5.06085	5.9284	5.40232	5.67579	5.55416	5.93097	5.76146	6.26814	4.84555	4.81236	4.54514	5.04429	4.45909	5.51187	5.92232	5.32247	5.46728	4.43637	4.2073	4.79622	5.40902	5.06331	4.67985	5.46314	4.97652	3.12621	3.99697	5.80765
ALDH4A1	0	0	2.68498	0.535789	2.00213	0.954923	0	0	0	0	1.52972	0	3.35622	1.57992	0.66796	0	0	0	0	0	0	0.839734	0	0	0.859924	1.46215	2.1608	0	0.898757	0	0	0	1.37845	0	2.4238	0.611488	0	0	2.97887	0	0	0.778487	0.562662	0.736145	0	1.0626	1.8388	3.08462	0
ALDH5A1	1.73434	0.474783	1.49069	1.48488	0.515426	3.23975	4.74644	3.3342	3.78766	4.51953	1.52972	2.63068	2.98739	1.99433	3.20845	4.20241	0	4.27044	3.89909	3.73121	0	0.839734	2.97193	2.89761	1.78443	3.23648	3.31137	3.57184	1.44833	2.98874	3.63973	1.76311	2.32185	2.56042	4.24401	4.02744	2.23747	1.43661	4.53851	3.88052	3.08318	4.48928	1.75914	1.22122	1.73028	3.97245	0	0	0
ALDH6A1	5.0444	2.4024	4.71937	3.25474	1.83855	3.08879	3.43146	4.60659	5.06187	4.49222	1.52972	3.13582	2.84003	1.57992	3.91951	5.10979	1.6881	2.7291	3.89909	4.86142	2.55031	4.06991	3.87693	4.93916	2.83027	3.91088	5.17841	4.16528	3.89058	3.07611	3.75558	2.71955	3.03553	2.99969	4.57285	4.28349	3.87029	3.81617	2.65424	3.45736	4.10395	3.14871	2.84818	0	2.99164	3.75702	4.14985	1.80505	0
ALDH7A1	0	0.474783	0	0	0	0	0	0	0	0	0.958771	3.33457	0	0	0	0	0	1.2676	0	0	0	0	0	0	0	1.26553	0	0	0	0	0	3.50782	0	1.26283	0	0.611488	0	0.649796	1.37214	1.80573	0	0	0	0	0	0	0.717457	0	0
ALDH8A1	0	0	2.20804	2.95346	1.19424	0	2.29734	1.55919	3.62095	3.88398	0.958771	1.20056	3.46082	0	1.74644	1.55308	0	3.77277	1.57939	0.908553	0	0	1.43907	1.19559	3.25654	2.17325	0	1.77412	1.44833	0.993575	0	2.53321	1.37845	1.92574	0	0	2.23747	0.649796	0	1.16866	1.16723	2.58672	0	0	0	1.39673	0	0	0
ALDH9A1	6.40569	6.34483	6.72784	6.56977	6.58992	6.50928	6.70555	6.84821	6.80439	6.22013	6.97226	6.97311	7.19513	7.44368	6.65121	6.74677	7.24905	6.26698	7.35801	7.07901	6.29868	5.87405	6.57184	5.44568	6.75164	6.41954	6.76973	6.38008	6.43599	6.62388	6.97802	6.12176	7.07243	6.1494	6.85757	7.04909	6.27001	6.66822	7.1643	7.37819	7.11542	6.70055	7.06696	6.9942	7.14903	6.45205	6.04597	6.42307	6.59026
ALDOA	8.65685	8.75234	9.56889	8.78852	8.9153	8.44974	8.88514	9.38958	9.27883	8.89435	8.90802	9.01603	9.31178	8.98113	9.31499	9.25501	9.13192	8.78653	9.32182	9.46042	9.62044	9.72855	8.54066	9.09495	9.25114	9.08668	9.11628	9.3435	9.41404	9.10997	9.19909	8.89683	9.1981	8.91433	9.10362	9.16415	9.38631	9.49215	9.14058	9.02977	9.18683	9.28055	9.09706	9.47975	9.43602	9.67799	9.34097	8.42095	9.1719
ALDOC	5.85844	5.29247	5.7894	5.19097	6.59634	5.25058	6.11938	6.38228	5.84588	6.08954	6.1463	6.58158	7.2177	6.81268	6.78047	6.38432	5.87726	4.372	5.90666	5.3698	4.29431	4.67137	1.43907	5.52867	6.33743	6.93615	6.08647	5.94269	4.49898	5.76872	5.01195	6.15446	6.18972	6.04623	6.1761	6.69943	4.75542	5.96454	6.79622	6.28084	6.26667	5.93281	4.97854	5.46831	7.57445	8.04097	7.02077	4.69734	4.87886
ALG1	3.52014	4.58453	6.08702	3.94406	4.43376	2.62331	3.71568	4.21116	2.64956	4.46438	2.51558	1.84663	2.84003	2.57866	3.11349	2.89688	2.71277	3.23964	4.18849	4.06944	3.05074	3.68323	2.61692	1.84026	5.15523	4.53078	3.51285	3.83912	4.70428	2.89574	3.22306	4.15056	4.08737	3.76521	4.0464	3.8274	3.52705	3.69464	3.88434	5.00902	4.10395	2.40381	3.98064	3.62261	4.5957	4.54338	5.08144	3.08462	4.12957
ALG10	0	0	0	2.45874	3.05312	3.3764	2.40791	1.20033	0.81027	3.65685	3.38357	4.05133	0.823785	0	2.65522	1.19511	0	0	1.21762	3.15291	1.7777	1.36706	0	0	2.34333	2.56426	0	2.54612	2.15634	0	2.36984	0	1.76546	0.765389	2.4238	1.03961	0.695357	0	0.613074	1.52207	0.698575	2.74903	2.40407	2.50081	2.3708	2.09291	0	0	0
ALG10B	4.70145	4.76078	0	0	3.49902	3.3764	2.86092	0	3.78766	1.65561	3.24685	2.90525	0	2.80087	3.97459	3.86206	2.11553	0	3.26553	1.4617	4.17005	3.01925	0	3.32663	3.19368	1.26553	4.41508	1.14415	2.98471	3.63201	2.63483	3.0326	1.76546	3.1207	2.96187	0.611488	2.03437	3.06975	1.04196	3.28335	2.58092	4.00198	3.79481	3.27118	2.81283	3.10783	2.46204	0	3.20972
ALG11	6.51986	6.55076	5.53157	5.27716	5.55298	5.13973	6.35845	6.11146	6.05654	5.45981	4.16878	0	3.81668	4.57771	5.78586	5.75153	5.05414	3.77277	5.20132	5.24187	5.86991	5.70962	5.20714	5.71741	5.91864	4.79071	5.0547	4.84967	5.92238	5.80753	4.30449	3.50782	5.32902	4.36423	5.22427	5.41613	6.08497	5.86947	4.32643	4.86198	4.4711	4.48928	5.81586	5.74394	5.68736	5.16342	5.98858	3.08462	4.12957
ALG12	0	4.76078	5.64029	3.32116	2.51692	1.93185	4.74644	4.64452	4.56109	3.60679	3.24685	5.00715	4.54419	4.94687	5.00933	4.63564	4.0493	4.04296	4.67379	4.5191	4.5147	3.27604	1.43907	2.28426	4.04299	4.46351	4.19835	3.71166	2.41205	3.23641	1.03013	4.01469	4.44616	3.1207	5.24287	4.93351	3.17803	3.81617	5.25043	5.09054	3.61025	4.74157	2.7493	3.62261	4.75279	3.50368	5.02546	3.99697	4.58024
ALG13	7.56613	7.46882	6.95532	7.38717	6.98663	7.17579	7.54679	7.40156	7.40763	7.35388	8.21122	7.44023	7.7331	7.5699	7.10441	7.37005	7.87248	7.71927	7.35801	7.40442	7.12351	7.4749	7.35394	7.94352	6.85682	6.70813	7.24101	6.87252	7.97552	7.89707	8.15218	7.33465	8.05409	8.02976	7.37022	7.44838	7.71643	7.51619	8.34927	7.89557	8.06058	7.44977	7.39186	7.12381	7.06162	6.90289	7.96773	8.13121	7.95207
ALG14	3.95843	4.46233	6.77629	2.45874	3.5528	3.77288	4.9244	3.58884	4.19625	3.65685	3.09579	4.52801	1.34488	3.31512	4.47234	3.41578	2.44484	2.38482	4.91475	3.52681	4.10366	2.70665	0	1.19559	4.59848	4.46351	4.77005	3.83912	1.44833	3.23641	1.03013	4.49496	2.32185	4.15347	4.98007	4.59841	4.09604	2.61365	2.23469	4.98078	3.08318	4.29268	3.26091	2.50081	3.29398	4.87312	0	0	1.5027
ALG1L2	0	0	0	0	0.515426	0	0	0.721555	0	0	0	0	0	0	0	0	0	0	0.733627	0.908553	0	1.36706	0	0	0	0	1.57715	1.14415	0	0	0	0	0	0	0	0	0	1.43661	0	0	0	1.28135	0	0	0	0	0	0	0.938745
ALG2	5.62326	5.84569	7.13328	6.44127	6.25884	5.33685	6.33764	5.95424	5.88319	6.30105	6.04684	5.61579	6.60371	6.27793	6.0001	6.57202	5.98242	6.39315	5.70146	6.22268	6.28377	6.49567	5.80134	6.61144	6.50861	6.43132	5.83396	5.85492	6.75746	6.4467	5.64338	6.64333	6.65811	6.61877	6.32319	6.62424	6.59975	6.60217	6.74729	6.87118	5.8961	5.94961	6.24579	6.34965	6.08228	6.44305	7.02791	5.66926	5.63208
ALG3	6.25996	6.48324	8.31194	6.32469	6.4552	5.87569	6.87875	6.28958	6.2688	6.35511	4.72676	4.8209	5.46344	5.8752	6.59081	6.20679	6.10393	6.06947	6.52051	6.99222	6.28377	6.79144	4.5391	5.11061	7.22619	7.09647	6.82126	5.94269	5.74771	6.70149	3.86282	6.20215	6.07458	5.62317	6.88744	6.79853	6.41317	5.70612	5.72499	6.84009	6.75674	6.18057	6.15214	5.68915	7.021	7.30169	1.8388	4.82978	6.23392
ALG5	7.86869	7.10222	9.22055	7.29515	6.96695	7.05881	6.91196	7.31602	7.54785	7.23945	6.08745	6.27797	6.80589	6.31445	7.15297	7.40889	6.14981	6.63709	6.9026	7.53297	7.43833	7.5679	6.71972	6.77336	7.42058	7.00874	7.10209	7.15571	7.29891	7.18197	7.32605	6.92496	7.02891	7.00415	7.10131	7.08319	7.36187	7.28312	6.69663	7.30037	7.02861	6.73001	7.29001	7.17122	7.19083	7.45278	4.70747	6.33666	5.52124
ALG6	7.16537	5.90319	6.45765	5.37421	6.26691	5.1204	7.00286	6.82362	7.06202	6.87727	6.6586	5.36622	5.8766	5.72049	7.00871	6.92576	6.12705	4.372	6.56158	6.41291	6.03931	4.57905	5.84495	5.81983	6.86189	5.61742	6.49619	6.27127	4.88397	4.79494	4.96458	4.15056	5.43952	5.19736	6.60063	6.63193	5.76178	5.13491	4.91281	5.73923	6.56125	5.88122	5.63381	5.01296	7.021	5.57935	5.85042	5.66926	1.90711
ALG8	7.18281	6.37224	8.05145	5.86087	5.70323	6.02869	6.656	6.24089	6.71409	6.59224	4.44363	4.52801	5.21692	5.24056	6.60832	6.18138	4.731	3.91418	6.78613	6.99222	4.8746	4.91742	5.66199	5.35761	6.94534	6.46611	5.84645	6.7481	4.25955	5.07496	5.67316	4.08422	5.54216	5.47214	6.78961	6.5285	6.05841	5.50391	5.43833	6.5827	6.54209	6.2635	5.68821	5.12729	6.82847	6.69879	5.97386	1.80505	5.2702
ALG9	5.30013	4.88014	5.7894	3.38466	3.44315	4.63988	4.46882	2.77413	4.36401	4.15173	4.37967	4.52801	3.46082	2.99338	4.22224	3.12726	3.13391	3.00684	2.49562	2.64685	4.29431	4.37455	4.99125	4.25288	4.07822	3.52746	4.63259	5.07357	4.38423	4.41399	4.37864	3.50782	3.51087	3.1207	4.38466	3.59509	4.24483	4.08155	3.93517	3.45736	3.87812	4.23904	4.54958	3.54244	3.85239	3.75702	4.20129	4.82978	4.12957
ALK	0	1.89839	0	0	0	1.52454	0	0	1.32601	2.8118	0	0	0.823785	0	1.12277	1.55308	0	0	0.733627	0	1.7777	1.75239	2.145	2.62328	0.859924	0.434068	2.1608	0	0.898757	0	0	0	0	0	0.570554	1.03961	0	0	0	1.80573	0	1.65351	0.562662	0.736145	0.549506	0.626996	0	1.80505	0
ALKAL2	0	0	0	0	1.83855	0	0	0	0	0.516131	2.73594	5.72606	2.02863	2.99338	0	0	0	3.23964	0.733627	0	0.855668	0.839734	0	0	0	1.78963	0	0	0.898757	1.31421	1.03013	3.0326	0	1.92574	0	0	0	0	0	0	0	0	0	0	0	1.66784	1.5523	0	0
ALKBH1	5.14272	3.75175	5.53157	4.98103	5.21222	5.48024	5.91924	5.36581	4.13569	5.01785	5.5328	4.44445	5.95032	4.38511	4.84171	4.90769	5.50609	4.55591	5.50489	4.06944	6.03931	5.54855	3.49426	4.43603	6.15972	5.8282	5.07607	3.57184	5.52205	5.55725	5.26751	5.00565	4.89714	4.45909	4.84048	3.71591	5.96137	6.27125	6.05875	6.08256	5.45878	4.62093	5.18179	5.46831	6.26731	4.7325	4.81043	5.43979	5.52124
ALKBH2	4.49361	5.83588	3.95251	4.31389	4.81009	4.33905	4.63718	5.14546	4.46592	5.07419	5.4101	5.00715	4.44567	3.69345	5.20626	4.84433	4.23101	1.2676	5.17509	4.62547	4.03407	3.92742	4.91145	4.6734	5.13863	5.01088	4.71663	4.43113	4.60528	4.54226	1.625	2.31918	3.16983	3.52324	5.51187	5.28555	3.93013	2.96852	4.07771	4.5524	4.66068	5.52562	3.98064	4.56282	3.42429	3.86875	2.76522	0	0
ALKBH3	5.76891	6.44503	6.36564	3.76475	4.93686	4.12295	6.35155	6.32504	6.04011	6.22013	5.3107	4.9477	5.46344	2.99338	6.25493	6.47077	4.31395	1.93176	6.45662	6.65816	5.94766	5.25236	5.75637	6.00514	6.3804	6.33424	6.57335	6.07806	1.84534	4.94173	1.625	4.59364	5.41268	4.9585	6.2878	6.46095	5.72846	5.50391	6.00028	5.67019	5.49908	5.52562	5.61989	5.2834	6.35979	6.20833	2.07772	3.08462	4.20323
ALKBH4	5.01874	4.0178	4.61666	3.44548	4.83201	4.88867	4.1881	4.48643	3.86431	4.15173	1.52972	2.90525	3.64969	3.31512	4.71806	4.09764	2.93866	1.2676	4.28975	4.40427	5.19465	4.57905	0	2.62328	4.59848	4.80889	3.74402	4.16528	4.25955	4.57262	3.51375	3.0326	4.21713	2.72216	4.24401	3.77273	4.75542	4.73349	3.32218	3.94038	2.8538	3.36447	4.74187	5.01296	4.32243	3.81397	4.55764	1.80505	5.04833
ALKBH5	6.07313	6.5627	7.30826	7.12895	6.43386	6.4013	5.99204	6.05625	5.9015	6.35511	6.16539	5.86108	6.58068	6.81268	5.31696	6.33908	6.68967	7.27079	5.66423	6.15326	6.46657	6.55746	6.00729	7.15928	6.02177	6.34674	6.43134	6.22534	7.11321	6.23522	7.04786	6.82695	6.4228	6.78363	5.8519	5.85813	6.44428	6.84284	6.22115	6.26921	6.65341	6.85116	6.34225	6.94048	5.91502	5.74958	6.61892	4.95107	7.36735
ALKBH6	2.49942	2.85506	1.49069	2.57218	2.62129	1.52454	2.51061	2.47059	2.81318	3.75203	1.93771	2.63068	3.96632	1.99433	3.01183	3.50042	2.71277	3.00684	2.80019	3.2886	3.71633	3.15335	2.145	1.84026	3.53534	4.00851	3.1595	4.16528	3.39356	2.89574	1.625	3.0326	3.4059	3.60848	2.96187	2.97487	3.07578	2.14198	2.52748	3.18779	3.28105	3.55213	3.93638	2.8056	2.71436	2.80484	3.65501	1.80505	2.22263
ALKBH7	4.85436	4.95455	6.57187	5.42039	5.19541	4.63988	5.38271	4.35535	5.21606	5.23111	5.27598	5.82849	5.24649	4.7476	5.15949	5.13648	4.31395	5.12029	5.80771	5.02582	4.79268	5.54855	5.70995	4.9986	5.82842	5.7074	5.3284	4.96596	5.74771	5.47926	5.01195	5.56345	5.56671	5.74112	5.33244	4.93351	5.10607	5.53964	4.98695	5.24095	5.26206	5.61256	5.20063	4.92085	5.52255	5.44158	5.35563	3.99697	5.52124
ALKBH8	6.22673	4.53689	2.68498	5.50855	2.97648	4.49729	6.15152	4.97733	5.9015	5.18068	3.24685	3.33457	2.98739	3.80033	4.95559	5.48695	3.72495	3.91418	4.42943	5.42974	4.46268	3.7693	1.43907	4.59853	5.01682	4.67653	3.94322	4.43113	5.11744	5.19692	2.63483	4.15056	3.7865	4.67208	5.29728	4.59841	4.88201	4.46277	3.53485	4.98078	4.15529	2.19429	5.29128	4.98291	6.23215	4.02163	3.65501	4.5515	2.22263
ALMS1	4.88309	5.46786	5.47397	4.43881	4.34509	5.52503	5.44887	5.03558	5.72776	5.77516	4.62008	4.75306	5.27546	5.31455	4.54692	5.37931	5.14755	6.36878	5.54641	5.54264	6.0744	5.7735	5.75637	6.16934	5.01682	5.10218	5.48038	5.51651	6.26814	5.91807	4.05598	5.26718	6.29636	5.25137	5.49645	5.34296	4.94137	5.41051	3.66099	4.10638	5.28529	5.30844	5.74063	6.17457	5.19755	4.7325	6.39424	6.5046	5.85413
ALOX12	2.34277	2.85506	1.49069	0	0.515426	0	0.834388	1.20033	0.81027	2.4063	0	1.84663	0	2.57866	1.46805	1.55308	1.07804	0	0.733627	0.908553	2.08352	0	2.97193	4.04304	1.395	1.63516	2.31255	0	0	0	0	0.846469	0	0	2.4238	3.31805	2.23747	0.649796	0	1.52207	3.08318	1.28135	2.52855	2.93682	1.25747	1.66784	0.717457	0	3.34605
ALOX12B	0	0	0	0	0	0	0	0	0	0	0	1.20056	0	0	0	0	0	0	1.86839	0	0	0	0	0	0	0	0	1.14415	0	0	0	0	0.847951	0	0	1.63753	0	0	0	1.16866	0	0	0	0	0	0	0	0	0
ALOX5	0	2.04183	4.25568	0.535789	0	0.954923	0.476693	1.84633	2.46499	3.60679	2.92706	0	0	4.69316	3.38145	3.22998	0	1.93176	2.31524	2.83595	0.855668	1.75239	3.87693	4.15177	0	3.38929	0	0	2.41205	0	0	3.7834	0	2.99969	3.13118	1.03961	1.51493	3.16434	0	4.7987	2.7238	2.58672	2.11734	4.34382	0	1.39673	1.19444	4.38924	0
ALOX5AP	8.30271	8.09696	5.35139	8.00758	7.82027	8.06354	7.81357	8.78885	8.04019	8.1077	8.52388	8.39771	8.62103	8.72037	7.71042	8.46116	9.13192	8.7773	8.22848	8.85296	7.18099	8.47725	7.38381	8.26125	8.51286	8.21054	8.47814	8.32953	7.63634	7.21603	8.31684	8.02448	7.96453	7.8489	7.49185	8.46379	6.74009	7.67724	8.15926	8.03939	8.00919	8.63146	6.5621	7.59539	8.05621	8.46875	8.66394	9.02882	8.86087
ALPK1	5.38293	0.831406	4.50607	0	1.44237	3.23975	3.14258	4.8205	2.0051	3.19726	5.87191	3.66501	3.46082	4.24076	4.87103	5.18843	3.72495	3.00684	4.63583	3.15291	3.52666	4.62595	4.17909	4.51957	3.53534	2.87158	4.11822	3.83912	3.97231	0.993575	0	2.06777	0	3.68897	4.0464	4.35965	3.87029	1.71184	1.37214	3.88052	2.97304	4.18332	4.36153	3.36738	4.87178	4.24515	6.45907	3.4565	2.48138
ALPK2	0	0	1.49069	0	0	0	0.476693	0	2.25329	2.97853	0.958771	4.1601	1.34488	2.31587	4.47234	0	2.11553	1.2676	0	0	0.855668	0	2.61692	0	0	2.80067	2.31255	0	0	0.580682	0	3.40288	0	0.765389	4.65848	2.65038	0	0	2.0625	2.04267	2.7238	0	0	1.22122	2.23532	3.2794	1.8388	2.58227	1.5027
ALPL	0	0	0	0	0	0	0	0	0	0	0	1.20056	0	0	0	0	0	0	0	0	0	0	0	2.89761	0	0	0	0	0	0	0	2.06777	0	3.1207	0	0	0	0	0	4.34656	0	0	0	0	0	0	0	1.80505	0
ALS2	6.21547	6.19172	5.06972	5.55068	4.8536	5.38625	5.63088	5.49599	4.99526	5.47384	3.82895	5.4543	4.44567	4.45221	4.58281	4.25208	4.95426	4.86552	4.94611	5.54264	4.35264	4.48042	4.42879	4.59853	5.69861	5.74566	4.82157	5.76146	3.13424	4.60236	3.37571	5.29677	6.07458	4.03529	5.33244	5.48576	4.88201	3.33673	5.78164	5.52133	4.97829	5.67449	5.08374	3.54244	5.40119	5.02556	4.29896	4.2064	3.96991
ALS2CL	0	2.69062	0	0	0	0	0	0	0	1.65561	0	2.29127	0	2.80087	3.11349	0	1.6881	0	3.36168	0	2.08352	1.36706	2.97193	3.12801	0.493106	2.17325	0	0	0	1.99035	0	2.53321	0	1.26283	4.24401	0	2.41549	0	1.04196	0	0	2.40381	0	2.1139	0.549506	0	0	0	0
ALS2CR12	0	5.26349	0	2.05247	0	0.555068	1.12078	2.63033	2.46499	1.65561	2.51558	1.20056	2.02863	0.99622	3.46074	1.83966	1.07804	1.2676	1.86839	1.4617	1.7777	0.839734	3.49426	2.28426	0.859924	1.46215	2.1608	3.57184	2.41205	0.580682	0	2.31918	0	0.765389	2.4238	2.23107	1.7979	0.649796	1.64065	1.80573	1.80389	0.778487	2.40407	0.736145	1.73028	1.0626	3.12621	2.58227	0
ALYREF	4.60127	5.10915	4.98978	4.80653	5.56611	5.28571	5.06603	5.22271	5.30124	5.18068	5.37772	5.98454	6.21246	6.05863	6.20973	6.40643	5.79303	5.33674	5.84145	6.0989	6.23808	6.40447	4.03591	5.60715	5.45235	5.84592	5.85883	5.1737	6.67443	6.0426	6.05873	5.7026	5.79171	5.56037	5.51187	5.38001	6.30433	6.9058	5.58877	5.92849	5.39614	5.8636	6.73356	6.72134	5.88137	6.21891	5.86644	4.2064	5.75963
AMACR	0	0	1.49069	0.535789	0.515426	1.52454	0	0.721555	0	1.19556	1.52972	1.84663	2.27805	0	0.66796	1.19511	0	1.2676	0.733627	0.908553	0	0	0	2.28426	0.493106	2.56426	2.1608	1.14415	0.898757	0.580682	1.03013	1.3764	0	0	0.570554	1.63753	0	0	1.64065	2.42441	1.16723	0.778487	0.966418	1.87298	1.25747	1.66784	1.19444	0	0.938745
AMBRA1	1.45705	4.35653	4.11205	4.40858	3.38504	3.95851	4.44309	3.66462	3.62095	4.21992	4.6744	4.35575	4.1019	5.63644	3.60735	3.98465	3.72495	3.44005	4.42943	3.63263	4.10366	4.99091	5.66199	4.04304	3.25654	5.08736	3.74402	4.65553	4.38423	4.07534	5.22794	4.15056	4.27789	4.92566	4.54314	4.32207	4.24483	4.85192	4.6028	3.45736	3.93798	4.44258	4.42698	4.34382	3.94215	4.87312	3.72698	3.99697	5.94281
AMD1	7.3152	7.48146	7.81679	7.34389	7.59528	7.28834	7.4945	7.73613	8.51159	8.09641	9.07383	9.00513	9.06035	8.72716	7.73854	7.51441	8.53101	8.45156	7.87635	7.63835	8.13088	7.93212	7.64046	7.96603	7.65738	7.61601	7.71964	7.47315	8.55857	8.31584	8.83429	8.29761	8.78715	8.45785	7.36599	7.53305	8.15922	8.19691	8.39764	7.59857	7.93033	7.54679	8.36269	8.49913	7.43067	7.49693	8.73983	8.36747	8.34275
AMDHD1	0	2.6008	0	1.48488	2.4044	0	0	1.55919	0	1.44385	0	1.20056	0.823785	0	1.12277	0.717922	0	0	2.10905	0.908553	1.38912	0	1.43907	1.84026	0.493106	0	1.57715	2.21115	0	0	0	0	0	0.765389	0.978333	1.03961	0	1.71184	0	2.42441	0	0.778487	0.966418	0	0.946484	0	0	0	0
AMDHD2	0	1.73909	0	3.76475	4.25062	3.67027	4.1881	4.30887	3.70671	4.57265	4.50488	1.84663	3.35622	2.57866	4.51011	3.72808	2.93866	0	3.76484	3.91021	4.5147	5.85449	3.25661	3.32663	3.76888	2.93917	4.89555	3.83912	4.44275	3.89487	3.37571	3.7834	3.7865	3.60848	3.41979	4.16114	2.96572	4.60447	4.24819	4.7987	3.99545	2.89491	3.52279	4.56282	3.98502	3.43272	3.01562	2.58227	2.48138
AMER1	0	2.4024	0	0	0	2.38492	0.476693	1.20033	2.0051	0.516131	1.93771	0	0.823785	0.99622	0.66796	0	0	0	1.57939	0.908553	1.7777	0.839734	2.145	3.79741	0.859924	1.03781	1.57715	1.14415	3.71176	2.15992	2.04496	1.3764	0	2.16965	0.570554	2.05901	0.695357	2.61365	1.04196	0.699563	0.698575	1.28135	2.84818	2.66124	1.25747	0.626996	1.5523	0	1.5027
AMFR	4.33629	4.7187	5.92453	5.65738	6.30659	5.98661	5.38271	5.86067	5.64328	6.24489	5.24041	5.4543	5.85756	5.38493	5.55239	5.7687	5.43376	4.372	5.22708	5.10149	6.47972	7.19287	5.50774	6.45047	6.04866	5.8282	5.97713	5.9708	6.34686	6.28191	5.98942	6.84709	5.63797	6.545	5.87593	5.50265	6.7317	6.97268	6.1796	6.647	6.14496	4.9226	6.50262	7.08896	5.68736	5.61183	6.26726	5.5204	6.69611
AMH	0	0	1.49069	0	0	0	0	0	0	0	2.51558	0	0	0.99622	0	0	1.07804	0	1.57939	0	0	0	0	0	1.395	0.767294	0	1.77412	0	0	0	0	0	0	0	0.611488	0	0	2.0625	1.52207	0	0	0.562662	0	0.946484	0	0	0	0
AMIGO1	0	0.831406	0	0	2.71862	0.555068	3.75805	2.63033	2.0051	4.8981	0	0	0.823785	0	3.11349	3.50042	2.44484	0	4.13507	4.21282	2.90242	0	5.27248	2.62328	1.78443	3.91088	4.96592	4.65553	0	0.993575	0	0	1.37845	0	4.0464	2.8746	1.16258	1.43661	2.65424	2.04267	3.28105	2.74903	3.63782	3.1681	2.3708	4.15985	0	0	0
AMIGO2	4.79513	6.35173	5.64029	5.04138	5.72681	5.79264	6.32361	5.22271	5.84588	5.14605	0.958771	4.1601	6.03746	4.08034	5.6571	5.75153	5.1016	3.00684	5.90666	5.13788	5.90931	6.61671	5.75637	4.15177	6.4493	5.43044	5.5431	4.25944	3.80394	6.0534	4.51641	5.29677	4.49815	4.9585	5.20543	4.98251	5.76178	6.9058	5.69581	5.11673	6.67994	5.84577	5.93312	6.31388	5.60731	4.84607	3.22892	5.80418	5.68446
AMMECR1	5.30013	4.27175	3.3293	5.34258	3.5528	5.74294	6.01843	5.51659	5.35535	6.13439	5.27598	3.66501	4.0357	4.94687	6.49987	5.91463	4.60492	5.17752	6.37832	5.42974	4.98935	5.22215	6.89592	6.75624	5.23544	5.04196	6.22682	6.1779	5.7934	5.86998	4.86491	4.77279	3.51087	4.78625	6.44868	4.85675	5.07989	4.79392	3.5993	4.05314	5.41733	5.91582	5.0002	3.54244	5.17921	5.65922	5.52668	5.7383	6.02636
AMMECR1L	0	0	4.25568	6.64301	4.93686	5.10081	3.43146	2.08569	3.09346	4.67336	4.62008	5.69023	4.91942	5.57755	3.74042	4.51876	5.47038	5.33674	3.83353	3.91021	3.96095	3.85052	3.25661	3.12801	4.21111	5.45373	4.23681	4.90899	4.60528	4.60236	5.78646	5.43626	5.61461	5.56037	3.049	3.15664	2.71668	4.12924	4.98695	5.33317	3.7504	4.29268	4.60719	4.56282	4.80157	5.18517	6.62835	5.43979	5.73501
AMN	0	2.6008	1.49069	0	0.894397	0	0	0	0.81027	0	2.51558	1.20056	0.823785	0	0	1.55308	1.07804	0	2.10905	1.4617	0	0	1.43907	2.62328	0.493106	2.56426	0	1.14415	0	0	0	1.76311	0.847951	2.37822	0.978333	0	0	0.649796	1.86694	2.58306	1.16723	0.778487	0	0	0	3.01373	0	0	2.22263
AMN1	4.79513	4.51246	4.81525	0.535789	2.89554	2.82784	3.14258	4.05094	4.65038	4.15173	4.09103	2.29127	3.55834	0.99622	4.98271	3.79662	2.71277	2.38482	4.13507	3.73121	3.52666	0	0	1.84026	3.48372	1.92915	3.1595	3.71166	0	3.63201	3.75558	2.31918	3.51087	1.92574	4.60196	3.97997	3.07578	2.3169	2.97887	4.86198	3.08318	3.79451	2.52855	2.8056	3.70633	1.89597	3.65501	0	2.7007
AMOT	0	3.25906	0	2.77538	1.65401	1.26766	1.74386	1.84633	1.70515	0	1.52972	0	0	0	1.12277	1.55308	0	2.38482	0	0	1.38912	0	0	2.62328	1.395	2.72609	3.63306	3.95623	0	0.580682	0	0.846469	0	2.37822	1.96738	0.611488	1.7979	0	0	0.699563	0	2.58672	0	0	0	0	0	0	0
AMOTL1	0	0	1.49069	0	0	0	0	0	0	2.4063	0.958771	4.26124	0	3.57802	2.35664	0	2.11553	2.7291	0	0	1.7777	1.75239	3.87693	0	0	4.41685	0	0	0	0	0	2.06777	0	0.765389	0	0	0.695357	0	0	2.97529	1.5204	0	0.966418	0	0	1.0626	0	0	0
AMOTL2	0	0	1.49069	0	0	1.26766	0	0	0.81027	0	1.93771	3.93369	0	0	0	0	0	0	0	0	0	0	0	0	0.493106	1.26553	0	0	0	0	0	2.71955	0	0	0	0	0	0	0	1.16866	0	0	0	0	0	0	0	0	0
AMPD1	0	0	6.89076	0.535789	0	3.23975	0	0	0	0	1.52972	3.33457	0	0.99622	0	0	0	0	0	0	0	0	1.43907	0	0	2.72609	0	0	0	0	0	0	0	0	0	0	0	0	0	3.75278	0	0	0	0	0	1.0626	0	0	0
AMPD2	5.58879	5.65801	4.90515	5.7079	5.35529	5.67831	4.90567	6.09786	3.52977	5.91542	5.94002	7.65989	5.41218	7.38479	4.54692	5.56762	5.31798	6.0994	4.84991	5.10149	4.35264	6.66241	4.03591	6.11666	5.23544	5.95607	5.82136	4.72319	6.91044	3.84599	5.34354	6.7858	4.89714	6.4899	4.73931	5.63112	3.52705	6.74675	4.40064	6.28084	4.89013	7.09711	4.86505	7.75062	5.35291	6.0865	6.19297	6.79122	5.94281
AMPD3	0.661586	4.48762	4.71937	0	0.894397	1.52454	3.07715	3.23824	1.70515	3.79737	4.72676	2.29127	2.02863	2.99338	3.46074	4.09764	0	2.38482	3.9618	2.64685	3.05074	4.06991	3.69825	4.9986	3.48372	4.63637	4.79604	3.417	3.89058	2.4489	1.03013	1.76311	3.03553	2.99969	2.2871	4.35965	2.96572	2.96852	3.2437	2.85601	2.2441	2.40381	2.64314	1.87298	2.71436	3.81397	0	3.4565	2.48138
AMPH	3.28204	0	0	0.535789	3.26128	3.44016	4.51896	0.721555	2.96011	1.19556	1.93771	4.52801	0	2.99338	2.65522	2.07863	1.07804	1.2676	3.26553	3.41262	0	2.8714	3.25661	0	3.12796	2.72609	3.79646	5.47785	0.898757	0	0	0.846469	2.07031	3.1207	1.29589	2.8746	0.695357	0	2.3885	0.699563	0.698575	0	0.966418	1.87298	2.81283	2.91306	0	3.7519	0
AMT	0	3.13655	4.81525	4.17711	1.19424	1.52454	3.14258	3.23824	3.93709	4.11639	4.91902	4.52801	2.67589	2.80087	3.60735	3.41578	2.71277	0	3.76484	3.91021	4.29431	3.15335	4.17909	2.62328	1.78443	3.06554	3.74402	4.43113	1.84534	4.47955	3.63973	3.16687	3.51087	2.99969	3.049	3.77273	3.87029	2.14198	1.64065	3.75278	3.53472	4.48928	2.84818	4.47917	3.85239	1.66784	1.5523	2.58227	4.40401
AMY2B	4.56627	5.69104	3.3293	2.45874	3.49902	4.00141	5.24053	4.30887	4.92543	4.25284	5.24041	2.90525	2.27805	3.45255	4.43355	5.23857	3.45949	3.00684	4.84991	5.17339	4.70584	4.87921	4.42879	4.81239	2.91064	4.09994	4.98863	4.84967	5.00542	3.74297	3.22306	3.94164	3.70034	4.36423	5.14737	4.85675	4.85139	4.34654	4.16547	3.37298	4.51106	5.14306	4.25744	5.25853	4.18211	2.5605	4.47646	4.38924	3.88293
AMZ1	0	0	1.49069	1.23217	1.44237	1.26766	0	1.20033	1.32601	0.516131	1.52972	2.63068	3.12109	0.99622	0.66796	0	0	2.38482	0.733627	1.4617	2.08352	1.75239	5.33499	0	0.859924	1.78963	0.994143	0	0	1.31421	3.05232	2.53321	2.32185	2.37822	1.556	1.63753	0	0.649796	3.16071	2.42441	0.698575	0	0.562662	2.32029	0.549506	0.626996	3.65501	3.4565	0.938745
AMZ2	7.60976	7.43997	7.60508	7.40642	7.6641	7.64693	7.20015	7.46122	7.78319	7.45283	8.46345	8.02602	7.72262	7.78037	7.59213	7.73568	7.72874	7.99873	7.64751	7.62559	7.36228	7.46848	6.71972	7.133	7.15785	7.06655	7.52748	7.37139	7.4914	7.18197	7.48557	7.78448	7.80338	7.63192	7.48796	7.6851	7.00644	7.48904	7.33488	7.7231	7.69474	7.08956	7.51736	7.62488	7.12048	7.33125	8.06811	8.05207	8.08467
ANAPC1	5.23476	3.7094	3.3293	4.82954	4.00266	4.43606	4.70372	4.26084	4.73446	4.7901	3.72982	3.80559	4.49577	4.16278	5.11116	4.51876	3.72495	3.44005	4.88269	4.94596	4.91387	4.37455	4.03591	4.15177	5.03487	4.48628	4.96592	3.71166	5.04374	4.98753	4.58066	3.28969	3.16983	3.23234	4.6305	4.68976	4.65261	4.42506	4.47123	4.47355	4.34411	4.18332	4.74187	4.71684	5.4479	5.11892	4.39044	3.7519	4.58024
ANAPC10	6.66754	5.76527	5.88087	5.35848	5.83929	5.55414	6.34461	5.61538	6.28283	5.61979	4.16878	3.66501	4.99103	4.85067	5.4781	5.52785	5.70358	4.99852	5.98424	5.85837	6.54371	6.09014	4.99125	4.04304	6.33014	5.74566	5.71641	5.88478	6.07817	6.99845	5.75896	5.14233	5.79171	5.27764	5.61542	5.63112	6.49469	6.26059	5.71047	5.70512	5.61363	5.11356	6.6674	6.02035	6.23215	5.90182	4.99664	3.99697	6.00592
ANAPC11	7.5483	6.73093	7.63166	7.17008	6.91656	7.31834	6.70555	6.99488	6.80439	6.41451	6.2212	6.09827	6.59224	6.51607	6.82611	6.66662	6.79448	6.96427	6.8372	6.42768	5.92861	6.24837	7.24421	7.09265	6.76792	6.85972	7.00516	7.27323	6.98124	6.82012	7.05918	6.94379	6.88986	7.03527	6.88151	6.77786	6.69768	6.71585	6.8167	6.88648	6.64445	6.6189	6.59806	6.7573	6.79272	7.35063	6.92458	7.25889	7.15174
ANAPC13	8.14559	7.54606	7.74556	6.68145	7.27362	6.97519	7.41728	7.46122	7.28752	7.01317	5.84848	5.5373	6.05428	6.82539	7.6355	7.24684	7.39904	6.344	7.36962	6.98224	6.99206	6.87146	6.34765	6.63036	7.33214	6.62847	6.84011	7.09315	6.39211	7.0425	6.65895	6.44616	6.64664	5.95152	7.26495	6.97233	7.20116	6.83567	6.60543	6.647	7.22159	6.63975	6.56936	6.70302	6.82257	6.35944	6.12801	3.08462	6.06639
ANAPC15	5.60613	5.0762	4.3863	3.25474	3.65469	3.50121	4.49411	5.00675	5.48237	4.81235	4.37967	3.80559	3.46082	3.89983	5.4781	4.55878	3.45949	4.27044	4.78202	5.3698	5.37434	4.67137	4.42879	4.81239	4.71497	4.03963	4.89555	4.50987	4.88397	5.21628	4.64217	4.08422	4.39222	4.36423	5.10733	4.77567	5.40912	5.15808	3.77698	4.39014	5.47907	4.70247	5.06331	5.23322	4.38779	5.04947	3.98354	1.80505	4.12957
ANAPC16	8.48008	8.19038	7.41922	7.64877	7.53309	7.58833	7.927	8.35502	8.2547	7.99304	7.08685	7.04579	7.43871	7.86898	8.19793	8.30226	7.78069	7.97472	8.0809	8.24195	6.59294	6.17142	8.36458	8.22437	7.8683	7.64413	8.31023	8.56441	6.81398	7.25399	7.3812	7.61863	7.59832	7.59584	8.39317	8.3447	7.18896	7.22943	7.64837	7.80186	8.07731	8.12917	7.40003	7.42702	7.86577	8.05285	7.75615	6.97408	7.31016
ANAPC2	0	2.4024	4.81525	2.3356	2.4044	3.08879	4.21876	2.90488	4.00637	3.70523	3.72982	4.35575	4.39377	3.80033	3.46074	3.98465	3.72495	2.7291	4.28975	3.15291	5.1624	4.83997	3.69825	3.50119	3.96984	3.69324	4.15884	3.83912	4.75134	4.84555	3.86282	3.50782	4.21713	4.03529	3.54499	2.65038	4.19692	4.90767	4.03174	3.37298	4.10395	4.18332	4.84124	5.01296	4.10647	3.2794	4.25095	1.80505	5.19997
ANAPC4	7.3257	8.07419	7.11456	7.94577	7.77573	7.85422	7.73355	7.69605	7.95513	7.88168	7.60325	6.50116	7.32552	6.22135	7.99978	7.68685	7.78797	6.55308	7.83088	7.47013	6.91672	6.54531	7.22783	7.42063	7.28391	6.72259	7.47214	7.56821	6.00238	7.28182	7.39913	6.73265	6.4626	6.51219	7.85134	7.58553	6.39205	6.38366	6.5817	6.48558	7.74588	7.37091	7.12727	6.4737	7.30096	6.83572	5.46489	7.90968	6.97376
ANAPC5	8.57558	8.50243	9.23795	7.87013	8.47102	7.87167	8.79772	8.91252	8.77496	8.90733	8.03558	7.46164	8.59828	8.06927	9.06198	8.78807	8.9941	8.34942	9.04422	9.1399	8.50017	8.8275	8.30337	8.19291	8.52727	8.26588	8.57513	8.6098	8.26218	8.64179	8.28345	8.2792	8.6387	7.96658	8.75247	8.91088	9.06292	8.87069	8.49825	8.67192	8.78388	8.54569	8.88492	8.79345	8.49668	7.91648	8.30108	8.2891	8.31394
ANAPC7	5.75344	5.81605	4.81525	5.59162	5.61749	6.28457	5.76157	5.29604	6.07278	5.9051	3.24685	5.41093	5.05926	4.7476	6.0001	6.31591	4.84694	5.65151	5.90666	6.42768	5.31689	5.83466	4.64158	6.55316	6.3804	6.43718	6.11771	6.40089	5.7934	6.21611	5.58193	5.90831	5.1126	5.81471	6.33191	6.73561	4.94137	5.64182	4.96266	4.69825	5.94067	5.30844	5.5628	5.3319	6.07238	6.6051	6.14123	4.95107	5.65851
ANG	0	0	1.49069	0	0.515426	0.954923	0.476693	0	0	0.89548	0	2.63068	0	3.31512	0	0	0	0	0.733627	0.908553	1.38912	0	0	1.19559	2.55818	1.03781	0	0	0	0	0	0	0.847951	2.16965	1.29589	1.36933	1.16258	0	0	2.04267	0	0	1.28154	0	0	1.66784	0	0	0
ANGEL1	4.20591	4.4366	5.7894	5.20863	4.25062	4.00141	2.86092	4.30887	2.25329	4.043	2.92706	3.93369	4.22582	3.45255	1.9797	3.41578	1.6881	4.27044	1.86839	4.2795	2.55031	4.19958	2.61692	4.15177	3.81138	4.09994	3.79646	3.71166	2.98471	2.57424	1.03013	4.49496	2.07031	3.43264	4.0464	4.43199	2.84656	2.14198	2.87856	4.39014	3.68203	2.40381	3.39778	3.54244	3.89797	3.01373	1.5523	5.06296	0
ANGEL2	7.15363	7.79165	5.47397	5.63143	6.02199	5.84068	6.91196	6.88827	6.60664	6.69763	6.3436	6.09827	6.24211	5.60729	6.52776	6.55233	6.05655	5.87557	6.58169	6.5133	7.0012	6.90036	6.74296	6.88782	6.20823	5.95607	6.456	6.73177	6.68659	6.88205	6.22875	5.94615	6.18972	6.47862	6.68467	6.59302	7.14545	6.65199	6.30083	6.08256	6.32388	6.69059	6.68757	6.61758	6.28457	6.20833	7.06309	6.5437	5.65851
ANGPT1	0	0	3.04281	0	0	1.26766	0	0	0	1.65561	0.958771	4.75306	2.98739	2.99338	0	0	0	0	0	0	0	0	0	0	0	0.434068	0	0	0	0	0	0	0	0	0	1.63753	0	0	0	3.45736	0	2.58672	0	1.22122	0	0	0	0	0
ANGPT2	0	4.35653	7.46429	3.32116	2.51692	3.61609	3.43146	2.77413	3.09346	3.26338	2.73594	2.29127	2.49064	4.63659	3.29754	3.79662	3.30587	4.04296	2.93133	3.00312	4.98935	3.27604	4.03591	4.87717	4.30332	5.08736	3.07711	4.78782	3.39356	2.98874	4.05598	4.64055	3.70034	3.43264	3.41979	2.05901	2.71668	3.33673	2.97887	3.18779	2.58092	3.63753	1.28154	3.77069	3.29398	3.50368	1.19444	4.2064	2.7007
ANGPTL1	0.661586	2.93075	3.3293	0.925596	1.83855	0	0	2.29094	0	1.44385	4.8733	5.36622	2.67589	2.80087	1.12277	0	0	3.77277	0	0	0.855668	2.30702	4.03591	1.84026	0	1.26553	1.99121	0	0	0.580682	1.03013	3.16687	2.53597	3.60848	0	1.63753	0	1.09619	0	3.6844	0	0	0	0	0	2.68784	0	5.59675	0
ANGPTL2	0	1.56	3.3293	3.66597	0	1.74252	0	0	0	0	4.37967	5.32008	0	3.69345	0	0	0	0	0	0	0	0	0	0	0.859924	2.05635	0	0	0.898757	0	3.05232	2.31918	0	0	1.96738	0	0	0	1.37214	1.16866	0	1.28135	0	0	0	1.39673	0	0	0
ANGPTL3	0	0	0	0.925596	0	2.7292	2.29734	1.55919	2.25329	1.65561	0	2.29127	2.02863	0	0	1.19511	0	0	0	0	0	2.0562	2.61692	0	0	0.767294	0.581061	0	0	0	0	0	0	0	1.29589	0.611488	0.695357	1.09619	0	1.16866	1.16723	0	0.966418	0	0.549506	0	0	0	0
ANGPTL4	0	0	0	0	0.515426	0.954923	0	0	0	0	3.50845	5.69023	0	4.08034	0	0	1.6881	1.93176	0.733627	0	0	0	0	0	0	0.767294	0	1.14415	0	0	1.03013	0.846469	0	2.37822	0	0	0	0.649796	1.37214	2.72598	0	0	0	0	0	0	0	2.58227	0
ANGPTL6	0.661586	3.00266	2.68498	0	1.83855	2.24911	1.74386	2.47059	0.81027	1.65561	3.24685	3.13582	0	2.99338	1.46805	2.28359	1.07804	1.2676	1.21762	1.4617	2.08352	0	0	0	0	1.03781	0.994143	1.14415	1.44833	0.580682	1.03013	1.76311	0	2.56042	1.29589	1.36933	1.51493	1.43661	2.0625	3.28335	1.16723	1.65351	1.54001	1.58359	2.23532	1.0626	0	0	0
ANK1	0	4.0178	3.3293	3.32116	0	4.12295	0	0.721555	0	3.92541	0	1.84663	0	1.99433	4.47234	4.77807	2.44484	2.38482	0.733627	2.17269	0	2.0562	3.25661	3.12801	0	2.56426	2.31255	0	1.84534	2.57424	0	5.53889	0	4.92566	3.13118	0.611488	0	4.93476	1.04196	1.16866	0	2.74903	0.562662	4.19446	0	2.91306	0	0	0
ANK2	0	0	3.3293	0	0	0	0	0	1.70515	0	2.73594	5.11917	0	5.51616	0	0	0	1.2676	0.733627	0	0	0	0	1.19559	2.45475	0	0	0	0	0	2.04496	0	0	2.37822	0.570554	1.03961	0	0	0.613074	2.24613	0	0	1.94933	0	0	0	2.89585	0	0
ANK3	5.21229	5.86511	0	4.10354	0.515426	4.00141	6.7794	6.02784	6.89852	6.51292	6.6176	6.95812	6.27117	5.57755	7.46328	6.70279	6.79448	6.24037	5.50489	5.51523	7.06365	6.50824	7.01525	5.11061	4.14619	1.92915	6.31933	4.65553	6.53345	7.05331	5.86595	4.15056	6.18972	4.50428	7.33164	6.72845	5.13178	4.79392	5.87571	4.86198	6.74003	6.83317	5.30875	5.6127	5.77547	4.60922	5.35563	5.43979	6.90919
ANKAR	5.36267	5.94941	3.3293	3.66597	3.49902	4.76963	4.72524	3.9333	5.4329	4.76749	3.82895	4.35575	2.49064	3.9929	4.95559	5.13648	4.14302	4.04296	4.91475	4.40427	5.19465	4.95463	5.50774	4.43603	3.63334	4.31875	4.63259	3.71166	4.70428	4.79494	1.03013	4.21397	3.60871	3.76521	5.20543	5.32408	5.02607	4.57033	2.0625	4.39014	4.73004	4.66228	5.02154	4.29573	5.78763	3.75702	3.41471	2.58227	1.90711
ANKDD1A	3.84618	1.73909	2.68498	3.66597	2.62129	3.91429	4.30702	3.13545	2.0051	3.12797	3.09579	4.44445	3.81668	3.9929	4.12822	3.79662	1.6881	0	3.05154	2.42916	3.52666	3.92742	3.49426	3.12801	2.22257	3.48286	3.3817	2.81778	3.71176	4.38005	2.04496	3.0326	2.53597	3.1207	3.35287	1.86361	2.96572	2.96852	1.64065	3.28335	4.51106	4.23904	3.18727	2.32029	4.82535	4.64104	4.51762	4.38924	2.89103
ANKDD1B	0	0	0	0	0	0	1.12078	1.20033	1.70515	3.05519	0	0	0	2.80087	0.66796	1.83966	2.71277	0	1.21762	1.4617	0	0	0	2.28426	1.60282	0	1.3149	1.14415	2.62918	0.580682	0	0.846469	0	0	1.556	0	2.03437	0	1.37214	1.16866	1.5204	0.778487	2.52855	0	0.946484	1.39673	3.86095	0	0
ANKEF1	0	4.73989	3.95251	3.76475	4.25062	3.23975	4.05849	4.44405	4.73446	3.44528	1.93771	3.33457	4.284	2.57866	3.38145	3.01666	0	2.7291	3.89909	2.83595	3.88393	3.85052	2.145	3.32663	3.43019	1.92915	3.74402	3.83912	3.61329	3.68856	3.05232	0.846469	4.39222	2.56042	3.66018	4.02744	4.24483	2.74189	2.77076	3.18779	3.99545	2.58672	3.39778	2.1139	3.3606	3.81397	0	2.58227	0
ANKFY1	4.88309	6.82815	3.77312	5.90485	6.36788	6.3689	6.2879	5.55692	6.4538	6.0804	5.4101	4.68187	6.1668	5.03705	5.86086	5.85158	6.39809	6.75459	6.18158	6.42768	6.0744	5.79417	6.1532	6.5332	6.28563	6.55497	6.77627	6.51981	6.58632	5.94153	5.70233	5.74616	6.12505	5.95152	5.52712	6.21663	5.9177	5.59163	5.55667	4.98078	6.15761	6.41632	5.80359	5.86423	6.18697	6.55586	5.78449	6.42307	6.7214
ANKH	2.34277	7.2238	5.14546	6.76734	5.87139	6.38519	6.68922	6.07025	5.2734	6.58579	6.69847	6.7821	6.10358	6.24046	6.63421	6.40643	6.80885	6.94791	6.2833	6.04242	5.8294	5.61979	6.78834	7.09265	6.74069	6.40168	6.19788	6.62968	6.18488	4.27319	6.01289	6.63177	5.74943	5.62317	6.96791	6.25702	5.58693	5.91098	6.41266	5.46129	6.78146	6.3796	5.04258	6.0925	6.21425	6.31081	4.47646	4.69734	7.13302
ANKHD1	4.01144	4.76078	4.11205	4.026	4.37526	5.15881	5.13195	4.88529	5.21606	4.87713	4.82609	4.68187	5.33171	4.89957	4.74998	4.55878	5.00506	5.06069	4.47314	5.02582	5.3459	5.68768	5.66199	5.64485	3.96984	4.75365	4.94284	5.02077	6.51992	5.82024	5.48455	4.89392	4.776	4.85764	5.18634	4.77567	5.62364	5.55718	5.23022	4.83069	5.16521	4.57837	5.32601	5.74394	4.41939	4.36432	4.96722	5.59675	5.49215
ANKHD1-EIF4EBP3	4.37726	4.9363	4.50607	4.49744	3.32449	4.00141	4.94288	3.58884	4.69303	4.43599	3.9217	0	4.22582	5.41887	4.92795	5.05487	5.39619	4.04296	4.28975	3.73121	4.5147	4.67137	4.82698	5.31148	4.47174	4.15784	4.74359	4.50987	3.89058	3.31034	3.05232	5.04106	4.6892	3.60848	4.20659	4.02744	4.61664	4.49952	4.47123	2.58306	3.37066	4.53451	4.54958	4.64189	3.65416	3.92153	0	3.99697	4.78602
ANKIB1	6.99158	6.5627	5.64029	6.94635	6.43386	7.34357	6.55148	6.72086	6.78481	6.82349	6.7997	6.34862	5.79891	6.5471	6.44242	6.56221	6.62618	6.65735	6.40113	6.39798	6.0744	6.29265	6.37765	6.42903	6.14318	6.11064	6.80855	7.17999	5.40919	5.85771	6.85353	6.35063	6.36797	6.33593	6.14677	6.31555	5.15704	6.07824	5.97621	5.6524	6.47296	6.4755	5.89893	5.91287	6.33515	6.30088	4.25095	6.29143	7.8353
ANKK1	0	0	0	0	0	0	0	0	1.70515	0	0	0	1.34488	0	1.9797	3.79662	0	0	1.57939	0	0	0	0	3.92544	1.78443	0	0	0	0	0	0	0	0	0	2.66358	2.8746	0.695357	0	0	0	0	1.28135	0	0	0	1.66784	0	0	0
ANKLE1	0	0.474783	2.20804	0	0	0	0	0.721555	0	0	0.958771	0	1.34488	0	0	0	0	0	0	0	1.7777	2.8714	0	0	0.493106	2.38196	0	0	0	0	3.05232	0	0	0.765389	0	1.03961	0	0	1.64065	0	0	0.778487	0.966418	0	0	1.39673	0.717457	0	0.938745
ANKLE2	7.38214	7.36691	6.6777	8.0741	7.96861	7.88605	7.01164	7.43981	7.03741	7.32708	7.30916	7.38527	7.82415	8.1114	7.3993	7.12551	7.87248	7.75731	7.41515	7.23835	8.08431	8.0826	7.42749	6.70363	7.54225	7.94882	7.25513	7.25048	7.26687	7.56839	8.13624	8.24545	7.76676	7.95442	7.22808	7.18089	8.0147	7.85439	7.72258	7.47245	7.82727	7.5687	7.73325	7.82874	7.25354	7.57725	7.86781	8.09218	8.21503
ANKMY1	5.9012	4.4366	2.20804	1.23217	3.05312	3.08879	4.30702	3.58884	5.15635	4.40704	5.04807	0	3.64969	1.57992	5.25157	3.79662	3.72495	3.61598	5.20132	3.99202	2.90242	3.15335	4.64158	3.50119	3.67995	4.09994	5.80865	4.34784	2.98471	1.99035	2.85862	3.40288	1.37845	1.92574	4.45016	3.8274	3.93013	2.96852	2.52748	2.58306	4.51106	2.89491	3.39778	4.39036	4.35548	4.06919	6.42702	4.38924	3.69144
ANKMY2	6.85323	5.4551	6.39697	4.80653	5.91312	4.84223	6.15945	5.00675	6.13598	5.8737	4.72676	3.50923	5.0922	4.69316	5.75473	5.64402	5.79303	4.27044	5.64525	6.27264	5.8294	5.33935	2.97193	4.74457	5.66424	5.6277	5.75666	5.47785	5.65175	5.51096	4.86491	5.61134	5.8124	5.51693	5.7773	6.55303	5.40912	6.07824	5.18893	5.52133	5.30815	5.17198	5.37658	5.53197	5.83526	5.6436	1.8388	3.99697	4.46518
ANKRA2	7.63531	6.59214	6.23304	5.72026	5.60482	5.48024	6.56943	6.16463	5.88319	6.04324	5.08864	5.11917	5.62973	5.41887	6.52776	6.60106	6.03226	4.55591	6.7151	6.0989	6.53114	6.49567	5.3949	5.64485	5.96643	5.91469	6.39779	6.46158	6.34686	6.7686	5.67316	5.92735	6.26668	5.75987	6.2237	6.36258	7.04754	6.5937	6.32961	5.88345	6.11934	5.96621	6.27274	6.12037	6.03206	5.61183	3.22892	4.5515	5.52124
ANKRD10	7.64792	8.36935	7.75768	7.4553	6.9719	6.63039	7.14134	7.52361	7.38179	7.48782	7.26559	7.82593	6.63758	7.21165	7.73056	7.55949	7.06974	6.82792	7.51786	7.47725	6.88742	7.34778	6.54565	7.53546	7.42742	7.81579	7.32819	7.23897	6.96136	7.29098	7.30718	7.09462	7.02891	7.11026	7.47228	7.69615	7.11998	7.15075	6.83019	7.42085	7.39712	7.43792	7.03583	6.92476	7.40328	7.46617	6.93221	7.84854	6.54848
ANKRD11	7.00471	7.68914	7.01711	7.88118	7.49925	8.05593	7.97045	7.74924	7.80766	8.01479	8.35121	8.39771	7.40633	8.19703	7.797	7.68685	7.90629	8.39839	7.81823	8.03559	8.82774	8.90797	9.04007	8.8098	7.5039	7.742	7.87706	7.7576	8.71218	7.90305	8.02519	8.30491	7.85414	8.12325	7.77351	7.71077	8.07558	8.26787	7.75477	8.0428	7.64622	8.10689	8.21303	8.58166	7.78013	7.93264	8.05769	9.30966	8.82632
ANKRD12	10.2946	9.5657	9.1806	9.80803	9.81891	10.2583	9.79355	9.68288	9.94636	9.65109	10.6203	10.6408	9.88898	10.1661	9.603	9.63672	9.95926	10.1792	9.49614	9.33867	10.1092	9.86553	10.521	9.83698	9.64174	9.49311	9.44361	9.80623	9.96624	9.99135	9.92066	10.0314	9.93565	10.1428	9.50618	9.37724	9.94132	9.55679	9.70194	9.31485	9.69386	9.58868	9.70113	9.57727	9.35867	9.6012	10.324	10.8372	10.1706
ANKRD13A	7.32046	7.04802	5.69172	5.7079	6.7823	6.54597	6.65039	7.37924	6.52635	6.99869	6.25724	6.95812	6.72419	6.57747	7.00871	6.95605	6.95813	6.80993	6.87842	7.32772	6.81666	7.38915	7.4559	6.51296	6.76251	6.43718	7.37204	7.19198	6.83598	6.76203	5.64338	7.21575	6.72509	7.13202	6.80221	7.08319	6.96413	6.71585	6.54126	7.23614	6.7316	7.12695	6.5621	7.44917	6.34341	7.03451	7.10421	7.43558	6.51994
ANKRD13B	2.49942	3.90973	0	0.535789	0	0.954923	0	0	0	0	0	0	0	0	0.66796	0.717922	0	1.2676	0	0.908553	0	0	0	2.28426	0.859924	1.63516	1.57715	0	0.898757	0.993575	0	0.846469	0	0	0	0.611488	0.695357	0	0	0	0.698575	0	0	0	0	1.89597	0	0	1.90711
ANKRD13C	7.63953	7.08576	4.25568	6.5282	6.16699	6.43298	6.45819	6.34821	5.59911	6.21178	7.89395	6.4592	6.92037	6.24046	5.98676	6.14241	6.87863	6.15745	5.66423	5.92236	6.87752	6.5933	6.64768	5.56845	6.14318	5.86342	6.26454	6.1779	6.25187	6.78165	6.59817	6.2331	7.00215	6.25892	6.57884	5.84494	6.63614	6.39345	6.78933	6.04215	6.38967	5.82771	6.42466	6.21391	5.55136	5.26903	6.11465	7.34994	7.35932
ANKRD13D	1.96684	6.93769	5.21742	6.79097	6.91142	7.10871	5.90987	6.11146	6.58415	6.1693	6.36026	6.50116	7.32552	6.73397	6.76494	6.92576	7.28032	6.0994	6.22057	6.45679	6.46657	7.00163	7.26041	6.91892	7.06432	6.53872	7.07581	6.4214	7.64883	5.80753	6.75952	6.77532	6.82008	6.66924	6.58614	6.53672	5.72846	6.70802	6.69663	6.51541	6.33506	7.35209	6.19973	7.00172	6.66013	6.02753	7.48238	7.66567	7.77619
ANKRD16	0	0	0	0.925596	3.05312	0	3.26515	1.84633	2.64956	3.65685	0.958771	3.13582	0	0	1.9797	3.79662	0	0	2.10905	3.00312	3.42158	1.75239	1.43907	0	1.78443	2.80067	1.79898	0	0	1.57639	1.03013	2.88455	0.847951	2.86759	2.86912	3.2396	0	1.71184	1.04196	2.04267	2.2441	0	3.02766	0	1.73028	1.89597	2.07772	0	0
ANKRD17	5.9831	7.00489	7.25796	7.64229	7.02042	7.38466	7.08836	7.56375	6.79463	7.60719	7.44818	8.28212	7.41937	7.85665	7.7739	7.56442	7.61886	7.90864	6.91057	7.47725	6.72025	7.3617	8.66144	7.92065	7.19844	7.32211	7.8021	7.78161	6.46451	6.37098	7.42561	7.70945	7.20349	7.42423	7.33598	7.66648	6.05841	6.70802	7.17491	7.53203	6.61725	7.49624	6.21833	6.63701	7.13483	7.09894	7.41861	6.88554	7.87528
ANKRD18A	0	0	0	0	0.515426	0	3.83922	0	3.78766	2.00389	3.9217	1.20056	2.98739	2.80087	4.65202	4.09764	0	1.2676	0	1.86056	2.08352	2.70665	4.73725	4.74457	1.78443	0	2.31255	2.81778	2.62918	2.31163	0	0	2.07031	0	4.51281	1.03961	2.84656	2.3169	0	0	2.04072	2.40381	2.84818	2.1139	0	0	0	0	2.48138
ANKRD22	0	0	0	0	0	0	0	0.721555	0	0	1.52972	0	0	1.99433	0.66796	0	0	0	0	0.908553	0	0	0	2.62328	0	0.434068	0	0	0	0	0	0	0	0	0	0.611488	1.51493	0	0	0	0	1.94909	0	0	1.73028	2.42082	0	3.08462	0
ANKRD23	1.73434	2.17229	0	0	1.19424	0	2.69637	2.90488	2.81318	2.7206	2.92706	1.20056	0	1.99433	2.35664	1.83966	1.07804	0	2.49562	3.00312	2.55031	2.30702	3.25661	2.89761	2.34333	2.38196	1.99121	3.71166	2.62918	0.993575	1.625	1.3764	3.16983	1.26283	2.96187	2.52369	1.51493	1.94288	0.613074	0.699563	1.16723	1.94909	0.966418	1.22122	1.51316	1.0626	0	0	0
ANKRD24	0	0.831406	0	0	0	0.954923	0	0	1.32601	0	0.958771	0	0	0	1.12277	0.717922	0	0	0	0	0	0	0	0	0	0	0	0	0	0	0	0	1.37845	0	1.29589	0	0	0	0	0	1.16723	0	0.562662	0.736145	0	0	0.717457	0	0
ANKRD26	6.68396	6.28119	5.14546	2.05247	5.44335	5.74294	6.68922	5.29604	6.7244	6.58579	5.9837	6.25363	5.65199	5.79992	6.88479	7.01477	5.43376	4.46689	5.93819	5.85837	3.80256	3.92742	6.34765	5.16351	6.10098	5.73619	5.85883	5.66153	3.61329	5.41369	5.61299	5.14233	5.61461	5.68335	6.31443	5.88415	4.99839	4.49952	4.66435	5.68776	6.30127	5.50305	5.2736	3.83939	5.70028	4.76174	4.6345	6.38052	5.2702
ANKRD27	5.79938	5.69104	4.3863	6.8652	5.83929	6.08961	5.5608	5.41052	6.21127	5.89471	6.20284	5.06425	5.24649	5.38493	6.12707	6.10235	5.79303	5.69136	6.2833	5.33886	5.19465	5.54855	5.3949	5.21454	5.70988	5.78293	5.88328	4.78782	4.32323	5.79471	5.34354	5.56345	5.20935	5.53881	5.60108	5.6765	5.87267	5.81218	4.07771	4.62717	6.17014	6.16627	6.22754	5.95991	5.40119	5.4948	5.86644	5.3544	6.23392
ANKRD28	7.52571	7.69186	11.1457	8.70392	8.47972	9	5.99204	6.78169	6.96963	7.19356	10.6116	10.5286	9.22162	9.63268	6.70105	7.52455	8.95264	8.514	7.01777	6.0035	7.25931	6.89079	7.29226	6.87202	8.23118	8.10597	6.53528	6.24849	7.20059	7.00959	7.82092	9.22201	8.65023	9.31389	7.49185	7.20173	6.65399	7.26188	7.25211	9.11666	6.31262	6.25001	6.99864	7.30478	8.05621	8.67303	10.2038	10.4413	7.99418
ANKRD29	0	1.89839	3.56821	0	0	0	0.834388	1.20033	0	0	0	1.20056	0	2.31587	2.18045	1.83966	0	0	0.733627	0	0	0	0	0	0	0	0	0	0	0	0	0	0	1.63203	0.570554	1.36933	0	1.09619	0	1.16866	0.698575	0.778487	0	0.736145	0	0	0	0	0
ANKRD31	0	4.38372	0	0	0	0	3.71568	0	0	2.4063	0	0	2.02863	1.57992	4.26705	3.12726	0	0	2.49562	3.63263	2.33571	2.0562	4.03591	0	0.493106	0	3.23743	2.54612	0	0.993575	0	0	0	0.765389	4.57285	1.03961	1.51493	0.649796	0.613074	1.80573	2.58092	1.65351	1.54001	0.736145	0.549506	0	0	1.80505	0
ANKRD33B	0	0.474783	1.49069	1.48488	0.515426	0	0	0.721555	0	0	0.958771	0	0	0	0	0	0	0	0	0	0	0	0	0	0.493106	0	1.3149	0	0.898757	0.580682	0	1.3764	0	2.37822	0	0	0.695357	0	1.04196	3.37298	0	0	0	0.736145	0	0	1.19444	0	0
ANKRD34A	3.44506	0.474783	0	0	1.83855	0	0	1.20033	1.32601	0	2.51558	3.93369	0	0	1.46805	0	0	0	2.31524	0	0.855668	0	3.87693	0	0	1.63516	2.44984	0	2.62918	0	2.04496	1.76311	0.847951	0	2.86912	2.05901	2.03437	0.649796	1.86694	2.04267	2.42232	1.65351	0	0	1.25747	2.80484	0	1.80505	0
ANKRD35	3.09823	0	0	0	1.65401	0.555068	2.60648	0	1.32601	0	3.24685	1.84663	0	0.99622	2.35664	1.19511	0	1.2676	2.49562	1.86056	0.855668	1.36706	0	0	2.83027	2.38196	0.994143	3.57184	0	2.15992	1.625	0.846469	0.847951	0	3.049	1.03961	2.84656	0	2.23469	1.16866	2.8538	1.65351	3.18727	0	3.42429	3.10783	4.74261	0	0
ANKRD36	8.07886	7.2313	7.578	5.95801	7.17846	7.33101	7.75985	7.95567	8.04019	7.90517	8.0094	8.2017	7.55551	7.12177	7.9353	7.80803	7.85181	7.04337	7.68981	7.63835	7.8961	7.61516	7.9309	7.38766	6.8919	6.38965	7.40618	7.1185	7.52564	7.59452	7.90488	6.75415	7.685	6.90654	7.62544	7.72883	7.73752	7.82935	7.40417	7.10495	7.83909	7.37714	8.00644	8.08719	7.19996	6.69121	7.04912	7.2352	7.31016
ANKRD36B	7.56169	7.28996	7.27492	6.29194	6.17559	6.67082	7.50075	7.67788	7.67032	7.47043	7.68491	7.85049	7.35296	6.94669	7.68175	7.3979	7.38952	7.0279	7.63794	7.59973	7.44505	6.93801	7.77054	7.79217	6.7733	6.12522	6.68882	6.76425	6.0217	6.83898	7.07041	6.95311	6.86036	6.52321	7.65352	7.66648	7.19507	7.00499	6.74729	6.4956	7.30919	7.37091	7.45205	7.60035	7.09135	6.69879	7.23953	7.41464	7.32673
ANKRD36C	8.13069	7.74524	6.48707	6.58337	6.64047	7.2264	7.8605	8.022	7.93306	7.68162	8.21581	7.99698	7.36649	6.83799	7.66928	7.59841	7.20626	7.55621	7.82246	7.53979	8.15157	7.49399	7.81508	7.95106	7.36103	6.96482	7.61037	7.32859	7.41307	7.50683	7.43433	6.94379	7.13945	6.93157	7.82689	7.84268	7.8268	7.58621	7.47887	7.09181	7.8547	7.43792	7.95189	7.90685	7.73689	7.23027	7.8954	8.13121	7.85828
ANKRD37	5.0444	4.69718	6.42763	3.18511	5.48544	5.0608	4.74644	4.91663	4.99526	4.74453	6.54656	6.62017	6.03746	6.22135	4.95559	5.21371	6.216	5.65151	4.51557	4.40427	4.70584	4.42846	4.5391	3.50119	2.65469	3.28923	5.13834	4.16528	5.40919	5.64559	5.8915	5.58759	5.98631	5.66357	4.88852	4.35965	4.75542	4.88006	6.9338	6.63799	4.69577	4.48928	4.71592	4.47917	3.80533	4.32568	5.50638	3.99697	3.88293
ANKRD39	6.4828	6.15274	4.50607	4.93934	5.19541	5.44958	6.34461	6.49037	5.91957	5.44564	5.59044	4.8209	5.77881	5.03705	5.75473	5.88345	5.95684	4.79412	5.77315	5.51523	5.50868	5.70962	6.2537	5.78649	5.01682	5.30794	5.80865	5.79329	5.88066	6.00969	6.08111	4.96936	6.0044	5.49471	5.67142	5.64641	6.13668	5.81218	5.83614	5.26456	6.01203	5.8636	5.74063	5.8139	5.66117	5.79271	5.35563	6.04122	5.52124
ANKRD40	2.99672	3.75175	5.64029	4.60799	4.76524	4.66678	3.58056	2.90488	3.62095	4.00486	3.82895	3.33457	4.54419	4.51632	4.02764	4.30009	5.31798	5.12029	3.1625	3.73121	3.96095	3.38911	2.97193	2.89761	3.67995	4.8621	4.44823	4.65553	4.79692	1.99035	5.45057	3.28969	5.04429	4.78625	3.20892	3.59509	3.67428	4.22012	4.88722	4.47355	4.58781	4.29268	4.18362	4.34382	4.48058	2.80484	3.49933	2.58227	4.92313
ANKRD42	0	5.23391	3.95251	5.76867	4.64658	4.16129	4.12475	3.66462	4.92543	3.44528	5.08864	4.44445	4.0357	3.9929	4.84171	4.39157	3.59832	5.61053	4.38436	4.72452	3.88393	4.99091	4.64158	5.16351	4.49799	5.55416	4.68916	3.417	4.70428	3.38067	5.14538	5.23696	4.64376	5.37817	4.28048	3.88007	3.60254	5.0383	4.93795	3.81806	3.93798	4.74157	4.42698	4.43545	5.17921	4.95136	4.47646	4.5515	3.58524
ANKRD44	9.14897	9.06628	7.17002	7.87013	7.17846	8.23287	8.90531	9.13865	9.17921	9.08008	8.63763	8.44147	8.15556	7.9291	9.20126	9.23353	8.28598	8.28577	9.18395	9.33279	8.41718	7.86039	9.51192	9.62701	7.51359	7.689	9.13803	9.37802	8.17425	8.38804	7.67405	8.19133	8.24877	8.44921	9.00218	9.12104	8.55806	8.32529	7.54989	7.89557	9.30662	9.36593	8.74597	8.43675	8.39504	8.47096	8.2409	8.73993	8.16521
ANKRD46	2.64071	4.67535	4.61666	4.10354	4.07796	5.46499	5.01453	5.24757	5.74813	4.95921	2.51558	1.84663	4.6804	4.16278	4.81178	4.67259	4.31395	3.44005	5.00685	4.06944	3.71633	3.49395	2.145	3.65689	5.23544	5.15998	4.31078	4.50987	1.84534	2.98874	5.10226	4.08422	2.72238	3.83761	5.31497	5.18447	4.33613	3.25311	4.66435	4.2073	4.6247	3.63753	4.48958	3.96771	3.75668	5.073	2.62158	5.26364	3.05916
ANKRD49	7.56169	7.17406	6.33361	5.81551	6.59634	6.58174	7.48507	7.38486	7.40122	6.92911	6.82394	5.65349	6.29966	5.03705	7.09201	6.74677	5.90428	6.03891	6.7687	6.17093	7.08961	7.22369	6.78834	6.08958	7.47776	6.88565	6.5883	6.46158	7.18353	7.05868	5.8915	5.72454	6.17383	5.75987	7.60041	6.97233	7.69934	7.03033	6.51644	6.16014	7.06262	5.22812	7.1565	7.03139	7.02614	6.23984	5.44369	6.46441	6.61746
ANKRD50	0	0	4.11205	0	0	0	0	0.721555	0	0	0	3.66501	0	3.9929	0	0	0	0	0	0.908553	0	1.75239	1.43907	0	1.395	0	2.1608	1.14415	0	0	0	3.60565	0	3.1207	0	0	0	1.09619	2.0625	2.04267	0	1.94909	1.54001	0	0	0	0	0	0
ANKRD52	1.73434	2.505	2.68498	3.11195	2.97648	3.5598	3.07715	2.77413	1.70515	3.60679	2.51558	1.84663	2.84003	2.80087	1.46805	3.41578	2.11553	2.38482	2.10905	0.908553	3.30824	3.68323	4.30933	1.84026	3.7251	3.80616	3.23743	3.0463	2.62918	1.79817	3.05232	4.54514	2.07031	3.33596	1.29589	1.86361	2.57393	4.03224	3.53485	2.72598	3.61025	3.14871	2.52855	3.77069	3.15071	4.06919	5.66134	4.95107	4.46518
ANKRD53	0	0	2.20804	0	0.894397	0	0	0	0	0	0	1.20056	1.72689	0	1.12277	0	0	0	0	0	0	0	0	0	0	1.03781	0	0	0.898757	0	0	1.3764	0	0.765389	0	1.36933	0.695357	1.71184	0	2.42441	0	0	0	0	0.946484	0.626996	0	0	0
ANKRD54	4.85436	4.46233	6.16188	6.15297	5.89241	5.93221	5.36911	5.47509	5.02895	4.97902	5.24041	5.76102	6.3685	4.63659	5.58814	5.6625	5.14755	5.61053	5.3494	5.30725	6.09163	6.32142	1.43907	5.81983	6.15972	6.24357	5.57347	5.22128	5.46672	5.46315	6.16732	6.47233	6.76808	5.81471	4.16818	5.39818	6.59975	6.14935	5.9015	6.1475	5.06138	4.12537	6.79682	6.396	5.56555	5.36743	7.04912	5.06296	5.92115
ANKRD55	0	0	0	0	0	0	0	0	0.81027	0	1.52972	1.20056	0	1.99433	0	0	0	0	1.21762	0	0	0	3.25661	2.89761	0	0.767294	0	0	2.15634	0	0	0	0.847951	1.63203	1.7763	3.15664	0	0	0	0.699563	0	0	0	0	0.549506	0.626996	0	0	0
ANKRD6	1.96684	3.13655	2.20804	0	2.14904	2.38492	3.75805	2.77413	2.25329	1.44385	0	0	3.55834	1.99433	3.20845	3.22998	0	0	1.21762	2.17269	3.05074	4.19958	0	1.84026	1.15213	2.93917	1.79898	0	0	3.68856	1.625	1.3764	2.07031	0.765389	3.35287	2.52369	3.67428	1.71184	1.37214	2.24613	0.698575	3.14871	0	1.58359	2.23532	3.3581	0	0	1.90711
ANKRD61	0	0	0	0	0	2.24911	0	0.721555	0	0.516131	0	0	0	0	1.74644	2.62258	0	1.93176	0	0	1.7777	0	1.43907	0	1.395	0.434068	0	2.21115	0	0.993575	1.03013	2.71955	0	2.72216	0.978333	0	0	0.649796	1.04196	0.699563	0	0	2.52855	0	0	2.26616	0	0	0
ANKRD9	2.64071	2.17229	3.04281	0	2.71862	1.26766	4.05849	3.3342	0.81027	1.19556	4.24256	3.33457	5.53707	5.08012	2.65522	2.46302	5.43376	3.44005	3.61681	2.42916	3.96095	3.59169	1.43907	0	2.55818	3.06554	1.79898	2.21115	4.12306	0.993575	3.37571	4.8143	3.4059	4.36423	3.049	2.8746	2.23747	4.73349	5.14643	5.91364	3.37066	2.58672	2.40407	3.90498	2.60868	2.42082	6.20562	3.08462	4.40401
ANKS1A	6.20413	4.4104	4.50607	5.67018	5.75002	5.46499	5.21033	4.91663	2.81318	3.55494	3.82895	5.4964	3.35622	5.08012	4.43355	5.23857	5.35761	4.93355	4.0219	5.17339	3.42158	3.85052	5.45242	5.44568	3.19368	4.41685	4.71663	3.417	3.26972	1.31421	5.01195	5.43626	4.27789	5.08287	4.79078	4.32207	1.51493	0.649796	3.77698	3.88052	4.10395	4.70247	4.66258	4.08553	3.65416	4.40196	4.09652	3.08462	3.96991
ANKS1B	2.99672	0	1.49069	2.20097	0.894397	0	0.476693	0.721555	2.0051	0.89548	3.24685	2.63068	2.67589	0	0	0	1.6881	1.2676	1.57939	0	0.855668	0	2.145	0	1.60282	0	0	0	0	1.79817	1.625	0.846469	2.53597	1.26283	0.570554	0	2.03437	0	1.64065	1.16866	1.16723	1.28135	0.562662	0	1.73028	0	0	2.58227	3.34605
ANKS3	2.76939	4.82169	3.3293	4.93934	4.76524	5.01966	3.83922	4.35535	3.32804	3.55494	2.25538	4.26124	4.80486	2.31587	3.67542	3.79662	4.66934	3.61598	4.28975	4.2795	3.30824	3.01925	4.03591	3.12801	4.445	4.39294	4.07642	2.54612	2.81787	3.84599	2.04496	3.60565	3.8678	4.2627	5.08688	4.24385	2.03437	2.96852	4.40064	2.97529	3.61025	3.46135	2.11734	2.8056	3.75668	3.6359	4.14985	3.08462	4.05195
ANKS6	3.84618	5.0762	3.95251	4.31389	4.14952	4.16129	4.44309	4.26084	3.62095	3.60679	4.77728	3.50923	2.98739	0.99622	3.97459	4.15097	2.11553	4.16118	3.45183	4.46283	3.52666	4.53058	3.69825	2.89761	3.05909	4.75365	4.94284	3.71166	3.97231	3.98793	1.625	3.28969	2.07031	2.86759	3.91339	3.15664	4.3797	4.76402	3.77698	2.24613	3.61025	3.36447	0.562662	3.96771	1.25747	3.6359	4.09652	0	1.5027
ANKZF1	6.49215	6.35173	7.27492	5.67018	6.44101	4.61247	7.23055	6.22846	6.68268	6.21178	5.4101	4.1601	6.65972	6.46825	7.19995	6.92576	6.65827	5.56836	7.12441	6.58095	6.03931	5.02631	6.18748	5.75236	7.04219	6.71297	6.35473	6.69854	4.60528	5.15741	6.86647	6.21771	6.61166	5.99965	7.33164	6.64721	6.37061	4.67043	6.60543	7.21205	7.33725	7.11211	5.93312	5.37882	7.21354	6.34985	7.09743	5.06296	3.69144
ANLN	2.16701	3.87183	0	0	0	1.74252	0.834388	0	1.70515	1.19556	0	3.33457	2.02863	3.69345	0	2.07863	1.6881	2.38482	0.733627	0	2.73708	0.839734	0	0	0	0	0	2.21115	1.44833	0	0	0	0	2.37822	0.978333	0	3.36307	1.43661	1.64065	3.08545	1.5204	1.94909	2.11734	0	3.98502	0	0	0	0
ANO10	4.15969	1.11711	5.35139	1.23217	3.5528	3.08879	5.04907	6.01342	4.13569	4.67336	0.958771	4.52801	2.49064	3.45255	5.13553	5.50754	4.5375	3.23964	4.33783	3.82349	3.05074	1.36706	1.43907	3.65689	4.9423	5.21556	4.03337	3.0463	0.898757	4.0323	2.63483	3.7834	4.08737	4.09559	4.76527	4.16114	3.17803	4.76402	2.97887	2.85601	4.92012	3.79451	3.89072	4.14102	5.50793	4.43864	3.01562	3.4565	3.34605
ANO5	0	4.0521	0	0	0	0	0	0	1.32601	0	0	1.20056	0	1.57992	0	0	0	1.2676	0	0	0	0	0	0	0	0	0	0	0	0	0	0	0	0.765389	0	0	0	0	0	0	0	0	0	0	0	1.0626	0	0	0
ANO6	4.06257	6.92849	5.74139	6.11603	5.21222	5.46499	5.99204	6.41557	5.53021	5.89471	6.6853	4.35575	5.15591	6.10106	5.91818	6.59144	5.70358	4.93355	5.22708	5.7914	4.8746	5.02631	5.88728	6.26926	6.60234	6.62847	6.73656	5.94269	5.11744	3.89487	5.73092	4.93213	5.00889	5.83254	6.5114	6.92925	5.02607	5.89727	4.80763	4.66314	6.37891	6.97937	5.20063	5.30786	6.04225	6.34985	6.40525	4.69734	6.14326
ANO8	0	0	1.49069	0	0	1.26766	1.12078	0.721555	0	1.65561	0.958771	1.84663	0	0	0.66796	1.55308	0	1.2676	0.733627	0	0.855668	0	0	1.19559	1.395	1.26553	0.994143	1.14415	0.898757	0	1.03013	0	2.07031	0	0	1.36933	0	0	0.613074	0	1.16723	1.28135	1.54001	0	0.549506	0	0	0	0
ANO9	4.06257	5.33488	3.04281	4.96034	4.91649	5.17763	4.21876	5.19742	4.41586	4.62388	6.1463	5.89295	4.99103	5.16257	4.3527	4.70861	4.46676	5.76789	5.14838	4.81721	3.62461	5.02631	5.50774	4.74457	4.07822	4.26708	5.15851	4.58453	5.11744	4.47955	5.01195	4.77279	5.20935	4.92566	5.26124	5.05302	4.78812	4.88006	5.30942	5.14244	5.23845	5.82771	4.45862	4.56282	4.51023	3.5713	7.26392	5.98551	5.40118
ANP32A	6.88198	7.40722	4.98978	7.20128	6.60272	6.6372	6.41911	6.24089	6.63972	6.47854	5.3107	5.22312	5.18674	6.12182	6.23251	6.70279	5.64071	5.33674	6.7151	6.62007	6.31344	6.13946	7.01525	6.87202	6.62634	7.00085	6.60309	6.61194	5.7934	6.08534	6.18809	6.26339	5.66096	6.25892	6.62919	6.44356	6.14932	6.07824	5.16784	5.80511	6.67115	6.18057	6.38404	6.12037	6.86908	7.3933	6.11465	4.5515	6.23392
ANP32B	6.43509	6.68795	5.53157	6.57659	6.67119	6.71014	6.10304	6.24089	6.39042	6.55313	6.95041	7.10141	6.74505	6.679	6.60832	6.53237	6.12705	6.65735	6.18158	6.27264	6.23808	6.48299	7.62804	7.25988	6.30806	6.18909	6.48824	6.38008	6.67443	6.83272	6.20856	5.98302	6.55141	6.77444	6.56412	6.39913	6.70626	6.48793	6.39461	6.78401	6.58016	6.85116	6.5621	6.54743	5.78763	6.87639	6.68365	6.65502	7.28493
ANP32D	1.45705	2.17229	2.20804	2.3356	2.51692	1.52454	1.5645	1.55919	1.70515	1.19556	0	1.20056	1.34488	2.31587	1.9797	1.55308	1.07804	1.2676	2.31524	0.908553	1.38912	0.839734	1.43907	2.28426	1.60282	1.63516	2.31255	0	0.898757	0	1.625	0.846469	0.847951	2.16965	2.2871	1.63753	1.51493	1.43661	0.613074	1.16866	0.698575	1.28135	1.75914	1.22122	1.91896	2.68784	1.8388	0	2.48138
ANP32E	8.10043	8.23958	6.59906	7.74567	7.53309	8.12546	7.65725	8.0184	7.61594	8.1032	8.63421	8.78927	8.07957	8.14727	7.5833	8.07621	7.62699	7.74789	7.56407	8.03559	7.61554	8.06143	8.17256	8.21187	7.63389	7.62116	7.79889	7.91779	7.61105	7.34914	7.81426	7.4178	7.62195	7.85763	7.68786	7.70348	7.49659	7.57334	7.81028	7.81391	7.95951	8.18343	7.42026	7.69145	7.80426	8.59191	7.93011	7.81697	8.41428
ANPEP	0	0	1.49069	0	0	0	0	0	0	1.84024	0.958771	1.84663	0	0.99622	0	0	0	1.93176	0.733627	1.4617	0	3.15335	2.97193	1.19559	0	5.80121	0	0	0	0	0	1.76311	0	0	0.570554	0	2.03437	1.43661	0	0	0	3.02739	0	3.05709	0	0	0	2.58227	0
ANTXR1	0	0	4.50607	0.535789	0	0	1.90337	0	0	0	2.51558	5.5373	0	2.80087	0	0	0	0	0	0	0	0	0	0	0	3.57073	0	0	0	0	1.625	0	0	0	0	0	0	0	1.37214	0.699563	0	0	0	0	0	0	0	0	0
ANTXR2	5.96977	6.15274	6.84606	6.37246	7.09482	8.2261	5.86211	6.27756	5.80757	5.75232	5.75073	6.88076	5.81873	6.24046	6.44242	6.97095	5.35761	6.36878	6.16834	5.7914	4.35264	2.0562	6.43585	4.74457	7.10332	7.27056	5.90732	4.43113	4.49898	4.63149	5.75896	7.07767	4.97259	7.29519	6.2143	6.30596	2.96572	2.14198	4.03174	5.85263	6.58016	6.6603	4.86505	4.75291	2.99164	5.95342	6.50072	5.66926	4.6345
ANXA1	9.96912	8.69516	10.0099	10.0185	10.2163	10.3099	9.56356	9.89243	10.0829	9.37462	10.2133	9.33014	10.5984	10.1933	9.64392	9.46965	10.8376	10.4543	9.97226	9.93522	8.97891	8.53368	9.42479	9.30965	9.93566	9.38969	9.37845	9.84851	8.80154	9.44862	10.8613	10.2877	10.8386	10.3619	9.78611	9.45634	8.9945	8.03423	10.0592	9.64338	9.81154	9.38766	9.24276	8.77164	9.86687	9.46338	10.2311	10.0581	9.83635
ANXA11	7.41694	7.03092	7.74556	7.34788	7.2816	6.98056	7.43044	7.55879	7.72786	7.61671	6.90569	6.30191	6.98319	6.79985	7.80462	7.70925	7.56908	7.66026	7.74434	7.77173	7.82577	7.86529	7.65279	7.55539	7.41024	7.35651	7.59935	7.58649	7.77376	7.36658	6.96604	7.06052	7.07243	6.93157	7.56389	7.62464	7.49164	7.81119	6.8568	7.0984	7.87781	7.86274	7.64661	7.89479	7.13958	7.08744	6.85402	7.45622	7.2065
ANXA2	7.77599	7.1584	9.29727	8.31317	8.21992	8.38033	6.92132	7.31602	7.58796	7.25579	7.63098	7.86663	7.77428	8.29166	7.32177	7.34738	8.27567	8.67668	7.66646	7.94092	7.282	7.26131	6.95682	7.49476	7.81709	7.60044	7.10209	7.40268	6.11462	6.99845	8.43015	8.15139	7.89835	8.19046	7.05994	7.41307	6.82133	6.44146	7.25711	7.72735	7.5488	7.27422	7.29001	7.12381	7.55324	7.91648	7.93771	8.53206	7.89764
ANXA2R	6.09785	6.01173	4.50607	5.34258	4.07796	4.40444	6.50869	6.87238	6.00669	6.83984	5.75073	5.5373	5.83828	4.99267	5.946	6.32754	5.70358	4.71901	6.48892	7.05066	6.05696	6.30711	5.75637	6.99387	6.03079	5.73619	6.91317	6.78023	5.62672	4.96481	4.37864	5.82951	5.6836	5.44921	6.1761	6.97839	6.25838	6.56797	5.78164	5.46129	6.25495	6.53235	5.39305	6.53713	6.46952	5.52922	5.58594	6.29143	5.63208
ANXA3	0	0	0	0	0	0	0	0	0	0	0	0	0	2.80087	0	0	0	0	1.21762	0	0	0	0	0	1.78443	1.03781	0	0	2.15634	0	0	0	0	0	1.7763	1.86361	0	1.94288	0	0	0	0	0	0	0	0	0	0	0
ANXA4	6.30312	6.33093	4.98978	6.01931	5.66711	5.55414	6.70013	6.64804	6.2688	6.70953	4.62008	4.68187	4.49577	4.24076	6.51852	6.8552	4.79014	4.46689	6.38977	7.04108	3.30824	4.67137	4.17909	5.16351	6.23969	6.36528	6.1483	6.73177	1.44833	3.44773	3.86282	4.01469	4.54834	4.67208	6.03381	6.44356	4.61664	4.12924	5.01084	5.75598	6.86863	6.29012	5.39305	4.67985	6.31008	5.87531	4.04113	3.08462	2.89103
ANXA5	8.84931	8.27993	10.2368	8.70392	8.86835	8.62458	8.04292	8.51713	8.68538	8.20133	8.57475	8.73316	8.91602	8.65423	8.52754	8.44256	9.27075	9.03127	8.63191	8.5461	8.44761	8.33631	7.24421	7.9882	8.61384	8.799	8.50596	8.30765	7.28298	7.78484	9.40385	8.58528	8.6702	8.01422	8.47413	8.56578	8.24712	8.29947	8.92492	8.68729	8.65605	8.23572	8.4675	8.20903	8.49482	8.43738	8.71571	7.13635	8.2239
ANXA6	5.25688	5.49304	5.14546	6.34877	7.08573	6.35242	6.7794	6.78169	7.37526	6.33987	4.77728	2.63068	6.24211	3.69345	7.38412	7.13877	6.80885	6.55308	7.55393	7.23835	4.40871	3.15335	6.08209	5.31148	6.74069	6.38965	7.54675	7.09315	2.62918	5.32729	5.01195	4.64055	4.93536	5.22462	7.34462	7.48285	5.74522	4.42506	5.82271	5.56001	7.40244	6.99564	6.25483	4.60289	6.74986	5.92785	4.59658	4.2064	4.34014
ANXA7	8.28935	8.03615	8.33639	8.16506	8.14967	7.54186	8.40308	8.47038	8.41934	7.98816	6.04684	6.83228	8.28585	7.58493	8.51366	8.27849	7.87931	7.29686	8.6463	8.5222	9.05993	8.82248	7.17755	7.23538	8.47701	8.2952	7.96845	8.08142	8.53187	8.78967	8.46461	8.04206	8.48934	7.68194	8.29186	8.21231	8.99099	8.80797	8.17521	8.42189	8.55215	7.97364	8.70863	8.59414	8.41085	8.39134	7.44552	7.43558	7.8353
AOAH	8.19512	7.99266	4.71937	6.38804	8.1453	7.30983	8.58913	8.22963	7.96387	6.92401	7.86505	7.60322	8.59828	7.20193	7.47287	6.58176	9.37824	7.39664	8.14986	7.90968	8.16384	7.52525	4.5391	6.06198	8.18749	7.96512	7.95121	8.77434	5.25443	6.3182	8.94826	6.7962	8.66736	7.08817	6.73153	7.74312	7.33998	5.82672	8.88508	7.65773	7.6507	7.10463	7.98215	5.2834	8.26411	5.36743	8.7135	8.15665	8.79688
AOC2	1.73434	2.505	0	0	2.4044	2.24911	0	1.55919	0	0.516131	0.958771	0	2.02863	0	0	0	1.6881	1.93176	0	0	1.7777	1.36706	0	0	0.859924	1.92915	0	0	0.898757	0	0	2.06777	0	1.92574	0	0.611488	1.7979	0	0.613074	0.699563	0.698575	0.778487	2.52855	0.736145	0	0	0	0	0
AOC3	0	0	3.3293	0	0	0	0	0	0	0	0	3.13582	0	0	0	0	0	0	0	0	0	0	0	0	0	2.56426	0	0	0	0	2.63483	0	0	0	1.29589	0	0	0	0	2.04267	0	2.40381	0	0.736145	0	0	0	0	0
AP002360.1	1.11346	2.69062	0	0	1.65401	0	3.32274	0.721555	2.64956	2.00389	0	0	0	2.31587	3.01183	0.717922	0	0	1.21762	2.64685	2.90242	0	2.145	1.19559	1.395	1.46215	0	0	0.898757	1.31421	0	0.846469	0	0	3.66018	1.36933	0.695357	1.43661	1.37214	1.80573	1.80389	2.19429	0	1.87298	0	0.626996	1.8388	0	0
AP002373.1	0	1.11711	1.49069	1.23217	0	0	0.834388	0	0	0.89548	0	0	0	0	0	0	0	0	0	0.908553	1.7777	1.36706	0	0	0.859924	0.434068	0	0	2.62918	2.15992	0	0	0	0.765389	0	0	2.03437	1.71184	1.04196	0.699563	1.16723	0	0.966418	0.736145	0	0.626996	1.19444	0	0
AP002495.1	4.11195	4.18168	3.04281	1.48488	1.44237	2.92017	3.48289	3.66462	4.36401	3.26338	3.24685	4.26124	2.84003	1.99433	3.67542	3.22998	2.11553	1.93176	3.89909	2.83595	3.05074	3.7693	4.42879	1.19559	2.98678	2.38196	4.07642	3.71166	3.61329	2.4489	2.36984	1.76311	4.01783	2.16965	4.28048	3.2396	2.23747	2.85965	2.0625	2.85601	2.7238	4.29268	3.18727	3.1681	3.3606	3.3581	3.3248	1.80505	1.5027
AP002990.1	2.76939	0	3.04281	2.45874	2.51692	2.38492	0.476693	2.08569	2.25329	1.65561	1.52972	1.20056	2.49064	2.31587	2.78414	0	2.71277	3.91418	0.733627	2.17269	2.90242	0.839734	0	0	2.45475	2.28138	1.57715	0	0	0.580682	1.03013	0.846469	1.37845	2.56042	0.978333	0	2.03437	1.09619	3.93517	3.18779	2.2441	0	0.966418	2.1139	2.905	3.10783	0	0	0
AP003108.2	3.7866	2.505	0	0	1.65401	0	2.51061	2.47059	2.64956	2.00389	0.958771	1.20056	1.34488	0	2.35664	2.28359	1.07804	3.00684	2.10905	2.42916	2.08352	2.0562	3.69825	0	1.395	1.03781	2.44984	3.24353	0.898757	0.993575	0	0	2.07031	0.765389	1.7763	2.23107	0	3.16434	0.613074	1.16866	1.80389	1.94909	0.562662	1.22122	1.51316	1.0626	0	3.7519	0
AP1AR	6.51986	5.96749	4.98978	6.07811	5.9931	6.20422	5.90987	5.8767	5.50649	5.2145	5.9837	5.92413	6.00323	5.45203	4.3527	6.01873	5.23528	5.12029	4.55678	4.94596	3.30824	3.7693	4.30933	5.11061	6.14318	5.98034	5.01099	4.58453	2.81787	3.7954	5.05781	4.93213	5.43952	3.90656	4.93502	5.26589	3.60254	4.26351	5.93934	5.5408	4.79622	5.25539	3.69207	3.05709	5.71309	5.79271	5.48578	5.59675	5.89915
AP1B1	4.01144	4.0856	4.11205	4.82954	4.54409	4.81843	4.49411	4.05094	3.52977	4.37749	4.00885	4.35575	4.88223	3.9929	4.61783	4.84433	4.39238	4.16118	3.89909	3.99202	3.18523	4.87921	5.33499	5.35761	4.27323	5.24256	5.17841	4.78782	5.18756	4.15776	4.70116	5.20611	4.44616	5.47214	4.71286	3.46321	3.87029	4.73349	4.32643	4.51352	4.20486	5.22812	4.36153	5.20746	4.06711	4.92575	5.02546	5.16679	5.63208
AP1G1	6.76337	7.5095	7.578	6.93048	6.58992	6.99655	7.62899	7.68245	7.30137	7.89738	7.57497	7.61282	7.87236	7.25927	7.3993	7.18426	7.03349	7.08884	7.02513	6.58095	8.26222	8.27142	7.32343	7.63247	6.67317	6.91952	7.16825	7.63121	8.73577	8.15458	7.2687	7.40427	7.07243	7.28227	7.21401	6.89126	8.27335	8.31244	7.31103	7.45203	7.55837	7.42596	8.40187	8.65973	7.21354	7.25619	7.64445	8.16921	7.94135
AP1G2	4.01144	5.66911	5.35139	5.74467	6.41945	4.08356	6.57537	5.93906	6.47839	6.20338	4.50488	5.00715	6.4847	3.80033	7.20572	6.38432	5.60821	3.77277	6.84554	6.41291	4.98935	5.15978	2.145	4.25288	6.76792	6.51677	5.72995	5.07357	3.71176	5.11677	5.61299	5.53889	5.56671	5.08287	6.39148	6.40813	5.74522	5.28981	6.37634	6.75096	6.60807	6.30325	5.84009	4.67985	6.7311	5.073	6.21816	3.7519	4.52385
AP1M1	6.22673	6.74148	6.51589	7.86458	7.32861	7.1711	7.16515	6.91179	6.81409	7.10618	4.6744	5.92413	6.43421	5.41887	6.63421	6.55233	6.45402	6.24037	6.99546	6.88923	5.48279	5.79417	5.84495	5.78649	6.92129	6.92786	7.31925	6.71525	4.88397	5.76872	5.91661	6.74344	6.83025	6.98833	6.85153	7.16506	5.97564	5.78267	6.54944	6.90913	6.90658	6.6189	6.47967	6.38455	7.21804	6.14315	7.19581	6.09485	6.49082
AP1S1	1.11346	1.56	0	2.20097	2.4044	1.93185	0.476693	1.55919	2.0051	0.516131	0.958771	2.29127	0.823785	0.99622	2.51364	2.76624	0	0	1.21762	1.86056	0	0	0	1.84026	2.09078	3.06554	1.99121	2.54612	0	1.79817	0	1.76311	0	1.63203	1.556	1.86361	1.51493	0	0.613074	0.699563	2.04072	2.58672	1.54001	0	2.3708	3.3581	0	3.08462	2.7007
AP1S2	6.92406	6.90991	6.84606	6.99803	7.13505	6.76719	5.76157	6.07025	6.46615	6.13439	5.80043	5.79515	5.5608	5.51616	6.18659	5.6253	6.10393	6.65735	6.11416	6.36765	3.62461	5.12755	6.04518	6.33991	6.46934	6.6182	5.85883	6.2937	5.57534	5.41369	6.59817	6.4195	5.93064	6.57708	6.31443	6.26694	5.49087	5.18089	5.43833	6.46535	6.52268	6.10761	5.76615	5.46831	6.40784	6.78677	4.09652	5.16679	6.65732
AP1S3	4.15969	4.73989	3.3293	3.03488	2.89554	2.7292	3.79921	3.73663	2.46499	4.21992	3.72982	5.89295	2.02863	4.80006	3.01183	1.55308	3.72495	4.27044	2.65593	3.91021	1.7777	0.839734	2.61692	4.51957	2.22257	2.38196	3.44877	3.417	3.13424	2.98874	4.70116	5.10936	3.94476	5.22462	3.86618	4.50088	0.695357	2.96852	3.16071	4.25523	3.53472	3.93608	2.94071	3.36738	2.71436	3.6359	1.5523	5.06296	0.938745
AP2A1	0	2.505	0	2.20097	2.14904	4.08356	2.51061	2.29094	1.32601	4.00486	1.52972	2.63068	2.02863	2.80087	2.90247	2.76624	3.45949	1.93176	2.49562	2.17269	2.90242	1.36706	3.69825	4.15177	3.76888	3.94416	3.74402	3.71166	2.98471	2.31163	2.04496	4.08422	2.88744	3.60848	2.54867	2.52369	1.51493	2.14198	2.77076	2.72598	2.58092	3.02739	2.11734	3.45757	3.07337	3.69773	3.41471	3.99697	2.89103
AP2A2	3.44506	6.07981	3.04281	5.31024	4.07796	5.66503	3.37812	4.05094	3.09346	4.40704	4.62008	3.13582	3.96632	4.51632	3.91951	4.4776	3.13391	4.372	4.24001	4.72452	3.71633	3.27604	5.61238	5.11061	3.58517	4.29315	4.77005	5.02077	3.26972	3.63201	3.63973	3.60565	3.51087	4.15347	3.81737	4.28349	4.2912	4.67043	3.5993	3.28335	3.53472	5.25539	4.06529	3.96771	4.10647	4.50931	4.39044	4.2064	4.46518
AP2B1	5.0444	6.33093	7.05688	7.30339	7.58886	6.88642	6.19072	6.45878	6.13598	6.37768	5.91767	6.20368	6.83537	6.69294	6.09013	6.95605	7.03349	7.4672	6.25854	6.89986	6.03931	6.15553	6.83234	6.40726	6.83124	6.76045	6.76973	5.88478	5.81571	6.07477	7.12529	6.63177	6.80983	6.79276	5.86396	7.02591	6.21093	6.83567	6.95858	6.62892	5.99804	5.4568	6.39226	6.80102	6.61989	6.77964	7.36324	7.57422	6.78275
AP2M1	8.19225	8.08251	8.22733	8.10977	8.47799	7.68031	8.24635	8.11274	8.20029	7.93336	6.77505	6.63909	8.27514	7.54706	8.38996	8.16315	8.00943	7.71927	8.40247	8.33894	7.4977	7.39593	6.69611	7.4844	8.60028	8.21906	8.11501	8.04883	6.82502	7.55324	8.28826	8.11031	8.21033	7.82683	8.23027	8.3282	8.03528	8.0248	8.16991	8.21326	8.39016	7.8583	8.06927	7.79886	8.29638	8.09941	8.18131	6.85478	8.04014
AP2S1	4.25069	5.71264	4.25568	6.70652	5.67925	5.58267	5.0828	5.14546	5.40751	4.91876	4.16878	3.80559	5.41218	4.63659	5.29549	5.75153	5.19208	5.43389	5.4181	4.81721	5.09565	4.83997	5.20714	5.31148	5.79704	5.98034	5.36359	4.90899	4.49898	5.0536	5.67316	5.38207	5.24021	5.35368	5.51187	5.64641	5.18187	5.46728	5.36608	5.21695	5.30815	5.11356	5.23758	5.12729	5.83526	6.01544	4.39044	3.08462	5.04833
AP3B1	6.99158	7.63925	6.97621	6.93579	7.38529	7.02801	7.60308	7.86621	7.76831	7.78089	7.40866	6.7821	7.19513	7.07995	7.62693	7.36442	7.7952	7.14731	7.80546	7.76593	8.05386	7.79007	6.64768	7.67863	6.95011	7.08159	7.58824	7.29563	7.18353	7.57215	6.64399	6.87678	7.03772	6.79276	7.24202	7.76779	7.92932	7.97021	7.19068	7.12444	7.66848	7.25408	7.93793	8.18613	7.33035	7.37922	6.64702	7.34994	6.98424
AP3B2	0	0	0	0	0.515426	0.555068	0	0	0	1.19556	3.38357	2.90525	1.34488	1.57992	0.66796	0	0	0	0	0	0	0	0	0	0	0.434068	0.581061	0	0	0	2.36984	0	0	0	0	0	1.16258	0	1.86694	0.699563	0	2.74903	0	0	0.946484	0.626996	0	0	0
AP3D1	5.34212	7.56102	7.67063	7.05281	6.44812	6.74842	6.08651	6.78169	5.78803	7.03699	7.08685	7.37402	6.69231	7.21165	6.74923	7.06427	6.65827	6.8977	6.24599	6.77831	6.00335	6.73907	6.22097	7.07894	6.64995	6.7744	6.34596	6.46158	6.13251	5.4952	6.53472	7.45108	6.50134	7.41243	6.29673	6.75689	6.14932	6.95294	6.13682	6.96784	6.62637	7.0037	6.20906	6.88468	6.75606	7.18781	7.15074	7.47657	6.92016
AP3M1	6.41556	7.2313	7.75768	6.67511	7.24123	6.03903	7.77024	7.29828	6.88018	6.42177	6.53192	6.30191	7.09305	5.41887	7.35328	6.55233	7.1167	6.69703	7.4755	7.06017	6.66377	5.94973	3.69825	4.9986	7.52958	7.00874	6.48025	6.46158	5.67634	7.06403	6.55084	5.72454	6.38187	6.09135	7.32729	6.86537	6.93522	6.89894	7.03046	6.98926	7.51972	5.38453	7.0147	6.59788	7.5281	7.5185	7.62104	5.26364	5.46246
AP3M2	7.06237	4.51246	5.14546	6.79097	5.98334	5.66503	7.03767	5.22271	6.88938	5.35757	6.16539	6.22887	7.79443	6.92323	7.82349	5.37931	6.80885	6.88057	6.9026	4.40427	7.51056	5.96805	8.13792	5.85241	6.79464	5.94789	5.2174	5.76146	6.26814	8.0983	7.62157	6.26339	7.52503	6.21882	7.78625	5.32408	8.26466	7.03033	7.69336	6.35969	7.27479	6.0149	7.61887	6.396	7.03126	6.64488	6.67457	7.03022	7.33495
AP3S1	7.62684	7.54606	7.83977	7.86179	7.52639	7.66038	6.97619	6.94256	7.24515	7.03226	6.29241	6.71237	7.09305	7.79336	6.83358	6.72055	7.47309	7.64004	6.44569	7.02173	7.20493	7.58581	6.11808	6.33991	6.99227	6.73215	6.84011	6.73177	7.63006	7.05868	7.66667	7.42452	7.35921	7.41834	6.5715	7.03174	7.39939	7.5117	7.10449	7.30607	6.76503	6.60836	7.38364	7.44917	6.94161	7.05237	7.30565	7.25889	7.12356
AP3S2	1.45705	4.7187	3.04281	2.67735	2.62129	3.3764	3.58056	3.58884	2.46499	3.88398	0	2.29127	3.46082	3.57802	3.29754	2.62258	2.44484	1.2676	3.45183	2.64685	3.96095	3.85052	3.49426	3.50119	2.74515	3.57073	3.23743	3.57184	2.81787	4.3453	1.625	2.31918	3.03553	2.56042	3.13118	3.39246	2.96572	4.26351	2.3885	3.08545	3.61025	4.39433	3.10967	2.50081	3.29398	3.81397	3.49933	1.80505	2.48138
AP4B1	6.18118	7.24249	5.64029	6.70652	6.47622	6.47164	7.01164	7.08038	6.4161	6.6613	7.44818	6.37143	6.73466	6.14228	6.45215	6.60106	6.75049	6.39315	6.33159	6.36765	6.34252	6.32142	6.34765	6.47161	5.94751	5.88071	6.48824	6.62968	6.75746	6.92386	6.14624	6.44616	6.05735	6.545	6.91089	6.96626	6.72327	7.10378	7.18545	7.02426	6.68868	6.6189	6.83951	6.56783	6.66673	6.61314	7.13759	6.79122	4.92313
AP4E1	6.58251	6.60952	1.49069	5.31024	3.26128	4.55603	5.44887	6.22846	5.9015	6.06194	6.56105	5.72606	4.22582	3.89983	5.39978	6.37314	2.44484	4.86552	5.44029	5.72117	6.61694	5.79417	5.56101	3.79741	5.50508	4.59505	5.44796	6.07806	4.70428	5.52656	3.75558	5.07561	5.07885	4.31436	5.41677	5.72049	6.16186	6.26059	4.50526	3.88052	5.41733	5.08343	5.81586	6.13411	5.46314	5.61183	4.67144	4.38924	4.20323
AP4M1	2.34277	3.87183	4.11205	3.44548	5.34007	5.10081	1.90337	2.77413	2.46499	3.44528	2.73594	4.60699	4.59104	3.9929	1.46805	3.79662	4.14302	1.2676	3.05154	3.41262	3.18523	1.75239	1.43907	2.89761	3.96984	3.65355	3.1595	3.24353	0.898757	2.68955	2.85862	3.16687	4.59684	4.2627	2.2871	2.65038	1.51493	3.33673	4.78009	3.18779	1.80389	2.58672	0	0	4.14478	3.19616	4.14985	3.4565	4.20323
AP4S1	3.44506	3.7929	1.49069	4.52588	4.11419	4.40444	4.44309	3.99332	3.52977	4.69748	3.50845	3.50923	4.1019	2.80087	3.97459	2.76624	3.59832	4.46689	2.31524	3.15291	3.30824	4.87921	4.64158	3.92544	3.81138	3.97669	3.1595	2.21115	4.65563	4.27319	3.96263	3.7834	4.44616	3.83761	3.81737	4.07339	4.04283	3.4907	3.5993	3.61261	4.20486	3.63753	4.14525	3.96771	3.42429	4.40196	3.49933	3.08462	5.08776
AP5B1	0.661586	0	3.77312	3.11195	0	2.38492	2.04698	2.08569	2.0051	2.15086	2.92706	2.63068	2.27805	2.31587	2.65522	1.55308	0	2.7291	2.10905	2.64685	1.7777	1.36706	2.145	4.15177	2.09078	3.69324	2.69051	1.14415	0.898757	2.31163	2.85862	2.71955	3.7865	2.37822	0	2.05901	0.695357	2.96852	2.0625	3.08545	2.42232	2.19429	1.75914	0	1.91896	2.91306	4.39044	0	4.12957
AP5M1	8.23467	7.33593	6.36564	4.60799	7.05345	7.15219	7.70134	7.4126	7.59921	7.39502	6.2212	5.72606	7.01789	7.17239	7.40933	7.24071	7.1167	5.56836	7.54883	6.39798	7.75724	7.24638	5.88728	6.97919	8.16718	7.36268	6.74326	7.36081	6.73422	7.60924	6.82729	6.95311	6.92827	6.36072	7.52642	7.23749	7.78285	7.13331	7.14823	7.07188	7.28058	6.72025	7.65004	6.72134	7.15374	6.88306	5.81783	6.42307	6.04651
AP5S1	1.11346	5.04248	2.68498	3.32116	2.14904	2.50903	4.092	3.66462	4.19625	3.92541	3.38357	4.05133	3.7356	3.1632	3.97459	3.98465	3.45949	0	4.13507	4.57327	2.90242	2.8714	3.49426	3.12801	3.48372	4.79071	3.94322	4.43113	3.61329	3.07611	4.70116	4.27472	3.7865	4.74919	4.00341	4.6295	4.46308	3.69464	3.39661	4.15772	4.10395	3.02739	3.89072	4.29573	4.14478	4.70265	3.72698	1.80505	4.78602
AP5Z1	2.64071	5.89376	5.41398	4.46842	4.34509	4.7446	4.12475	4.10634	3.52977	4.08017	4.31274	4.75306	5.38586	4.63659	4.3527	4.90769	4.60492	4.27044	3.26553	4.2795	4.9521	5.81456	4.17909	4.59853	3.89278	4.6962	4.82157	4.78782	5.37954	4.3097	5.22794	5.14233	4.89714	5.40224	3.66018	4.88279	3.98758	4.22012	5.66603	4.95199	3.93798	5.02124	4.221	4.34382	4.45031	4.36432	5.26184	5.86719	5.65851
APAF1	5.18947	4.97257	1.49069	4.82954	4.48998	4.91134	4.80823	4.97733	4.96077	5.47384	5.12811	3.80559	4.95567	3.57802	4.61783	4.30009	4.84694	4.93355	4.74684	5.20803	5.31689	4.53058	5.20714	5.16351	4.36167	3.87681	4.15884	5.02077	4.49898	4.54226	5.01195	4.15056	3.94476	4.67208	4.71286	3.77273	4.04283	5.20334	5.23022	4.47355	4.58781	4.70247	4.88848	4.7881	4.82535	5.22771	3.41471	4.82978	6.23392
APBA2	6.2817	4.15036	0	2.77538	3.74986	4.00141	5.67577	0	5.35535	4.11639	6.71152	5.17208	7.28335	4.89957	5.62304	3.22998	6.62618	2.7291	5.95371	0.908553	6.05696	3.27604	5.66199	4.51957	4.62254	1.92915	0	6.50066	2.81787	5.76872	6.36268	5.10936	6.66949	5.44921	6.2237	1.03961	6.33785	2.3169	6.78241	6.17268	5.75346	5.33425	6.21833	4.02782	3.48528	3.01373	7.83154	7.49664	6.57647
APBA3	0.661586	3.4767	4.50607	4.10354	5.34007	3.5598	4.363	4.56764	4.65038	4.81235	4.37967	4.05133	4.44567	5.54718	5.49703	4.93835	3.72495	4.04296	4.88269	4.94596	4.40871	2.70665	3.25661	3.92544	5.01682	5.75507	4.60345	4.78782	1.84534	3.7954	3.96263	5.3542	4.776	4.89205	4.79078	4.6295	4.3797	4.1754	5.18893	5.48159	4.15529	4.9891	4.42698	3.45757	5.36918	4.60922	4.14985	1.80505	3.05916
APBB1	5.0944	5.9942	0	5.7079	5.59203	5.6381	5.27011	4.10634	5.78803	6.0243	4.82609	4.75306	5.05926	4.89957	5.91818	5.35679	4.66934	5.06069	5.48368	5.69698	6.79578	6.23331	5.56101	5.40232	5.10487	5.90627	4.57372	6.12884	5.04374	5.98732	3.63973	4.96936	4.59684	4.03529	6.32319	5.58428	6.24666	5.75253	5.16784	4.25523	5.33066	5.50305	6.31657	6.31388	6.14977	5.00125	2.07772	5.43979	4.92313
APBB1IP	8.64222	7.86584	6.1979	8.26336	8.44814	8.58458	8.21247	8.21395	8.53523	8.03859	8.30029	7.80933	8.2091	8.01483	8.15089	8.2934	8.51795	8.6717	8.49284	8.2627	7.75724	7.34077	8.32663	8.0244	8.18142	7.77012	8.01345	8.43418	6.67443	7.85446	8.50656	8.13919	8.5305	7.87923	8.26026	8.08348	7.60612	7.06139	8.20658	7.86501	8.28461	7.78533	8.09719	7.62001	8.39305	7.99246	8.45733	8.2304	8.35895
APBB2	0	0	2.68498	0	1.83855	0	0	0	0	0	0	1.20056	0	2.99338	0	0	0	0	0	0	0	0	0	0	0	0.434068	0	0	0	0	0	2.31918	0	2.56042	0	0	0	0	0	1.80573	0	0	0	0	0.549506	0	0	0	0
APBB3	4.06257	5.62422	4.61666	4.58114	2.14904	3.30969	3.48289	3.80521	4.51429	5.24754	3.9217	1.20056	4.284	3.31512	5.35896	4.90769	4.31395	2.7291	4.0796	4.14291	3.30824	3.27604	4.03591	3.79741	4.00688	4.39294	4.44823	4.06454	2.41205	3.07611	3.75558	4.54514	4.59684	4.63193	4.8647	4.65994	3.87029	3.87329	4.63391	4.43245	4.51106	4.29268	3.89072	4.39036	4.6231	4.64104	5.33275	4.5515	2.7007
APC	7.52571	5.66911	6.36564	6.84276	7.11731	7.53092	7.35309	6.31332	6.4538	6.79584	7.63098	7.47223	7.37989	7.15235	7.06054	6.63889	7.25955	7.01225	7.25535	6.93131	7.23626	7.72155	7.94099	7.50504	6.40836	6.71297	6.90722	7.01431	6.59924	6.0534	6.78701	6.72179	6.51402	7.3016	7.23739	6.24702	6.69768	7.06139	6.4741	6.23376	5.7026	6.0149	6.68757	7.07478	7.04145	6.62114	7.09743	7.55521	7.07533
APCDD1	0	0.474783	4.3863	2.57218	0	0	0	0	0	0	0	4.1601	0.823785	1.99433	0	0	0	0	0	0	0	0	0	0	0	0.767294	0	0	0	0	1.625	0	0	0	0	0	0	0	0	1.16866	0	0	0	0	0	0	0	0	0
APCDD1L	0	0	0	0	0	1.26766	0	0	0	0	0.958771	0	1.34488	1.99433	0.66796	0	0	0	0	0	0	0	0	0	0	0	0	0	0	1.31421	0	0	0	0	0	0	0	0	0	0	0	1.28135	0	0	0.946484	0	0	0	0
APEH	4.25069	5.97645	6.16188	5.99916	6.28291	5.0608	6.19072	5.65308	6.33763	6.66742	5.56191	5.11917	5.7168	4.45221	6.76494	6.86321	5.9308	5.52492	7.14483	6.04242	5.42958	2.8714	6.04518	5.85241	6.59019	6.75108	6.59571	7.00074	4.12306	4.98753	5.26751	5.40942	5.14558	5.75987	6.95104	6.57716	4.912	4.12924	5.42061	5.77255	6.37891	6.40418	6.13265	4.47917	6.79874	6.40649	4.20129	4.69734	5.04833
APEX1	7.43645	7.54304	7.17002	7.35186	7.47856	6.93149	7.54981	7.52361	7.54785	7.18932	6.51713	5.79515	7.4641	7.3588	7.67345	7.436	7.19537	7.16156	7.77958	7.85607	7.56092	7.0105	6.22097	6.08958	7.86074	7.44345	7.29212	7.0803	6.50627	7.3315	7.46017	6.7962	7.31641	7.27577	7.67079	7.6514	7.30085	7.21845	7.60587	7.92551	7.6507	7.3266	6.82137	7.10997	7.38339	7.28668	7.70362	5.80418	6.92016
APEX2	0	3.7094	5.21742	5.42039	6.09631	5.70451	4.12475	4.48643	4.36401	4.21992	3.82895	3.33457	4.88223	3.69345	4.47234	4.25208	3.72495	4.372	5.54641	4.67585	5.37434	5.06085	1.43907	3.65689	5.15523	5.8282	4.77005	3.417	4.88397	4.44714	5.01195	2.31918	5.66096	5.32878	5.26124	5.12024	4.97016	4.22012	5.47314	5.68776	4.51106	3.26062	3.18727	3.62261	5.84693	5.2066	4.39044	4.82978	4.27331
APH1A	3.9034	5.12535	3.56821	4.58114	4.81009	4.00141	4.51896	4.35535	4.56109	4.59849	4.24256	3.66501	4.49577	3.80033	4.0788	5.05487	4.731	4.86552	5.5258	4.86142	5.42958	4.87921	6.04518	4.6734	5.23544	4.96298	5.3461	4.06454	5.25443	4.89444	2.85862	4.59364	5.59086	4.09559	4.54314	5.85813	4.97016	5.50391	4.63391	3.99786	4.76351	4.9226	5.61989	4.39036	5.08383	3.86875	5.46489	4.5515	2.22263
APH1B	5.21229	5.36247	5.35139	4.3777	4.71894	4.30521	4.56742	4.1597	4.88921	4.8981	5.12811	4.88569	5.02555	5.08012	5.03547	5.46605	4.79014	3.00684	5.03629	5.27493	4.17005	4.06991	5.06686	5.26382	5.77574	5.39477	5.15851	5.07357	4.8411	4.89444	4.14366	5.7026	5.49175	5.32878	4.8647	5.20526	4.8201	4.42506	4.93795	5.46129	4.20486	4.57837	4.32766	3.54244	5.89267	4.7904	5.42217	4.5515	5.00779
API5	7.53931	8.03829	6.6777	7.74567	7.4681	7.63676	7.52855	7.60761	7.86474	7.505	5.87191	6.22887	7.2618	7.17239	7.71042	7.56932	7.43654	6.96427	7.63794	7.77173	7.8961	7.79007	6.40704	6.66746	7.73393	7.21369	7.05444	7.54035	7.31466	7.55324	6.92951	7.41105	7.2113	7.04295	7.61119	7.5494	8.20232	8.11046	7.63306	7.56093	7.74168	7.11955	7.74933	7.44917	7.67932	7.17699	7.11765	5.5204	5.23551
APIP	4.966	3.66577	3.77312	5.26033	4.37526	4.33905	3.98904	4.40038	4.13569	4.7901	1.52972	3.80559	4.80486	4.89957	4.176	4.74376	4.79014	4.46689	4.78202	4.5191	3.52666	5.09459	3.49426	3.50119	5.70988	5.57555	4.57372	4.43113	3.13424	3.84599	5.18725	4.68599	4.39222	4.45909	4.54314	4.68976	3.36307	4.30562	4.24819	4.86198	4.43	5.4568	4.14525	4.08553	5.19755	5.68997	4.04113	1.80505	4.58024
APLF	4.70145	5.09277	3.56821	3.32116	3.44315	5.01966	4.092	4.30887	2.0051	4.83427	0.958771	2.90525	2.49064	1.99433	4.31051	5.08259	1.6881	2.7291	4.59685	3.41262	1.7777	1.36706	3.69825	1.84026	4.33279	4.18593	2.69051	3.24353	0.898757	3.15848	2.04496	4.15056	3.29269	2.16965	5.06614	3.93088	3.44739	0.649796	3.07266	3.94038	3.45502	3.14871	1.94933	3.05709	3.15071	4.11523	1.5523	3.4565	0.938745
APLP1	0	0	2.68498	0	0	0	0	0	0	0	2.25538	2.90525	0	1.57992	0	0	0	2.38482	0	0	0	0	0	0	0	0	0	0	0	0	1.03013	0	0	0	0	0	0.695357	0	1.04196	1.16866	0	0	0	0	0	1.0626	0	2.58227	0
APLP2	6.90318	6.55674	7.13328	7.21007	8.1299	7.84247	6.98067	7.14134	6.96963	6.22843	8.59602	8.73316	8.40535	8.43124	6.77273	7.00756	7.99693	7.64004	6.51006	6.73145	7.22849	7.29797	6.51897	7.45287	7.27255	7.37188	6.34596	6.48125	6.59924	5.99855	8.29307	7.66475	7.4544	7.36422	6.25152	7.13828	6.98544	7.04284	8.14043	7.6973	7.02171	6.92945	6.8455	6.81815	6.79874	6.69121	8.11245	7.90968	8.27604
APMAP	8.61893	8.31213	7.99115	8.64841	8.91273	8.05338	8.76693	8.89099	8.51754	8.31286	7.72407	8.51499	9.11546	8.41452	8.33315	8.34581	9.26033	8.28577	8.61737	8.81412	8.10566	8.01374	6.74296	8.18654	8.52727	7.903	8.73144	9.06578	8.048	8.19418	9.44542	8.369	9.20789	8.30662	8.1364	8.74863	7.89969	8.27583	9.12971	8.39272	8.71498	8.73439	8.48873	8.64541	8.09341	7.5313	8.85471	7.64784	8.77289
APOA1	1.45705	1.73909	0	0.535789	1.19424	1.26766	2.51061	1.55919	2.25329	1.44385	1.52972	0	0	0.99622	1.9797	1.55308	1.6881	1.2676	0.733627	1.86056	1.7777	0.839734	1.43907	1.84026	0.493106	0	1.3149	0	3.61329	1.99035	0	0.846469	2.88744	0.765389	1.7763	1.36933	1.51493	0.649796	1.64065	0	1.5204	1.65351	2.40407	1.87298	0.946484	0.626996	1.19444	2.58227	1.5027
APOBEC2	2.49942	2.04183	0	1.69985	2.89554	2.38492	2.60648	0.721555	3.43243	3.38716	0	2.90525	0.823785	3.1632	2.65522	3.22998	1.6881	2.38482	3.61681	2.83595	2.33571	2.70665	4.99125	4.25288	3.53534	3.28923	4.91939	4.16528	2.81787	2.98874	1.625	1.76311	2.88744	1.63203	3.35287	1.86361	3.27351	2.14198	1.86694	2.24613	2.04072	2.58672	2.52855	0.736145	0.946484	3.5713	0	4.5515	1.90711
APOBEC3A	0	0.474783	8.31194	1.8869	0	0.555068	0	0.721555	0	1.44385	0	0	0	0	0	0	2.11553	2.38482	0	2.42916	0.855668	3.7693	3.69825	4.87717	0	0	0.581061	0	0	0	1.03013	0	0	0	0.978333	0	1.51493	3.69464	0	3.08545	0	3.26062	0.562662	3.77069	0	0	0	6.58177	0
APOBEC3B	0	0	7.64477	1.23217	3.05312	2.50903	0	0	0	0	0	0	1.72689	1.57992	0	0	1.07804	1.2676	0	0	0	0	0	0	1.395	2.56426	0	2.54612	0	0	2.04496	3.0326	0	2.56042	0.570554	0	0	0	0	3.37298	0	0	0.562662	0	2.0858	3.10783	0	1.80505	1.5027
APOBEC3C	7.6687	7.30426	8.87606	8	7.88983	7.45964	7.63753	7.76224	7.69676	7.71449	6.73727	6.50116	7.15672	6.41878	7.68175	7.9389	6.31999	6.00769	8.11579	8.1909	7.25931	7.23129	6.89592	7.52539	8.55254	8.13508	8.17813	8.70491	5.34926	6.47912	6.74557	6.51072	6.78911	7.13202	7.62189	7.98473	6.50456	6.49705	6.59756	7.28314	8.11021	7.66337	7.45205	7.19763	8.44963	8.48418	6.92458	5.59675	6.93104
APOBEC3D	0.661586	1.11711	0	2.45874	2.51692	2.50903	1.35963	1.55919	1.70515	1.19556	0	2.29127	0.823785	0	1.9797	3.12726	2.11553	0	2.31524	3.00312	0.855668	2.52063	1.43907	1.19559	3.7251	3.43683	3.07711	1.77412	1.84534	2.15992	1.625	0.846469	2.72238	2.72216	2.13608	2.8746	1.16258	1.09619	1.86694	2.04267	1.80389	2.40381	0	1.87298	3.42429	3.50368	3.12621	0	1.5027
APOBEC3F	0	3.13655	3.77312	5.11811	3.88179	4.66678	1.74386	2.77413	0.81027	2.28423	2.51558	2.29127	2.98739	1.57992	2.51364	2.76624	2.11553	3.23964	2.80019	3.15291	2.08352	3.27604	2.145	2.62328	4.98004	4.53078	0.994143	1.14415	0.898757	0	2.04496	3.60565	1.76546	2.16965	2.66358	2.65038	1.7979	0.649796	1.86694	3.53707	1.80389	1.28135	1.94933	1.87298	3.5438	4.60922	0	4.38924	4.40401
APOBEC3G	7.66457	6.94227	8.47495	8.91084	8.80881	8.37423	7.14932	7.60761	8.10085	7.33094	6.23933	6.41598	7.64704	7.5699	7.75436	8.01279	7.52624	7.01225	8.12951	8.3775	7.92523	8.11172	6.43585	6.40726	8.99185	8.48948	8.14312	8.59633	5.7934	6.41354	8.19386	7.68167	8.00102	7.18155	7.47228	7.93581	7.49164	7.85793	7.41763	7.18756	8.15819	7.92352	7.65347	7.56528	8.84388	8.75893	7.78172	4.69734	8.30978
APOBEC3H	5.16628	3.07116	2.68498	3.50384	5.12614	4.16129	4.6597	3.42417	4.85205	3.55494	3.50845	4.35575	5.18674	4.45221	3.91951	3.41578	3.84136	2.7291	4.84991	4.46283	4.5147	3.59169	2.145	4.43603	5.87924	3.91088	2.31255	4.34784	3.50761	3.57316	4.58066	2.71955	4.54834	2.16965	4.57285	4.85675	4.09604	2.61365	4.6028	3.18779	4.89013	5.08343	4.76737	3.77069	6.30163	5.44158	4.34543	4.95107	5.43214
APOBR	3.19306	4.8991	0	3.98561	3.44315	4.91134	3.95302	3.50885	3.52977	3.96568	1.93771	3.50923	2.49064	2.31587	3.38145	4.43523	3.84136	2.38482	4.42943	4.46283	3.71633	2.8714	4.82698	5.52867	1.15213	3.43683	4.27427	5.22128	3.89058	3.44773	1.625	4.27472	3.29269	4.50428	4.08815	4.39627	3.07578	3.75668	2.77076	2.72598	4.10395	4.3444	3.02766	4.34382	3.48528	4.20313	2.46204	3.4565	3.79036
APOD	0	0	0	0	0	0	0	0	0	0.516131	3.38357	5.5373	2.02863	4.69316	0	0	0	2.38482	0	0	0	0	1.43907	0	1.15213	4.55252	0.581061	0	0	0	0	1.76311	0	0.765389	0	0	0	0	0	0	0	0	0	0	0	0	2.46204	1.80505	0
APOE	0	1.89839	4.71937	0	2.00213	1.52454	0.834388	0	0	0	7.22065	7.28074	2.84003	5.24056	0.66796	0	1.07804	2.38482	0	0	0	2.52063	0	2.28426	1.395	5.34579	0	0	0.898757	2.15992	2.85862	1.76311	2.72238	2.72216	0	0	1.51493	2.14198	4.83465	4.25523	0.698575	0	0	0	0	1.39673	0	0	2.48138
APOF	0	0	0	0	0	0	0.476693	0	0	0.516131	0	0	0	0	0	0	0	0	0	0	1.38912	0.839734	1.43907	0	1.15213	0	1.3149	0	0.898757	1.99035	0	2.31918	0	0	0	0	0.695357	1.09619	0	0	0	0	0.966418	0.736145	0.946484	0	0	0	0
APOL1	1.45705	4.0178	4.81525	4.85218	3.79519	3.77288	4.97915	3.99332	2.46499	4.46438	0	4.9477	3.12109	4.80006	4.65202	5.02661	4.39238	4.86552	4.42943	4.34323	3.96095	2.8714	5.13871	5.16351	4.52378	4.80889	5.55837	4.72319	3.39356	2.89574	5.10226	3.69726	3.7865	4.63193	4.88852	4.65994	3.36307	3.41577	3.07266	2.04267	5.39614	4.70247	3.58145	3.54244	5.8585	6.31081	5.46489	4.82978	5.46246
APOL2	3.28204	4.56091	6.6777	4.98103	4.51729	5.04038	3.58056	4.60659	4.65038	4.25284	3.24685	3.93369	3.46082	4.38511	4.61783	4.09764	4.731	5.48012	3.36168	4.94596	3.71633	2.52063	4.03591	4.25288	4.96129	4.8621	4.57372	5.39729	3.13424	3.23641	5.38011	5.26718	5.38533	4.63193	4.38466	4.68976	2.41549	2.74189	3.5993	4.10638	2.97304	5.33425	3.58145	2.93682	4.82535	5.36743	3.65501	5.06296	3.58524
APOL3	7.08728	7.56102	5.74139	6.8371	6.25884	6.69061	7.04624	8.2108	6.88018	7.75814	5.91767	6.92767	7.00929	7.9291	7.2566	8.23901	7.08162	7.90017	7.52307	8.33503	7.34801	8.48363	6.83234	8.01003	6.69603	7.28037	8.11243	7.43331	8.78749	7.81373	6.56679	7.54655	5.24021	6.91493	7.03348	8.0637	7.50646	8.82255	6.25155	7.00336	7.44432	8.57304	7.24988	8.85282	6.96321	7.56486	4.74261	6.14656	6.64416
APOL4	2.64071	0	2.68498	0.535789	0	0	0	0	0	0	0	1.20056	0	1.57992	0	0	0	0	0	1.4617	0	0	0	0	0	0.434068	0	0	0	0	0	0	0	0	0	0	0	0	0	0	0	0	0	0	2.49463	0	0	0	0
APOL6	7.46524	7.0223	6.51589	7.40259	7.52974	7.7258	7.62899	6.69398	7.11788	7.12409	8.61002	7.6783	7.2618	8.30534	7.18835	6.76399	8.28083	8.25286	7.64273	6.98224	6.83723	6.91931	7.826	7.68769	6.84153	6.3405	7.54675	8.15064	7.64883	7.75867	7.50225	7.6361	7.54987	7.60624	7.1758	6.97839	7.15802	6.98569	7.71169	7.05843	7.46989	7.36467	7.8027	7.27409	8.06122	7.69183	7.74753	7.53595	7.76407
APOLD1	4.66883	3.57433	4.71937	3.38466	3.44315	3.67027	3.32274	3.23824	3.32804	3.3266	5.20394	6.88076	3.24344	4.89957	3.29754	1.83966	2.93866	2.7291	3.36168	3.2886	3.05074	2.8714	4.30933	2.62328	3.12796	3.18172	2.57519	3.24353	3.13424	3.15848	2.36984	4.33301	3.94476	3.90656	3.35287	2.05901	3.07578	1.71184	3.53485	4.2073	2.58092	3.02739	2.7493	2.50081	2.81283	3.01373	3.01562	3.7519	3.20972
APOM	5.23476	3.75175	3.56821	0.535789	2.00213	4.23504	3.83922	3.50885	1.70515	3.3266	1.93771	3.13582	2.49064	2.99338	4.39369	2.89688	2.44484	1.93176	3.9618	2.83595	5.8294	5.68768	2.61692	2.28426	1.78443	2.28138	2.89672	2.81778	5.98279	5.41369	1.625	3.86469	3.8678	3.33596	3.7145	0	5.76178	5.88344	1.86694	2.24613	2.58092	1.65351	5.20063	5.5729	3.29398	2.68784	0	2.58227	1.90711
APOO	5.87284	4.56091	3.77312	5.80394	4.2828	5.38625	3.79921	4.10634	4.51429	4.62388	2.73594	4.52801	4.0357	3.89983	4.22224	4.90769	4.46676	2.7291	3.89909	4.06944	2.08352	1.36706	4.03591	4.9986	4.71497	4.36864	3.63306	4.16528	2.41205	4.0323	3.51375	4.54514	3.94476	3.60848	4.91196	4.77567	3.98758	3.92824	3.53485	4.66314	4.69577	3.02739	3.89072	3.69855	4.64998	4.60922	0	3.08462	3.05916
APOOL	5.0444	4.0521	2.20804	3.44548	2.62129	3.5598	5.0319	4.1597	4.65038	4.69748	1.52972	3.33457	3.35622	2.99338	4.43355	3.92466	3.13391	3.00684	3.9618	3.99202	4.56491	4.00042	4.99125	5.16351	3.43019	3.1248	4.23681	4.65553	3.61329	4.19727	3.37571	4.01469	1.76546	3.60848	4.24401	3.65676	4.3797	4.12924	2.52748	3.45736	3.99545	4.00198	3.98064	4.14102	3.80533	3.01373	2.89585	3.4565	0.938745
APOPT1	5.0944	4.88014	4.98978	6.11603	5.65486	5.48024	4.6143	4.44405	4.85205	4.57265	4.72676	3.93369	4.22582	5.16257	4.98271	5.46605	4.39238	4.86552	4.59685	4.72452	3.88393	4.67137	5.27248	5.48777	5.53074	5.37049	4.71663	3.83912	3.89058	4.54226	3.86282	4.77279	4.39222	5.32878	4.28048	5.12024	4.19692	4.08155	4.07771	4.5524	4.6247	4.74157	3.98064	4.34382	4.72777	5.073	4.14985	4.82978	5.43214
APP	0	0	3.3293	1.23217	2.28236	1.52454	1.90337	1.55919	0.81027	2.00389	0.958771	4.60699	3.12109	4.24076	3.20845	3.92466	3.13391	2.38482	3.53668	0.908553	2.73708	3.38911	4.99125	4.74457	0.859924	4.15784	2.1608	0	2.15634	3.15848	3.22306	4.27472	3.16983	4.71115	3.35287	2.38479	1.7979	3.25311	2.23469	2.58306	1.5204	0.778487	1.94933	2.50081	0	1.89597	3.01562	3.08462	2.7007
APPBP2	4.45586	6.90991	5.53157	5.19097	6.44812	6.52407	5.91924	5.27201	5.74813	6.37019	5.84848	4.26124	6.38188	6.88731	5.67384	5.85158	6.216	6.63709	6.04343	4.62547	5.96646	6.36354	6.40704	6.16934	5.76497	6.48319	5.89535	6.05198	5.83769	6.00969	6.67375	6.30767	5.94943	6.53415	5.44917	5.66153	6.04494	6.32343	6.41266	6.22175	5.64988	5.43311	5.87568	5.37882	5.00271	5.28925	5.28587	6.5437	5.43214
APPL1	6.30312	6.63237	7.03713	6.97758	6.62172	7.64355	7.64883	7.45056	6.95218	7.57826	7.50174	6.94298	6.53349	6.86286	7.19995	7.46788	6.93211	6.50916	6.62108	6.55427	7.41114	6.55746	7.21127	6.82353	6.81044	6.68863	7.06517	7.01431	6.72246	7.00403	6.64399	7.12793	6.44946	6.81983	7.04412	7.02005	7.10059	7.6283	6.05875	6.51541	7.08265	6.82409	6.75283	7.22357	6.35162	6.26048	6.29119	5.59675	6.85309
APPL2	6.13415	5.72332	5.9669	6.72503	5.94363	5.49532	6.2061	5.95424	6.18162	6.0338	4.09103	4.05133	5.51294	4.94687	5.69039	6.23177	5.31798	4.99852	6.16834	5.72117	7.83091	7.40268	5.80134	5.91546	6.6674	6.08102	6.64659	5.91402	5.77074	6.63111	6.22875	5.20611	5.8529	5.99965	5.8519	6.05423	7.3065	7.02404	5.78164	5.41984	6.23123	6.19473	6.39226	7.046	6.4994	5.40498	4.39044	3.4565	6.06639
APRT	7.82494	8.02107	7.22342	7.83362	7.56289	7.45193	7.61177	8.17561	7.83649	7.69366	6.7997	6.73012	7.33931	7.56233	7.98309	8.05887	7.39904	8.02236	7.98603	8.21239	6.64055	6.98374	8.18957	8.21187	7.6919	7.73251	8.04359	8.04883	7.85141	7.42599	7.10359	7.45765	7.17183	7.637	7.89903	8.11404	7.7583	7.70111	7.05938	7.37819	7.91179	8.18698	7.45598	7.82874	7.66621	8.05875	7.40771	6.82335	6.7214
APTX	7.58374	5.94028	6.04808	6.61018	6.82664	5.33685	6.23639	6.4481	6.36426	6.13439	5.47275	4.60699	6.27117	5.69302	6.46182	6.40643	5.84973	6.61654	6.47823	6.69527	6.20679	5.98614	4.5391	6.26926	6.4493	6.53326	6.50409	6.05198	6.23541	6.63111	5.45057	5.86945	5.96799	6.36072	6.20485	6.36258	6.71479	6.26059	6.36711	6.54464	6.2071	6.07737	6.39226	5.72591	6.63343	6.3972	6.08757	4.2064	4.73726
AQP1	0	0	3.56821	0	1.19424	1.74252	0	0	0	0	0	0	0.823785	0	0	0	0	2.38482	0	0	0	0	0	0	0	0	0	0	0	0	0	3.40288	0	0	0	0	0	0	0	2.24613	0	0	0	0	0	0	0	0	0
AQP11	2.49942	1.89839	2.20804	0.925596	2.14904	1.26766	1.35963	2.77413	2.46499	2.51885	2.25538	3.50923	0	0.99622	2.65522	3.22998	2.11553	3.00684	1.21762	1.4617	1.38912	2.52063	2.61692	4.04304	2.34333	2.38196	0.994143	1.77412	3.13424	0	1.03013	0	0	0	1.7763	2.38479	2.03437	0.649796	1.86694	1.52207	1.80389	1.28135	2.64314	0.736145	3.22412	2.26616	0	2.58227	3.88293
AQP3	0.661586	6.20703	7.05688	6.66875	4.43376	6.16702	3.98904	5.89254	3.78766	6.39252	5.87191	6.32546	5.12441	5.85054	5.62304	6.21933	3.30587	6.21325	5.12116	6.28892	3.30824	7.29071	4.64158	5.44568	3.76888	5.83709	6.51977	3.57184	6.43599	3.89487	3.37571	5.72454	3.03553	5.30343	5.08688	6.07697	4.46308	7.59473	2.3885	5.14244	4.4711	6.45212	4.36153	7.21066	1.91896	4.81851	4.77692	3.99697	3.69144
AQP8	0	0	0	0	0.515426	0	0	1.20033	0.81027	2.28423	0	0	0	0	0	0	0	0	0.733627	0	0	2.52063	0	2.28426	0	0	0	0	2.41205	0	0	0	0	0	0	0	2.23747	2.3169	0	0	1.16723	0	0.966418	0.736145	0	0	0	0	0
AQP9	0	0	0	0	0	0	0	0	1.32601	0.89548	0	0	0	0	0	0	0	0	0	0	0	0	0	3.32663	0	0	0	0	0	0	1.03013	0	0	0	0.978333	0	0	1.09619	0	0	0	1.65351	0	1.58359	0	0	0	0	0
AQR	6.94465	7.38384	5.9669	6.08768	7.56289	7.34357	7.56182	7.42354	7.45177	7.1549	7.38442	6.89657	7.32552	6.59242	7.55196	7.24071	7.77339	6.344	7.41515	7.52612	8.11833	8.26403	7.5901	7.47396	7.61002	6.80642	7.02178	7.02775	7.97056	7.86982	7.60622	6.39235	7.13945	7.21591	7.46833	7.55751	7.89969	8.06827	7.79661	6.95339	7.36477	6.78719	7.76839	8.19271	7.48768	7.18241	7.30565	7.84854	7.80012
AR	0	0	0	0	0	0	0	0	0	0	3.50845	2.29127	2.27805	0	0	0	0	0	0	0	0	0	2.97193	3.50119	0	0	0	0	0	0	0	0	0	2.86759	2.4238	0	0	0	0	0	1.16723	0	0	0	0	0	0	0	0
ARAF	5.30013	6.59214	6.26735	5.38977	6.20947	6.5314	6.2513	6.15152	5.64328	6.0804	5.96203	6.39387	6.60371	5.51616	6.15117	6.06115	6.12705	5.76789	6.37832	6.0035	7.17291	6.92869	5.50774	5.26382	6.75164	6.76977	6.48824	6.4214	6.58632	6.82644	7.14667	6.4195	5.94943	6.09135	6.44868	5.76318	6.9279	7.38485	6.73299	6.97502	6.76503	7.17773	6.87512	6.97142	6.392	6.29089	6.66545	6.24474	5.46246
ARAP1	3.52014	4.38372	4.3863	5.155	5.42904	4.93367	4.63718	3.99332	3.70671	3.12797	5.50309	4.26124	4.0357	4.85067	3.67542	4.30009	4.731	5.17752	4.0796	5.02582	4.8746	5.15978	4.5391	4.9986	4.38999	5.34579	5.95424	4.72319	3.71176	4.66005	4.75783	4.08422	4.81752	5.51693	3.91339	4.53413	3.80787	5.13491	5.05747	5.11673	4.3877	5.28216	4.63515	5.3319	4.51023	5.14134	2.46204	4.5515	5.70996
ARAP2	9.6941	9.13988	6.1979	9.06052	9.42009	9.68576	9.4647	9.44972	9.50812	9.21149	10.0495	9.75766	9.94189	9.59049	9.03955	9.45249	9.79755	9.38718	9.25453	9.22272	9.566	8.88647	8.80084	8.97059	9.0803	8.59016	9.08236	9.12639	8.68213	9.17573	9.84748	9.28612	9.78551	9.26057	8.75733	9.32596	8.94822	8.74432	9.34118	8.7721	9.60202	8.77029	9.39974	8.96277	9.29408	8.92161	9.18682	9.67801	9.74065
ARAP3	0	2.6008	0	3.03488	3.49902	5.10081	1.90337	0.721555	2.96011	1.44385	2.25538	2.90525	0.823785	1.57992	2.35664	2.62258	1.6881	1.93176	0	1.86056	2.08352	2.30702	0	2.62328	1.60282	3.87681	1.57715	2.54612	0	0	0	3.0326	0	1.92574	2.77001	2.23107	0	0.649796	1.64065	0.699563	1.16723	1.28135	0	1.87298	2.3708	3.6359	0	0	0
ARC	0	0	0	2.57218	1.83855	0	0	0	0	0	3.72982	3.13582	2.27805	4.08034	0	0	0	2.38482	0	0	0	0	0	0	0.493106	4.73475	0	0	0	0	0	1.76311	0	1.63203	0	0	1.51493	1.09619	1.04196	3.45736	0	0	0	0	0	0	0	0	3.34605
ARCN1	7.79879	7.83662	9.01884	7.29515	7.7385	7.39676	7.35309	8.01478	7.83172	7.79772	7.60325	6.65776	7.995	7.89935	8.04872	7.71369	8.15713	7.75731	7.70821	8.3311	8.18004	8.01374	8.05679	7.60405	8.00043	7.47511	7.51971	7.33941	7.77376	7.36658	6.95397	7.45765	7.5743	7.82683	7.70808	7.98773	7.73752	7.69716	8.3161	8.29005	8.33835	7.92352	7.56901	7.5551	7.95203	8.12495	7.65371	6.14656	8.05015
AREG	6.54704	6.97392	6.30086	3.25474	5.19541	4.27055	6.67271	6.54152	5.80757	6.53985	9.00395	9.27679	7.67449	8.21646	6.87759	6.07501	7.1282	6.82792	4.88269	5.67237	4.56491	5.12755	6.59756	6.77336	1.15213	4.21349	6.02187	3.71166	7.5788	6.75542	6.73149	6.51072	7.05518	7.30799	7.59318	5.58428	6.54339	6.17229	7.19068	7.01733	6.86092	7.7993	6.07257	6.77495	3.42429	3.3581	7.83154	8.01081	6.59026
AREL1	5.46123	6.72031	3.77312	6.13461	6.32216	6.32735	5.83268	6.33667	6.35101	6.0243	6.63139	6.32546	6.47224	5.38493	5.15949	5.73416	6.60986	6.82792	5.56672	6.82371	7.06365	7.16932	6.64768	5.81983	6.22405	6.0042	6.10737	6.40089	7.34566	7.04791	5.91661	6.53575	6.87026	7.18155	5.6437	6.74983	6.96413	7.5117	6.22115	5.89862	5.51882	5.80943	6.86334	7.51891	5.63449	6.28082	7.38564	6.24474	7.09482
ARF1	8.58872	8.82976	10.1861	8.86705	8.89982	8.48229	8.86711	9.2899	9.10613	8.78043	8.35952	8.81861	9.20854	8.84107	8.99862	9.1009	9.11467	8.95966	8.98318	9.38104	9.45222	9.5516	8.54066	8.62412	8.64942	8.66568	9.01342	8.8966	9.27601	9.1745	9.29316	9.04587	9.20593	8.87831	8.96485	9.12377	9.50049	9.48873	9.01184	9.13439	9.06963	9.21781	9.36989	9.52738	8.88972	8.77694	9.12989	8.3344	9.012
ARF3	4.966	5.96749	4.25568	5.22607	5.44335	5.69147	4.6143	4.64452	5.30124	5.18068	3.72982	5.92413	4.63641	4.85067	4.68541	5.13648	2.93866	5.65151	4.24001	5.20803	4.70584	3.92742	5.80134	6.63036	5.21975	6.01207	5.76984	5.39729	4.55311	4.3453	5.30603	4.96936	4.776	5.53881	4.48182	4.83022	4.24483	4.1754	4.50526	3.08545	5.06138	5.99885	3.74435	5.3319	5.16063	5.04947	4.29896	6.19649	5.49215
ARF4	8.39537	7.7188	10.6302	8.37701	8.41767	8.40451	7.77798	8.28171	8.13605	7.98081	8.32597	8.12327	8.59541	8.95823	7.51992	7.79552	8.32649	8.27925	7.70821	7.92017	7.59152	8.10346	6.2537	7.0084	8.14243	8.05165	7.7565	7.69157	7.9148	7.81373	8.6594	8.43036	8.62122	8.35676	7.63955	7.93581	7.7417	7.84371	8.53372	8.69816	8.04365	7.89778	7.79342	8.08365	7.8629	8.035	8.2004	7.34994	8.23711
ARF5	7.40708	7.06911	6.33361	7.19686	7.28955	6.8458	7.08421	7.32772	7.38829	7.1765	6.3436	6.22887	6.91117	6.60722	7.28411	7.13216	6.80885	6.91464	7.2044	7.50538	7.45839	7.5739	6.85385	7.39874	7.22226	7.06277	7.18801	7.47315	7.45632	7.43841	7.04786	7.19232	7.14761	7.17457	7.06518	7.35379	7.42562	7.41402	6.75438	6.87118	7.28058	7.37714	7.32047	7.36428	7.2839	7.32637	6.97717	5.80418	6.6833
ARF6	7.92158	8.16905	8.20094	8.47873	8.16486	8.03285	7.70405	7.88217	7.25941	7.52872	8.09155	7.52403	8.01661	7.82535	7.32707	7.62222	7.70589	7.80349	7.63794	7.90441	7.67961	7.5739	7.26041	7.25988	7.62201	7.38102	7.90419	7.8361	7.1488	7.25867	8.02519	7.80006	7.93654	7.8357	7.32293	7.49134	7.96908	7.86499	7.78972	7.69296	7.67289	8.11807	7.63281	7.69145	7.2359	7.69183	7.8954	7.2352	7.34312
ARFGAP1	2.49942	4.0521	5.88087	5.86087	4.46214	5.0608	3.83922	3.87067	2.64956	4.18623	5.50309	5.79515	3.81668	5.16257	3.97459	4.4776	4.14302	4.99852	3.61681	4.34323	4.10366	5.33935	5.13871	5.68158	4.17902	5.53244	5.0547	4.43113	5.15293	5.64559	5.18725	5.10936	4.59684	5.37817	3.76685	3.53065	3.87029	4.67043	3.93517	5.00902	3.68203	4.88817	3.69207	3.77069	4.21849	5.11892	4.84318	6.38052	6.2857
ARFGAP2	6.18118	6.84781	6.51589	6.82571	7.26559	6.2315	7.23431	6.56148	6.97828	7.09715	6.48709	6.30191	7.62469	7.14223	7.16486	6.78101	6.89218	6.344	7.53858	6.85684	7.6333	7.38233	5.88728	7.05114	7.12454	7.16864	7.11247	7.00074	6.73422	7.50683	7.10359	6.85705	7.5743	7.16757	6.9901	7.04909	7.53082	7.47987	7.96504	7.31175	6.67994	6.57627	7.67383	7.82874	7.46893	7.02248	7.5876	7.45622	7.56889
ARFGAP3	5.32128	6.63802	8.92524	7.60611	7.98338	7.80965	7.36342	7.61718	7.2162	7.30371	6.85954	6.71237	7.48905	7.48432	6.98878	7.4034	7.61886	7.71927	6.51006	7.36658	6.92635	7.24638	6.49179	6.73892	7.29892	6.88565	7.05444	7.05427	7.04874	7.02064	8.06504	8.02448	7.58636	7.92979	7.2695	7.59738	6.71479	7.16797	7.78972	7.74004	6.77327	6.79651	6.88097	7.35258	7.33035	7.35543	7.78594	7.86406	7.73952
ARFGEF1	7.45092	7.68368	6.42763	7.52741	7.79259	8.03544	7.93164	7.86219	7.99829	8.13666	7.71762	7.6506	7.45779	7.91727	7.61831	7.82864	8.06436	7.69986	7.82246	7.8285	8.45761	8.17616	8.14666	8.1737	6.94057	6.98495	7.2598	7.64872	8.02902	7.91791	7.36305	7.31309	7.92708	8.02589	7.71476	7.41307	7.29517	7.57764	7.598	7.15634	7.53917	7.96127	8.1072	7.80746	7.62953	7.69941	8.2067	7.45622	7.93596
ARFGEF2	6.82389	7.35322	5.14546	6.01931	6.09631	6.05947	6.67823	6.4481	6.36426	6.52645	7.16482	6.83228	6.00323	6.45195	6.41281	6.25631	6.75049	6.344	6.7599	7.10682	7.901	7.5679	7.05293	7.07894	6.6674	6.44301	6.80215	6.35896	7.13999	7.21603	5.86595	6.20215	6.40929	6.65929	6.93968	6.88483	7.21926	7.47526	5.66603	6.5638	6.72311	6.7397	7.50226	7.39884	6.88615	6.53907	5.44369	6.88554	6.64416
ARFIP1	5.9012	4.11834	5.35139	5.63143	5.9931	6.804	5.66468	5.61538	4.96077	5.44564	5.00632	5.17208	5.67392	4.99267	5.13553	5.33391	4.0493	5.94314	5.3494	5.56954	4.79268	5.02631	4.42879	4.43603	5.05269	5.64804	5.57347	5.79329	4.04965	4.94173	5.14538	6.10513	4.73326	4.36423	5.02375	4.90837	4.85139	5.06307	5.47314	5.26456	4.15529	4.12537	4.60719	4.39036	5.60731	5.22771	3.57927	4.82978	6.4611
ARFIP2	5.01874	6.98728	7.65776	5.45038	6.6833	5.90987	5.75112	6.78169	6.24032	5.74076	5.3446	5.36622	6.27117	6.50031	6.54605	6.51213	6.33991	5.17752	6.46747	6.32093	6.78523	6.92869	4.99125	5.88428	6.9643	6.7744	6.54298	5.94269	5.96293	5.98732	5.67316	6.10513	6.76808	6.33593	5.94572	6.40813	6.56243	6.09034	6.43931	6.93143	6.09325	6.03077	6.30791	6.42982	6.64684	6.78677	6.26726	5.7383	6.65732
ARFRP1	5.48015	6.48324	5.06972	5.31024	5.9028	4.91134	5.6977	5.49599	5.2734	4.99857	3.72982	4.35575	4.80486	4.24076	5.58814	5.85158	4.46676	4.46689	6.14151	5.7914	2.55031	4.1362	4.03591	5.31148	5.49207	6.23014	6.35473	5.66153	2.98471	3.15848	3.96263	4.49496	5.04429	5.22462	6.0014	6.45228	3.80787	4.49952	5.30942	4.7987	5.53828	6.22263	4.60719	3.62261	5.94789	6.20833	4.14985	4.69734	3.20972
ARG1	4.60127	0.474783	0	2.3356	0	0	2.60648	1.55919	2.64956	2.97853	0	1.20056	2.02863	3.57802	2.18045	2.07863	1.07804	0	0.733627	1.4617	3.62461	3.27604	4.03591	4.15177	0	1.26553	2.44984	1.77412	5.15293	2.4489	0	0.846469	3.03553	2.16965	1.96738	0	3.67428	2.96852	0.613074	0.699563	1.5204	2.19429	3.39778	3.62261	0.946484	1.39673	0	3.08462	0
ARG2	0	2.77518	3.3293	1.69985	3.1259	3.08879	1.12078	0.721555	2.0051	1.44385	3.9217	3.33457	4.1019	5.94675	1.46805	2.76624	3.94908	4.46689	1.86839	1.86056	2.08352	2.52063	2.61692	2.89761	3.12796	4.18593	2.57519	1.77412	0.898757	2.15992	2.36984	3.69726	5.27043	4.78625	2.13608	2.23107	1.16258	3.41577	4.57102	3.94038	1.5204	2.74903	2.84818	1.22122	1.73028	0	0	3.08462	0.938745
ARGLU1	7.53931	8.11937	7.30826	7.9484	7.60168	8.13512	7.77024	7.97812	8.03191	7.95603	8.53493	8.42521	7.81924	8.35877	7.90017	8.23593	7.87248	8.52506	7.95553	7.94092	7.87138	7.93212	8.97777	8.50619	7.4137	7.54998	8.13296	8.34034	8.31012	7.88199	8.46461	8.27176	8.13432	8.30023	8.20678	7.7886	8.05557	7.81484	7.9923	7.74844	7.88923	8.12917	7.95744	8.0801	7.61254	7.7219	8.35033	8.92159	8.59276
ARHGAP1	5.14272	5.14137	4.81525	6.19785	5.63006	4.86564	5.70855	4.78698	5.38167	5.78645	3.9217	4.1601	4.44567	4.89957	5.43947	5.10979	4.46676	5.76789	5.56672	5.69698	4.35264	4.19958	5.88728	5.75236	5.39762	5.75507	5.60321	5.82444	4.65563	4.79494	4.05598	5.58759	4.64376	4.9585	5.29728	5.24597	4.85139	4.93476	4.16547	4.51352	5.16521	6.03077	5.0002	5.07126	5.21566	5.11892	5.66134	5.59675	5.87682
ARHGAP10	2.99672	5.12535	2.20804	4.63436	2.62129	5.23268	3.37812	4.64452	3.62095	4.72119	4.77728	5.76102	3.89344	5.8752	4.51011	5.42333	4.39238	5.33674	4.0219	5.64734	3.42158	4.87921	4.91145	5.21454	4.00688	5.10218	5.13834	5.39729	5.90167	3.23641	2.36984	4.89392	2.88744	4.03529	4.28048	6.22683	3.17803	5.06307	4.75201	3.94038	4.76351	3.71816	5.21922	6.22679	2.81283	4.43864	4.70747	5.80418	3.88293
ARHGAP11A	1.73434	4.82169	0	0.535789	3.70306	1.74252	3.32274	1.20033	3.52977	2.8118	0.958771	2.63068	3.35622	2.80087	1.9797	3.65611	1.6881	1.2676	3.69272	0	4.03407	3.92742	4.91145	1.19559	2.45475	3.61273	3.84706	4.06454	2.15634	3.23641	3.75558	3.0326	3.29269	0	2.2871	2.38479	4.33613	2.4729	4.24819	3.81806	4.54994	4.39433	5.02154	3.05709	4.41939	4.20313	0	0	4.12957
ARHGAP11B	4.06257	4.30057	0	1.48488	0	0.954923	3.14258	2.08569	3.78766	1.84024	1.93771	3.80559	2.84003	1.99433	3.60735	1.55308	2.11553	1.93176	2.65593	1.4617	2.33571	0	2.61692	1.84026	2.34333	2.47599	1.57715	2.54612	1.44833	3.74297	2.04496	1.76311	3.29269	2.16965	2.66358	2.38479	2.41549	2.14198	1.86694	3.08545	3.87812	1.28135	3.98064	2.50081	4.5957	3.97245	3.86095	3.08462	3.34605
ARHGAP12	7.79501	6.37901	6.04808	4.98103	5.41459	5.99725	7.34963	6.79017	7.61038	6.91375	6.04684	5.32008	5.89538	5.03705	7.56098	7.48875	6.65827	6.24037	7.29851	6.65816	6.89725	5.70962	7.6155	7.71453	5.38361	5.80121	6.43961	7.39233	5.81571	5.52656	6.20856	5.80912	5.66096	5.91851	7.37022	6.92925	6.72327	5.93801	6.32008	5.68776	7.59136	6.96292	6.72057	5.76175	5.92606	4.32568	5.94398	5.59675	6.23392
ARHGAP15	9.76527	9.03125	8.15587	8.04491	8.37352	8.33493	9.07097	9.21625	9.57093	9.09377	9.20649	8.60433	8.92975	8.46818	9.65661	9.4788	8.9591	8.24619	9.70188	9.72252	8.7512	8.07839	9.39576	9.20313	8.16308	7.82698	8.92933	9.03616	8.63898	9.19294	8.0136	7.79488	8.44035	7.94626	9.39311	8.94218	9.44004	9.12852	8.36325	8.21931	9.72711	9.62573	8.97246	8.83611	8.84678	8.47759	8.19406	8.34551	8.25021
ARHGAP17	5.55348	5.2189	5.69172	7.05281	6.78792	6.02869	5.89096	5.99885	5.45785	5.55527	6.69847	6.22887	6.39514	7.04777	5.25157	5.92997	6.73553	6.82792	6.01414	5.74496	6.31344	6.60505	6.78834	6.2932	6.44255	6.19601	5.89535	6.48125	7.35331	6.13705	6.61361	6.44616	7.24972	6.6987	6.03381	5.76318	5.97564	6.35386	6.9338	6.62892	5.26206	5.59131	6.46417	6.63701	6.18697	5.92785	7.65832	7.41464	7.65673
ARHGAP18	6.07313	4.38372	5.9669	4.40858	5.91312	5.53966	5.6079	5.34293	5.76822	5.8737	7.05649	7.46164	5.91393	6.40191	5.45891	4.67259	5.1016	4.63976	5.70146	5.54264	3.52666	2.30702	5.3949	5.78649	5.88919	5.25588	4.41508	5.26734	2.15634	0.993575	4.64217	4.59364	3.8678	4.78625	5.43306	6.2963	3.36307	2.4729	6.10387	5.77255	5.73671	5.96621	5.44136	3.83939	7.04145	6.56419	6.68365	5.66926	5.08776
ARHGAP19	0	5.14137	3.3293	2.3356	3.05312	3.67027	3.67203	4.85326	3.86431	2.7206	0	0	0	3.89983	3.29754	3.32587	2.93866	3.44005	4.33783	4.34323	3.18523	3.27604	2.97193	4.25288	4.24251	4.41685	4.63259	4.34784	3.89058	3.07611	0	4.01469	3.51087	0	4.6305	4.39627	3.44739	2.4729	2.3885	4.10638	2.42232	4.00198	2.52855	0.736145	4.82535	4.95136	0	0	0.938745
ARHGAP20	0	0	0	0	0	0	0.476693	0	0	0	1.93771	1.20056	2.49064	3.1632	0	0	0	1.93176	0.733627	0	0	0	0	0	0	1.26553	0	0	0	0	0	0	1.37845	0	0	0	0	0	0	0	0	0.778487	0	0	0	0	0	0	1.5027
ARHGAP21	5.48015	3.00266	4.25568	5.1731	5.80646	6.06959	4.41688	3.13545	4.31023	3.3266	5.84848	3.93369	4.80486	5.57755	4.84171	3.92466	5.84973	5.28559	3.9618	3.73121	4.98935	4.83997	3.87693	4.51957	5.15523	4.7156	2.44984	3.95623	3.97231	4.96481	5.22794	6.01898	3.70034	5.44921	4.88852	4.53413	4.99839	3.4907	4.07771	4.43245	3.93798	4.18332	5.02154	4.5216	4.77738	4.11523	5.13532	6.5437	5.40118
ARHGAP22	0	0	0	0	0	0	0	0	0	0	0	0	0	0	0	0	0	0	0	0	0	0	0	1.19559	0	3.23648	2.69051	0	0	0	0	0	0	0	0.570554	1.36933	0	0	0	0	0	1.94909	1.28154	0	0	0	0	0	0
ARHGAP23	0	0	2.20804	0	0.515426	0	0	0	0	0	2.51558	3.13582	0	1.57992	0	1.19511	0	0	0	0	0	0	1.43907	1.19559	0	2.38196	0	0	0	0	1.03013	0	0	0	0	0	0	0	0	1.52207	0	0	0	0	0	0	0	0	0
ARHGAP24	0	3.42529	3.56821	0	0	0.954923	0	0	0	3.05519	3.09579	3.13582	0	4.57771	0	0	0	1.2676	0	0	0	0.839734	0	1.19559	0	4.03963	0	0	0	0	0	4.15056	0.847951	4.82239	0	0	0	0.649796	1.04196	6.57328	0	1.28135	0	0.736145	0	0	0	6.65502	0
ARHGAP25	7.96925	7.33244	6.42763	5.22607	6.67119	5.38625	8.09136	7.72289	8.51754	8.1122	6.93936	7.16804	7.81431	6.25931	8.20082	7.91211	7.21708	6.12871	8.72975	8.44805	7.41798	6.07332	7.67712	7.53546	7.68049	6.88565	8.53519	8.70491	5.08106	6.86987	6.96604	6.73265	7.61608	7.00415	8.15124	8.28002	6.72327	5.08741	8.38855	7.97644	8.33278	8.35399	7.82107	6.23956	8.21993	7.27659	7.49789	7.08426	7.67626
ARHGAP26	7.72533	7.16625	7.18804	7.83078	7.61754	8.05083	7.69318	7.89403	7.56518	7.82807	8.44013	8.34684	8.11606	7.75402	6.82611	7.71811	8.08812	7.76666	7.77958	7.95629	7.12351	7.14537	7.27642	8.33228	6.83639	6.96482	7.94831	7.96746	7.72153	7.33593	8.01941	6.98072	8.07564	7.25609	6.93397	7.55751	7.04754	7.10378	7.91211	6.98215	7.94499	8.56761	7.65688	7.72361	6.79874	6.84258	7.70807	8.43141	7.90318
ARHGAP27	4.29413	4.97257	5.74139	4.31389	5.85007	5.08094	4.68188	5.11877	4.41586	5.27985	4.82609	3.33457	4.63641	5.31455	4.65202	5.28702	6.00756	5.28559	5.32575	5.24187	4.74992	5.25236	5.33499	5.68158	4.73718	5.8547	5.2174	6.53872	4.8411	4.8702	5.41577	5.14233	4.85788	5.64351	5.48086	4.83022	5.27711	4.1754	4.75201	5.37715	5.80259	5.98262	5.35992	5.20746	5.77547	6.02753	5.08144	5.06296	5.63208
ARHGAP29	0	0	3.77312	2.57218	0	0.555068	0	0	0	0	0	6.12535	0.823785	4.38511	0	0	0	0	0	0	0	0	0	0	1.15213	0.434068	0	0	0	0	0	0	0	0	0.570554	0	0	0	0	2.24613	0	0	0	0	0	0.626996	0	0	1.90711
ARHGAP30	6.96495	7.17016	5.9669	7.68705	7.34775	7.61275	7.07166	7.00949	7.5936	7.57826	5.3446	6.67619	7.28335	6.56237	8.10226	8.08993	7.32099	6.94791	8.0809	7.96644	6.96426	7.29797	7.79298	7.93594	7.27255	7.48079	8.18306	8.10698	5.08106	6.34483	7.16774	7.00781	7.35216	7.35191	7.32729	7.97568	6.53378	6.22811	7.22683	7.23614	7.90055	8.16197	7.46769	6.58793	7.57094	7.67656	6.70162	7.49664	7.7882
ARHGAP31	4.37726	2.04183	0	4.3777	4.0408	3.91429	4.24879	1.84633	2.81318	3.3266	4.00885	5.00715	2.67589	5.54718	2.35664	3.72808	4.31395	5.28559	4.84991	3.41262	4.46268	4.48042	3.25661	4.25288	3.3746	4.55252	4.44823	2.54612	3.26972	2.57424	4.14366	5.46261	3.60871	5.19736	1.29589	3.71591	4.09604	3.92824	4.72338	4.76599	3.81567	2.58672	2.40407	3.77069	2.0858	4.81851	3.22892	3.7519	4.52385
ARHGAP32	2.49942	4.27175	3.04281	0.535789	0	0.555068	2.51061	3.58884	3.09346	5.16347	0	0	0	4.69316	3.29754	2.62258	0	0	3.1625	3.91021	3.18523	4.83997	3.25661	4.9986	0	1.46215	5.2365	3.95623	2.62918	0	1.03013	0.846469	0	2.37822	3.76685	4.02744	0	4.49952	0	2.97529	2.8538	3.26062	0.562662	4.08553	0.549506	3.3581	0	0	0
ARHGAP33	0	0.831406	0	0.925596	0.515426	1.26766	0.834388	0	0	0.516131	2.73594	0	1.34488	1.99433	0.66796	0	0	0	0.733627	0.908553	0	0.839734	3.25661	1.84026	0.493106	1.03781	1.57715	1.77412	0	0	0	0	1.37845	1.63203	0.978333	0.611488	1.16258	1.09619	0	0.699563	0	1.65351	1.54001	2.1139	0.549506	1.39673	2.62158	1.80505	0
ARHGAP35	5.36267	5.44222	3.77312	4.78316	4.62164	4.76963	6.11938	5.19742	5.98968	5.63235	4.91902	4.05133	4.44567	5.89945	5.80118	5.52785	5.79303	5.43389	5.30171	5.24187	5.84979	5.31093	6.31701	5.81983	5.08768	5.01088	6.22682	5.94269	4.70428	4.11714	4.96458	4.73004	5.54216	5.35368	5.43306	5.90971	4.912	4.98746	5.49024	3.81806	6.13221	5.67449	5.51845	4.856	5.55136	5.34828	4.39044	5.80418	6.18021
ARHGAP39	0	0.474783	0	0	0.515426	0	0	0	0	0	0	1.84663	0	0	0	0	0	0	0	0	1.38912	0	0	0	0.859924	0.767294	0	0	0	0	1.625	0	0	0	0	0	0	0	0	0.699563	0	0	0	0	0	0	1.19444	1.80505	0
ARHGAP4	4.29413	6.30272	2.68498	5.19097	5.10829	4.9773	6.07817	5.45389	5.64328	6.29316	5.89498	5.95466	5.4884	5.60729	6.54605	6.33908	6.216	5.23257	6.37832	6.15326	6.02144	6.24837	6.37765	6.14324	5.45235	4.48628	6.64659	6.59398	6.0217	5.76872	5.18725	5.46261	5.61461	5.58161	6.07591	5.98378	6.35977	6.48793	5.681	5.80511	6.21921	6.6603	6.37578	6.7484	5.62096	4.84607	6.88581	6.29143	5.30408
ARHGAP42	0	0	5.74139	0	0.515426	0.954923	0	0	0	0	0.958771	3.80559	0	0	0	0	0	0	0	0.908553	0	0	0	0	0	1.92915	0	0	0	0	0	0	0	2.37822	0	0	0.695357	0	0	1.52207	0.698575	0	0	0	0	0	0	0	0
ARHGAP44	0	0	1.49069	0	0	0.555068	0	0	0	0.516131	0	1.20056	0	2.31587	0	1.55308	0	0	1.21762	0	0	0.839734	0	2.28426	0	1.26553	0.581061	0	2.62918	0	1.03013	0.846469	0	0	0	0.611488	0	0.649796	0	1.16866	0	0.778487	0	1.58359	1.25747	1.39673	0	1.80505	0
ARHGAP45	6.33467	7.47515	5.64029	7.10087	6.98173	7.14742	6.88832	6.67578	6.89852	7.40237	7.01499	6.7821	6.9386	7.17239	7.51992	7.08497	6.50786	5.48012	7.67116	7.30389	7.37641	7.76933	7.72459	7.82538	7.01971	7.19998	7.81804	7.90328	7.39095	7.14203	6.39877	7.57098	6.63507	7.54268	7.54528	7.23244	7.17666	7.48446	6.62878	7.04486	7.72054	8.17631	7.36707	7.41018	7.24915	6.97333	6.97717	7.05749	6.56254
ARHGAP5	7.51657	6.63237	6.70299	6.95684	6.71902	6.77339	7.50386	7.53375	7.30137	7.64798	7.17428	6.30191	7.17989	7.24987	7.81597	7.53462	7.18439	6.80993	7.16496	6.84588	7.53596	7.77454	8.13792	7.66952	5.78643	6.0199	6.67488	6.98705	7.75656	6.95877	6.16732	6.92496	6.51402	7.24282	8.43017	7.2069	7.22524	7.27784	6.86992	6.45513	6.76503	6.97937	6.75283	7.47639	5.17921	4.67217	7.15074	6.85478	6.06639
ARHGAP6	0	0	3.04281	0	0	0	0	0	0	0	0	1.84663	0	0.99622	0	0	1.07804	0	0	0	0	0	0	1.19559	0	2.64744	0	0	0	0	0	1.3764	0	1.26283	0.570554	1.63753	0	0	0	0	0	1.28135	0	0	0	0.626996	0	1.80505	0.938745
ARHGAP8	4.01144	3.57433	0	0	0	0	3.71568	3.9333	2.64956	2.97853	0	0	0	1.99433	0	1.55308	0	3.23964	2.10905	3.00312	4.17005	5.33935	3.25661	3.32663	0.493106	1.26553	3.84706	3.71166	2.98471	3.57316	1.03013	0	0	1.26283	1.7763	0	4.24483	4.38634	1.04196	0	1.16723	0	3.46164	3.96771	1.25747	0	0	0	0
ARHGAP9	6.6921	6.59214	7.17002	8.55834	8.73948	8.34329	7.48507	7.09415	7.24515	7.09715	9.04834	8.89141	9.052	8.41452	7.6941	7.07811	9.0252	8.36798	7.72639	7.15201	6.53114	7.04542	7.29226	7.1462	8.26023	7.96106	7.04905	7.79739	6.86836	7.03161	9.26899	8.94902	9.19219	8.5921	7.78625	7.42198	7.05428	6.37379	8.84411	8.48858	7.81535	7.80392	7.53231	7.103	8.25538	7.52278	9.53763	9.82808	8.75157
ARHGDIA	1.11346	6.12078	4.71937	6.09719	5.82843	3.30969	4.6597	5.41052	4.96077	4.95921	2.51558	3.13582	5.53707	4.38511	5.39978	5.56762	5.19208	4.55591	5.58676	5.3698	6.23808	5.87405	1.43907	3.65689	4.574	5.22912	5.15851	4.25944	4.38423	5.96461	5.86595	5.53889	5.94943	4.9585	5.61542	5.73486	6.68905	6.72364	5.60456	5.59768	5.61363	5.38453	6.3507	6.61758	5.55136	5.16342	5.85042	3.4565	5.04833
ARHGDIB	10.1455	9.44908	9.80908	9.4903	9.60089	9.48122	9.5311	10.1555	10.1836	9.53795	10.0938	9.95927	10.238	10.186	9.91688	9.99133	10.5496	10.1474	10.0546	10.2898	10.09	9.976	10.298	10.2803	9.38377	9.0537	9.68872	10.5182	10.0165	9.77259	10.6706	10.0181	10.3021	9.95108	9.81436	9.76281	9.96654	9.86651	9.85497	9.83298	10.0841	10.0869	9.73705	9.98237	9.55993	9.60524	10.044	10.5794	10.1957
ARHGEF1	6.59992	7.82675	5.06972	7.30339	7.07658	6.50928	7.45641	6.88827	7.27354	7.51182	8.0094	7.65989	7.15672	6.53167	7.78934	7.40889	6.64232	5.87557	7.72187	7.48433	7.6333	7.26131	8.00005	7.36525	7.45449	7.35959	7.7432	7.72497	7.19209	7.15212	7.40801	6.73265	7.17981	7.4301	7.82071	7.47002	7.99733	7.56035	7.2621	7.00336	7.78715	8.07662	7.70054	7.28028	7.25791	6.9289	6.58059	7.45622	7.63693
ARHGEF10	0	3.87183	0	0	2.62129	0	0	1.20033	0	0	0	4.44445	0	2.31587	2.35664	0	1.07804	2.38482	0	0	2.55031	4.87921	2.61692	3.32663	0	2.28138	0	2.54612	0	2.57424	0	0.846469	0	2.56042	0.570554	0	1.16258	2.74189	0.613074	0	1.80389	0.778487	2.64314	1.58359	1.51316	0.626996	2.07772	0	0
ARHGEF11	0.661586	0	3.77312	1.23217	0	0	1.90337	0	1.70515	2.00389	1.93771	1.84663	0.823785	0	3.74042	1.19511	0	1.93176	2.65593	1.4617	0	0	4.91145	3.32663	0	2.17325	1.79898	1.77412	0	2.68955	0	0	0	2.37822	3.049	1.36933	0.695357	0.649796	1.64065	0.699563	3.45502	2.74903	1.28154	3.05709	1.25747	1.0626	0	2.58227	0
ARHGEF12	2.88753	3.25906	6.1979	6.21542	6.11431	6.55319	5.75112	4.91663	4.51429	4.8981	6.67201	6.65776	5.7168	5.24056	5.45891	5.64402	5.1016	5.61053	4.67379	4.34323	4.56491	4.83997	5.06686	5.97586	4.9423	6.61304	4.41508	5.39729	4.04965	4.71553	3.51375	6.10513	4.97259	5.56037	5.12749	3.46321	3.60254	3.56193	4.03174	5.11673	5.26206	3.55213	4.39463	4.47917	6.0624	6.45205	6.64702	6.75835	5.65851
ARHGEF17	0	0	4.25568	0	0	0	1.90337	0	0	0	2.51558	1.84663	0	0	0	0.717922	0	1.2676	0	1.86056	0	0	0	0	0	0	1.57715	0	0	0	0	0	0	0	0	0	0	1.09619	0	0.699563	0	0	0	0	0	0.626996	0	0	0
ARHGEF18	0	0	1.49069	0	0.515426	1.93185	0.834388	1.20033	0.81027	0.89548	0	0	0.823785	0.99622	0	1.55308	0	0	1.21762	0	1.38912	0.839734	0	0	1.15213	0.434068	1.79898	0	0.898757	1.31421	0	0.846469	0	0	1.96738	0.611488	0	0	0	1.80573	0.698575	0	1.28154	2.32029	0	0	0	0	0
ARHGEF19	4.33629	1.73909	1.49069	3.18511	3.60464	3.3764	4.2782	4.64452	4.00637	3.65685	1.93771	0	2.27805	1.57992	3.46074	3.12726	3.30587	3.77277	3.69272	5.24187	0.855668	3.59169	2.145	2.89761	4.00688	3.18172	3.3817	3.24353	2.98471	0	2.85862	3.16687	3.03553	1.92574	4.12872	4.24385	1.7979	3.16434	2.87856	2.58306	2.7238	3.86703	2.52855	2.8056	2.49463	4.24515	0	3.7519	2.22263
ARHGEF2	3.72446	2.17229	4.50607	5.1731	4.71894	3.91429	2.93666	3.13545	3.21551	2.8118	5.80043	5.69023	5.51294	6.40191	3.29754	3.01666	5.14755	5.52492	3.53668	2.64685	4.40871	4.42846	4.82698	4.93916	3.76888	4.57395	4.41508	3.71166	4.19292	1.57639	4.91561	5.04106	4.81752	5.16958	3.049	4.11793	3.60254	3.92824	4.66435	4.66314	4.4711	4.88817	3.93638	3.83939	4.45031	5.73491	3.49933	5.43979	5.68446
ARHGEF26	0	0	3.04281	0	0	0	0	0.721555	0	0.89548	3.38357	1.20056	2.27805	2.99338	1.46805	0	0	2.7291	0.733627	1.4617	0	0	0	0	0	0	0	1.14415	0.898757	0	0	0	0	1.26283	0.978333	0	2.03437	0	0	1.80573	0.698575	0	0.966418	0	0.946484	0	0	0	1.5027
ARHGEF28	0	0	0	0	0	0	2.69637	0	0	2.62325	0	0	0	0.99622	1.12277	0	0	0	2.93133	0	0	0	0	0	0	1.03781	0	3.0463	0	0	1.625	0	0	0	0.570554	1.63753	2.03437	0	1.64065	0.699563	2.2441	0	0	2.32029	0	0	0	3.4565	0.938745
ARHGEF3	8.28398	7.04802	5.28596	7.44044	7.18273	6.72941	8.16996	7.11457	7.95075	7.72626	7.78706	6.88076	8.25709	6.91136	8.34103	7.32435	7.06974	5.87557	8.57788	7.83959	7.45173	6.91931	7.39852	6.75624	8.18142	8.00115	7.60303	7.78161	6.11462	6.8881	6.05873	6.89625	7.24212	6.95617	8.51869	8.14665	7.26644	6.89894	7.76885	7.56093	7.99164	6.91241	7.74933	7.2987	8.44388	7.44829	8.20985	7.03022	7.16101
ARHGEF37	0	2.69062	0	2.95346	3.38504	3.67027	1.90337	3.23824	2.46499	2.28423	4.72676	5.11917	2.98739	1.99433	2.65522	2.89688	2.11553	2.38482	2.93133	3.15291	2.55031	2.52063	1.43907	2.28426	1.395	1.26553	2.31255	0	3.89058	1.57639	3.05232	3.0326	2.32185	3.23234	2.4238	2.76684	2.23747	2.74189	2.87856	1.16866	0.698575	2.40381	1.54001	3.45757	3.3606	3.3581	3.01562	4.2064	1.5027
ARHGEF38	1.11346	0.474783	2.20804	0.535789	1.19424	2.38492	1.5645	1.84633	2.25329	1.19556	1.52972	0	2.27805	2.31587	0.66796	2.07863	0	0	0.733627	1.4617	2.08352	3.15335	2.61692	2.62328	1.94572	0.434068	1.57715	1.77412	0.898757	1.79817	2.04496	2.53321	1.37845	2.16965	1.96738	1.86361	2.03437	1.09619	1.37214	1.52207	1.5204	1.28135	1.54001	2.1139	1.51316	2.26616	2.89585	3.08462	2.89103
ARHGEF39	1.11346	4.51246	2.68498	3.11195	2.28236	2.09918	2.17758	4.52761	1.70515	4.64883	5.08864	5.86108	3.64969	3.31512	2.51364	4.74376	0	4.372	3.1625	4.90431	3.05074	3.68323	3.87693	4.93916	1.94572	4.29315	4.48064	3.71166	4.04965	2.57424	2.85862	3.7834	2.07031	4.50428	3.66018	4.90837	2.41549	2.96852	1.86694	3.88052	2.04072	4.9891	3.02766	4.14102	3.85239	1.39673	5.58594	3.7519	1.5027
ARHGEF4	1.73434	3.31663	0	0	0	0	0	0.721555	2.0051	1.84024	0	0	0	1.57992	3.53591	1.55308	2.71277	0	3.26553	1.86056	0.855668	0.839734	0	1.84026	0	2.87158	0	1.77412	1.84534	0.993575	0	0.846469	1.37845	0	3.7145	1.03961	3.17803	1.71184	2.0625	0	2.04072	0.778487	1.94933	0	0	0	0	1.80505	0
ARHGEF40	0	0	4.25568	3.38466	3.83914	3.91429	0	0	0	3.60679	4.50488	5.89295	2.84003	3.1632	3.38145	2.76624	2.11553	3.00684	2.65593	3.15291	1.38912	3.59169	2.145	3.12801	3.12796	4.41685	0	0	1.44833	3.38067	2.04496	3.94164	2.32185	5.49471	1.556	1.63753	2.71668	3.06975	3.32218	2.58306	0	1.94909	1.94933	1.87298	4.18211	4.06919	4.87521	6.19649	2.22263
ARHGEF5	0	0	0	0	1.65401	0.954923	0	0.721555	1.32601	0	0	1.20056	2.27805	1.99433	0	0	0	0	0	1.4617	1.38912	3.01925	0	0	1.78443	2.47599	0	0	2.62918	1.57639	2.85862	0	3.4059	2.16965	0	0	0	0.649796	1.37214	1.52207	2.04072	1.28135	0	0.736145	0.549506	0	2.76522	1.80505	0
ARHGEF6	6.25996	6.60952	3.04281	5.11811	5.67925	6.90913	7.30389	7.47181	7.71757	8.00275	7.22975	6.32546	5.81873	6.66493	7.6982	7.96519	6.19427	6.82792	7.90855	8.18656	6.67525	6.45729	7.44177	7.74955	6.42897	6.18213	7.79889	7.70837	6.21876	6.57222	5.34354	6.49804	5.74943	6.66924	8.05453	8.0637	6.22294	6.37379	5.98829	6.00057	7.91552	7.25408	7.36289	7.19108	7.31783	7.6337	5.52668	5.86719	5.73501
ARHGEF7	5.11876	7.58171	6.57187	7.24042	7.10386	7.38466	6.48366	7.49275	6.00669	6.73306	9.14769	8.89535	8.17491	8.88119	5.81633	6.23177	9.37583	8.95966	6.24599	6.42768	6.97359	8.57011	6.37765	7.1851	6.26284	6.9729	6.84011	5.94269	8.16124	7.23987	7.78046	9.11395	8.26762	8.91642	5.82746	6.23696	7.00644	8.70749	7.97722	8.00475	5.98391	6.46386	6.9382	8.71563	7.37938	7.57314	9.48412	10.0031	8.79985
ARHGEF9	2.76939	4.76078	4.11205	3.50384	3.88179	3.30969	4.97915	2.90488	4.00637	4.72119	5.5328	3.66501	4.44567	4.57771	4.89978	4.34656	4.31395	2.38482	4.78202	3.99202	4.23351	3.7693	4.03591	4.25288	4.30332	4.09994	5.01099	4.25944	3.39356	3.51181	3.22306	2.53321	4.01783	4.2627	3.60373	4.43199	3.60254	3.56193	4.72338	3.18779	4.82821	3.63753	3.33097	3.83939	4.28861	4.20313	6.37197	3.08462	3.05916
ARID1A	6.50145	7.28637	5.92453	7.55872	7.54641	7.79449	6.86428	6.95015	7.28752	7.29583	7.22975	8.0685	6.86427	7.81901	7.1289	7.5042	6.83717	7.84824	7.2301	7.32772	7.61554	7.68879	7.22783	7.88172	6.9643	7.39312	7.58451	7.89597	8.26624	7.13696	6.96604	7.70945	6.90919	7.72552	7.48796	7.52066	6.79744	7.56035	6.98896	6.45513	7.29209	7.7993	7.04106	7.94632	6.74364	7.27151	6.25514	7.37183	7.60331
ARID1B	6.77874	7.73736	5.47397	6.8652	5.98334	5.85244	7.01601	6.68491	6.65058	6.87198	7.18367	8.01157	6.0709	6.96977	6.62563	7.00031	6.52537	7.0279	6.81189	6.683	6.64055	6.54531	7.16039	7.25988	6.3804	6.61304	7.28755	7.22736	6.73422	6.58717	6.16732	6.72179	6.0916	6.84639	6.71163	6.91669	6.59051	6.7695	5.82271	6.12187	6.95808	7.05116	6.78439	6.78369	6.23215	6.80093	5.76753	6.69029	6.64416
ARID2	7.53931	8.21519	5.14546	7.88668	7.16125	7.2264	7.89888	7.50826	7.33543	7.03226	7.73689	8.04032	6.87377	7.4271	7.31645	7.436	7.49103	7.0279	7.57414	7.35116	7.9348	7.59173	8.06603	7.70564	7.17829	6.7744	7.13809	7.47315	6.83598	7.21603	7.10359	6.77532	6.82008	6.39711	7.43636	7.29681	7.66893	7.37004	7.55802	7.18756	7.91179	7.75221	7.60126	7.46557	7.38739	7.36022	6.78826	7.00242	7.31847
ARID3A	1.11346	2.17229	4.25568	3.55994	3.5528	3.72249	2.17758	2.29094	1.32601	1.84024	2.51558	5.11917	3.55834	4.38511	3.38145	2.07863	2.44484	3.00684	2.65593	1.86056	2.73708	2.8714	4.17909	4.15177	2.98678	3.23648	2.57519	3.24353	0.898757	1.79817	4.64217	4.89392	3.4059	3.60848	3.41979	0.611488	2.03437	2.61365	3.72015	4.39014	2.97304	2.40381	0	0.736145	2.99164	4.28598	2.62158	4.5515	3.05916
ARID3B	3.19306	4.46233	5.06972	4.06529	4.62164	4.69319	3.79921	2.63033	4.07248	3.44528	2.92706	3.93369	3.89344	3.69345	3.67542	3.79662	4.0493	3.91418	3.9618	3.82349	4.70584	4.87921	3.87693	5.11061	4.04299	4.44037	4.79604	4.78782	3.89058	4.41399	4.14366	4.38904	4.08737	3.97236	3.86618	3.77273	4.50303	4.1754	2.97887	3.94038	3.37066	3.46135	4.29298	4.29573	4.18211	4.7325	5.16153	5.59675	4.34014
ARID4A	9.12361	7.85859	8.45276	8.50932	8.38654	8.86858	8.54293	8.34066	8.65872	8.40727	9.09639	8.94939	8.68991	8.22607	8.39754	8.37972	8.74415	8.595	8.25063	8.20383	8.99959	8.69906	8.70942	8.01723	8.15898	7.45504	8.22671	8.22254	8.54862	8.69624	8.61407	8.14733	8.72577	8.34749	8.41179	8.39759	8.62522	8.59948	8.74076	8.16389	8.11993	8.08044	8.56521	8.51759	8.03341	7.66886	8.18451	8.34551	8.63995
ARID4B	9.72715	8.8938	8.36042	9.22134	9.25449	9.51307	9.28801	9.10843	9.34385	9.06857	10.701	10.5797	9.97539	10.1786	9.23971	9.12276	9.65371	9.601	9.02416	8.8881	9.70543	9.63278	9.76841	9.35584	8.66977	8.34121	9.0784	9.08841	9.79291	9.7286	9.82112	9.49042	10.0467	9.69748	9.08312	8.7905	9.85809	9.72626	9.92186	9.42634	9.09943	9.19334	9.7192	9.94291	8.95181	8.81231	9.78525	10.0581	9.6742
ARID5A	5.38293	7.88023	8.38407	7.81358	7.35912	6.62354	7.78568	7.53375	7.22349	7.19356	7.7496	7.60322	8.59828	7.78037	7.37392	6.83904	7.78069	7.32246	7.38687	6.58095	8.69875	8.64601	6.64768	6.26926	6.60234	6.80189	6.50409	6.27127	7.846	8.27948	8.19898	8.0333	8.43035	8.02201	7.42826	6.92298	8.88159	8.5587	8.64668	8.70033	7.81535	7.59028	8.33738	8.29104	7.84846	7.38862	8.55695	8.07893	8.01989
ARID5B	8.19798	5.12535	8.91446	6.24993	8.2385	7.33939	8.55198	5.63436	8.41298	6.74468	8.7367	8.71989	9.46111	9.00925	8.57063	5.5871	8.43237	8.06089	8.32706	4.34323	7.6333	4.00042	8.56695	5.91546	6.85174	6.62847	4.60345	7.4633	5.72431	8.20633	9.0819	8.06374	9.4131	8.41708	8.35307	4.77567	7.66012	4.76402	9.3234	8.85997	8.2107	5.88122	7.8027	5.91287	7.93846	7.24587	8.13577	8.81376	9.43719
ARIH1	7.80255	8.16905	7.22342	7.57583	7.42188	7.9962	7.33571	6.78169	7.50061	7.43859	9.49952	9.17677	8.17491	8.63269	6.58197	7.46788	8.08221	8.34318	6.69678	6.65816	7.81544	8.24538	7.91053	7.76675	6.66161	7.17567	7.18801	7.44337	8.18286	8.05326	8.15218	7.52796	8.34419	7.82683	6.86359	6.56916	7.53082	7.84013	8.56633	7.7231	7.55359	7.47319	7.80885	8.09423	6.79874	7.08165	8.04718	8.49264	8.4713
ARIH2	8.2513	7.74786	8.05145	7.4367	7.78419	7.57064	7.55882	7.64083	7.5823	7.35388	7.99346	7.78405	7.95078	7.53163	7.18835	7.27715	8.04628	7.43235	7.61373	7.94606	8.15976	8.297	7.30793	7.80887	7.36817	7.68408	7.43127	7.65739	7.82965	7.97301	7.87316	7.9977	7.7454	7.81343	7.42011	7.4614	8.16234	8.15721	8.22201	8.00475	7.67289	7.7134	8.02769	8.23795	7.43454	7.70318	7.35758	7.37183	7.33495
ARIH2OS	5.62326	4.27175	3.3293	1.8869	3.79519	3.00694	4.21876	4.8205	4.69303	4.91876	5.16652	5.5373	4.0357	3.69345	3.53591	5.08259	2.11553	4.04296	5.22708	5.20803	4.10366	3.7693	4.73725	3.32663	4.1126	3.52746	4.19835	4.06454	3.89058	4.0323	2.85862	4.33301	3.94476	3.33596	4.68593	3.93088	3.87029	4.38634	3.83166	3.6844	4.20486	4.66228	4.39463	4.34382	3.70633	3.50368	5.28587	5.3544	5.43214
ARL1	6.13415	6.9331	8.415	7.29928	6.49008	6.4013	6.34461	6.70299	5.80757	6.16065	4.6744	4.35575	6.1974	6.12182	6.64274	6.25631	5.27722	7.01225	6.54119	5.81407	6.73129	6.55746	5.06686	6.5332	7.2611	7.36575	6.70262	5.82444	7.08593	6.97591	7.00168	5.68032	6.0916	6.56646	6.31443	6.97233	6.59051	6.78447	6.15837	6.79215	6.55171	6.20875	5.98836	5.48985	6.75606	7.27151	1.19444	6.09485	7.17938
ARL10	0	0.474783	2.20804	0.535789	3.44315	4.12295	0	1.84633	0	3.19726	2.51558	2.90525	3.24344	4.08034	2.90247	2.46302	3.94908	5.38613	2.65593	2.83595	0.855668	1.36706	4.99125	3.65689	3.31678	3.84191	3.44877	2.21115	1.44833	2.68955	2.85862	3.7834	3.4059	4.09559	3.13118	2.23107	0	1.43661	1.04196	2.85601	3.68203	3.55213	0.966418	1.87298	3.29398	4.40196	1.19444	4.2064	3.96991
ARL11	0	0	0	0	0	0	0.834388	0	0	2.00389	0	0	0	0	0	0	2.44484	0	0	0	0	0	0	1.19559	1.15213	0	0.581061	0	0	0.993575	0	0	0	1.92574	0	0	0	0	0	2.24613	1.16723	0.778487	0.562662	0	0	0	0	0	0
ARL13B	4.76458	4.76078	4.11205	6.14382	5.14377	5.84068	4.74644	4.52761	3.93709	4.40704	6.08745	6.22887	4.91942	5.69302	4.22224	5.18843	4.31395	5.06069	4.0796	4.14291	2.08352	2.0562	5.33499	3.65689	4.47174	4.75365	3.68961	4.58453	2.62918	4.47955	6.3068	5.48849	5.38533	6.40904	4.79078	4.50088	3.17803	2.14198	5.54035	5.6524	4.54994	3.93608	3.84356	2.32029	4.80157	4.84607	6.23059	4.5515	5.04833
ARL14EP	7.87228	7.56399	7.52226	7.17008	6.83209	6.82804	7.173	7.55382	7.68095	7.73211	5.04807	6.09827	6.1668	6.50031	7.27865	7.63163	5.95684	6.77327	7.0542	7.90968	6.62879	6.97471	6.76583	7.51525	6.86693	6.97693	7.62495	6.85754	7.33797	7.17209	6.20856	6.84709	6.18972	6.62901	7.01195	7.68879	7.40468	6.74675	6.65175	7.25394	7.06262	7.15619	6.50262	6.72134	7.13006	7.35543	6.01756	5.86719	5.49215
ARL14EPL	0	0	0	0	2.28236	2.62331	0	0	1.32601	0	0	3.50923	0	0	0	0.717922	0	3.44005	0	0.908553	0	3.38911	0	0	1.60282	3.00374	0	0	3.80394	0	0	0.846469	0	0	0	1.03961	1.16258	1.71184	1.64065	1.16866	0	0	1.28154	3.54244	0.549506	0.626996	0	0	0
ARL15	7.04976	6.19172	5.35139	4.10354	3.38504	3.23975	6.12749	6.94256	6.07278	6.21178	6.0261	4.52801	3.96632	4.99267	6.18659	6.12918	5.27722	3.91418	5.60652	6.0035	3.71633	4.1362	3.69825	4.34736	6.25516	5.25588	5.97713	5.22128	4.04965	4.51125	5.51774	4.33301	4.27789	3.33596	6.10671	6.28658	5.6054	5.50391	4.63391	4.39014	6.26667	5.67449	5.81586	5.2834	5.71309	5.6436	5.44369	1.80505	2.22263
ARL16	6.54704	7.28276	6.23304	7.04791	6.48317	6.03903	6.26605	5.79474	6.98688	6.58579	4.24256	4.1601	5.27546	4.7476	4.95559	5.46605	6.43562	5.56836	6.31967	6.23953	6.51845	5.75252	5.80134	4.81239	6.94057	6.72259	6.83385	6.20181	5.15293	5.15741	6.41648	6.40599	6.59981	5.53881	7.20455	7.01417	6.19881	5.84111	6.56566	5.97217	6.24314	6.23638	6.18088	5.86423	6.76224	6.0749	6.3379	4.69734	5.89915
ARL17A	1.73434	0.831406	0	0	0.894397	0.555068	1.90337	1.55919	1.32601	0.89548	0	0	0	0	0	0	0	1.2676	0	0	0	0	0	0	1.94572	0.767294	0.994143	1.14415	0.898757	0	0	1.3764	0	1.63203	1.96738	1.63753	0	0	0.613074	0	0.698575	1.28135	0.966418	0.736145	0	0.626996	2.46204	2.58227	0
ARL17B	1.11346	0.474783	0	2.67735	2.14904	3.23975	1.90337	1.55919	0.81027	2.00389	0	1.20056	0.823785	0.99622	1.9797	0.717922	2.11553	1.93176	2.31524	1.86056	0.855668	0	2.145	2.28426	2.22257	2.72609	0.581061	1.77412	3.13424	1.57639	0	0.846469	2.32185	2.37822	1.556	0.611488	2.71668	2.3169	1.64065	1.80573	2.42232	0	1.54001	0.736145	1.51316	1.0626	0	3.4565	0
ARL2	5.92902	5.94941	5.53157	6.22413	5.37034	5.61065	5.7406	5.74323	5.35535	5.75232	3.9217	3.13582	4.22582	4.7476	5.55239	5.6625	4.5375	4.55591	5.60652	5.67237	3.18523	3.01925	4.5391	5.52867	6.04866	5.86342	5.84645	5.88478	1.84534	4.07534	4.37864	5.23696	4.81752	4.15347	5.51187	5.8182	3.67428	3.92824	4.83465	5.16771	5.39614	4.66228	4.18362	4.47917	5.68736	6.16521	4.74261	3.4565	3.79036
ARL2BP	3.72446	3.8329	1.49069	3.32116	4.00266	2.82784	3.32274	4.35535	2.96011	3.50115	0.958771	0	3.12109	2.57866	3.74042	3.41578	3.30587	2.38482	3.05154	3.52681	4.03407	3.49395	1.43907	2.62328	3.43019	3.38929	3.44877	2.54612	2.98471	3.51181	3.22306	3.40288	3.51087	3.52324	3.76685	3.97997	4.09604	4.1754	3.07266	3.18779	3.37066	3.02739	3.84356	3.27118	3.75668	3.01373	2.89585	2.58227	0.938745
ARL3	4.45586	5.29247	6.30086	6.83141	6.05031	6.60279	5.0319	6.15152	4.92543	5.23111	4.44363	4.8209	4.99103	6.40191	4.54692	6.06115	4.66934	6.12871	4.28975	5.51523	3.88393	5.54855	5.06686	5.75236	6.16792	6.61304	5.78289	4.96596	2.98471	3.89487	4.96458	6.52329	5.17782	6.10608	4.45016	5.76318	3.44739	3.92824	5.08023	5.83696	4.79622	4.85289	4.45862	4.43545	5.3198	6.33046	6.27927	5.43979	4.6345
ARL4A	7.2615	7.28996	6.57187	7.21445	6.84292	7.2082	6.03575	6.90399	6.98688	7.36145	7.45595	7.72331	7.78942	7.71356	6.49987	7.19064	7.05775	7.59873	6.66885	6.87851	6.42639	6.92869	5.96839	5.97586	6.90176	6.66885	6.55063	6.1779	7.50519	6.9645	7.15725	7.69285	7.41437	7.52085	6.29673	6.5285	6.71479	7.27784	6.98294	6.95339	6.21921	6.2635	6.33374	7.31084	6.14032	6.44305	7.91478	7.03022	6.43075
ARL4C	8.94779	9.63027	4.61666	8.84887	8.62017	9.05449	9.06254	9.71442	9.29795	9.41971	9.2915	9.34174	8.98999	9.36748	8.60594	9.42433	9.06765	9.2932	8.89554	9.53737	9.14078	9.73792	9.75418	10.0184	8.51928	8.55558	9.69045	9.69267	10.3126	9.31469	9.01952	9.24686	8.85352	9.1333	9.07406	9.26785	9.52253	9.84525	8.5623	8.35748	9.59274	10.1948	9.30174	9.939	8.26411	8.65171	9.44997	9.62886	9.03487
ARL4D	4.41709	1.89839	2.20804	3.50384	4.00266	1.74252	1.90337	1.84633	2.25329	2.89757	5.69925	6.30191	5.0922	3.89983	3.29754	2.46302	0	3.77277	3.76484	3.00312	2.90242	2.0562	0	2.89761	3.05909	3.84191	2.7973	2.21115	3.89058	3.44773	3.22306	2.06777	3.7865	3.76521	0.978333	2.8746	3.27351	3.06975	4.91281	5.09054	3.37066	2.58672	4.14525	3.62261	0	1.89597	4.77692	0	3.88293
ARL5A	8.10653	7.52484	7.70859	6.85962	6.91656	6.89782	7.31812	7.43981	7.4393	7.41333	7.4325	7.49317	6.96552	6.50031	7.11671	7.53462	7.20626	6.86323	7.34042	7.41187	7.1648	7.1373	6.76583	7.15928	6.87196	7.06655	7.67482	7.65739	7.10417	7.15714	7.20898	7.04316	6.57582	7.01199	7.00106	7.14905	7.13913	7.22395	6.97688	7.29465	7.56313	7.38333	7.37952	7.24272	7.30096	7.01643	5.58594	6.82335	6.384
ARL5B	6.58251	6.14482	7.24079	4.60799	6.21782	4.66678	6.2879	6.09786	6.21127	6.15195	8.95267	8.02602	6.79593	7.63632	6.19821	6.00431	6.03226	6.12871	5.64525	5.85837	5.96646	6.41785	6.9368	6.77336	5.62904	5.99629	5.49632	5.9708	6.74589	6.90609	6.24866	6.88655	5.98631	5.90172	6.01228	6.14311	5.79434	6.47876	6.71129	6.96784	5.95523	6.60836	6.6262	6.23956	6.16849	6.84941	6.11465	5.92756	5.30408
ARL6	3.7866	0.474783	0	3.11195	3.44315	4.04307	3.95302	3.42417	0.81027	4.34732	1.52972	1.20056	1.34488	2.99338	3.38145	2.28359	3.94908	3.00684	3.36168	2.42916	1.38912	1.75239	0	0	4.07822	3.84191	1.99121	1.77412	1.84534	3.15848	1.03013	3.28969	0	2.72216	3.13118	1.36933	1.16258	2.14198	3.2437	3.81806	1.80389	3.36447	1.75914	0	3.89797	3.3581	0	0	1.90711
ARL6IP1	8.5909	7.93868	9.36616	8.6157	8.57864	8.13271	8.45552	8.28471	8.56997	7.89998	8.47115	8.49955	9.0052	8.76723	8.03259	7.74438	9.04961	8.46312	8.32408	8.05951	8.3861	8.28974	7.01525	7.31937	8.21544	7.76314	7.74654	8.36173	7.90443	8.25629	9.30984	8.369	8.82581	8.43761	8.05978	7.90754	8.4498	8.39523	8.78818	8.54991	8.37129	8.11435	8.36687	8.43397	8.1225	7.77306	8.27731	8.67097	8.54752
ARL6IP4	1.11346	1.89839	0	1.69985	1.65401	0.954923	1.12078	0.721555	0	1.19556	0	0	0.823785	0	1.9797	0.717922	1.07804	0	2.31524	0.908553	0	0.839734	0	0	1.60282	1.03781	0.994143	0	0	0	1.03013	0	2.07031	0	1.556	0.611488	0.695357	0	0	0.699563	1.5204	0.778487	0	0	2.3708	0.626996	2.89585	0	0
ARL6IP5	9.68495	8.60851	8.17407	8.7973	8.93315	9.06338	8.91938	8.97712	9.32193	8.60986	9.16914	9.06581	9.03304	9.19701	9.25647	8.9473	9.07658	8.711	9.24195	9.04007	8.68463	8.16826	9.73113	9.24975	9.09328	8.66068	8.79081	9.64113	7.86752	8.25863	9.02531	8.75212	8.63289	8.32877	9.18041	8.82785	8.33552	8.0467	8.50036	8.50105	9.4159	8.93115	8.6533	8.16955	8.98123	8.88554	8.69791	8.39979	8.91941
ARL6IP6	7.07488	6.30982	5.64029	7.11029	7.01564	6.71659	5.75112	6.16463	6.13598	5.83073	5.20394	5.06425	6.0709	5.94675	6.0001	6.00431	6.23741	6.36878	6.37832	5.90135	5.40223	5.09459	2.61692	5.31148	7.03772	6.49447	6.38072	5.62662	5.67634	5.43036	6.36268	6.76477	5.8124	6.46725	6.20485	6.47813	5.36645	5.60856	6.83019	6.37061	6.26667	6.52116	5.34306	4.64189	6.94161	5.99095	5.10863	6.42307	5.78384
ARL8A	0	3.98267	4.11205	5.53677	4.62164	4.40444	2.29734	2.90488	3.32804	2.7206	3.24685	3.50923	4.44567	3.45255	3.38145	3.86206	4.23101	3.77277	3.69272	3.15291	3.80256	4.1362	3.69825	3.50119	3.67995	4.12918	4.15884	3.0463	2.62918	3.23641	4.91561	4.33301	4.93536	4.63193	3.13118	3.71591	4.3797	3.92824	4.53851	4.5524	4.10395	4.39433	4.221	3.90498	3.98502	4.43864	4.67144	3.4565	4.6345
ARL8B	8.22629	7.97041	9.49842	7.73352	7.96861	7.91438	7.44023	7.687	7.3621	7.23534	7.16482	7.11498	7.90979	7.98114	6.87035	6.78944	7.89286	7.60917	7.0542	6.85684	7.14017	6.93801	7.56424	7.21046	7.0687	7.39613	6.77627	7.57738	7.13999	7.53022	7.85379	7.87063	7.71826	7.73976	6.95668	7.30647	7.58301	7.37499	7.83391	7.78563	7.2276	7.13432	7.48315	7.26162	7.1954	7.31162	6.71937	7.53595	7.08511
ARMC1	6.83129	6.42554	6.16188	5.94753	6.20107	6.77339	6.80489	6.62925	6.65058	6.25304	5.4101	5.76102	6.9566	5.12193	5.98676	6.32754	6.23741	5.84056	5.58676	6.67064	6.62879	5.57269	6.43585	4.81239	6.74069	6.67877	5.87111	6.53872	5.40919	6.37959	5.41577	6.07129	6.0916	6.24568	6.51905	6.34395	5.77815	6.14935	6.54126	6.5638	6.67115	4.9891	5.91042	5.79673	6.08228	5.77848	6.26726	4.69734	6.08599
ARMC10	4.88309	5.4551	5.9669	6.27528	5.61749	6.01829	5.36911	5.17168	4.85205	5.81979	3.38357	3.50923	4.63641	4.94687	5.39978	5.83538	5.39619	5.52492	4.18849	4.77161	3.42158	3.68323	4.17909	4.51957	5.38361	5.8547	4.79604	4.84967	3.50761	3.94215	5.34354	4.96936	4.39222	4.78625	5.4651	5.76318	3.36307	2.96852	5.32855	5.46129	5.57645	5.20032	4.02359	2.66124	5.50793	5.56283	4.55764	3.7519	4.87886
ARMC12	0	3.66577	0	2.77538	0	0.555068	1.5645	0	1.32601	0	0.958771	5.76102	2.49064	0	2.65522	0.717922	0	0	0	0.908553	0	0	2.97193	0	0	0	0	1.14415	0	0.580682	0	1.76311	1.37845	0.765389	1.556	0	0	1.09619	0.613074	1.52207	0	0	0	1.58359	0	0	0	0	3.20972
ARMC2	5.67346	3.31663	4.50607	5.11811	3.26128	5.36997	4.46882	4.10634	4.13569	3.05519	4.37967	3.80559	2.49064	0	4.0788	3.86206	1.07804	1.93176	4.74684	4.5191	3.42158	1.75239	4.42879	2.62328	3.93182	4.0701	4.07642	4.34784	2.98471	4.15776	3.37571	3.7834	1.76546	3.83761	4.00341	3.59509	5.10607	3.56193	1.86694	3.61261	4.69577	3.46135	4.95654	3.45757	4.51023	4.50931	3.3248	3.08462	1.90711
ARMC5	0	0.831406	2.20804	3.98561	2.14904	2.09918	2.60648	1.20033	2.46499	1.65561	3.72982	3.50923	2.84003	4.08034	2.18045	2.07863	1.07804	3.61598	3.05154	3.2886	2.08352	4.37455	3.49426	2.62328	1.78443	2.56426	3.23743	3.0463	6.72246	4.11714	3.37571	3.50782	3.03553	4.03529	3.35287	2.38479	2.84656	5.26868	2.77076	3.99786	2.97304	3.71816	2.84818	5.0424	0.946484	2.80484	0	3.7519	4.34014
ARMC6	2.49942	2.6008	4.90515	3.94406	3.70306	3.91429	3.00861	4.30887	1.70515	3.19726	1.52972	0	2.67589	3.69345	4.61783	3.72808	2.44484	2.38482	4.51557	4.14291	2.90242	3.59169	2.145	3.65689	3.05909	4.82685	4.38114	4.50987	2.15634	1.57639	3.96263	4.08422	4.73326	4.2627	4.51281	4.59841	2.23747	0.649796	4.98695	4.51352	3.93798	4.77964	2.40407	3.27118	4.02665	3.3581	4.39044	4.5515	0.938745
ARMC7	4.5304	1.89839	0	3.66597	2.80979	2.62331	3.62702	1.20033	2.0051	1.84024	1.52972	0	3.24344	0	0	3.79662	3.13391	3.23964	1.86839	2.83595	0.855668	0.839734	2.61692	1.84026	3.76888	3.43683	2.98973	4.43113	2.15634	0.580682	3.51375	3.7834	2.88744	4.15347	1.29589	2.76684	1.7979	0.649796	2.23469	1.52207	2.97304	2.58672	0.562662	2.32029	2.0858	3.86875	2.46204	1.80505	4.83318
ARMC8	9.35912	8.35912	7.07636	8.14687	8.12325	7.59535	8.30468	8.45446	8.2618	8.22848	7.4325	6.48033	7.90979	6.72042	8.13284	8.0693	7.65907	7.55621	8.37968	8.44805	8.78865	8.57907	7.22783	7.19783	8.51928	7.69145	7.48817	7.72497	8.09437	8.76523	7.86028	7.6303	7.87887	7.05818	8.1925	8.26029	8.77141	8.54558	7.62921	7.59857	8.10695	7.69857	8.71027	8.54356	8.17436	7.82247	7.54344	6.5046	7.10446
ARMC9	0	0	5.9669	1.69985	0	2.09918	0	0	0	0	3.24685	1.20056	0	0.99622	0	0	0	0	0	1.4617	0	0	0	0	2.98678	3.57073	0	0	0	0	0	1.3764	0	0	0	1.03961	0.695357	2.4729	0	1.52207	0	0	0	0.736145	2.905	0	0	0	0
ARMCX1	0	4.0856	2.68498	2.77538	1.83855	0	1.5645	0	0	1.65561	0	4.9477	2.27805	4.85067	0	0	2.44484	1.2676	0	0	0	2.0562	4.91145	0	2.34333	3.91088	0	0	0	2.31163	0	1.76311	2.32185	2.72216	1.96738	0	0	0	0.613074	1.52207	0	0	0	0	0	0	0	0	0
ARMCX2	0	0	5.41398	3.18511	0.515426	1.93185	0	2.47059	0	4.37749	0	2.90525	2.67589	2.99338	0	2.07863	0	0	0	2.64685	0	2.0562	2.97193	2.28426	1.395	3.61273	0	1.14415	0	0	0	2.31918	2.72238	2.56042	0	2.76684	0	0	1.64065	3.94038	0	1.65351	0	0	0.946484	0	0	5.26364	0
ARMCX3	5.60613	5.66911	8.8309	6.54914	6.56396	6.58174	6.44528	6.37101	5.76822	4.99857	7.79934	7.8905	7.29047	7.2213	5.11116	5.52785	7.16217	6.55308	4.71078	6.20564	5.67793	3.92742	4.03591	6.03384	6.30062	6.04312	6.03284	4.25944	5.92238	5.21628	7.61392	7.01673	7.35921	7.11026	6.13686	5.83163	4.94137	5.06307	8.00425	7.55136	5.4382	5.14306	5.10389	5.15451	6.04225	6.23984	7.36887	6.65502	7.44532
ARMCX4	4.29413	0	2.20804	4.21254	1.19424	0	4.44309	3.73663	3.62095	4.8981	3.62338	4.1601	1.72689	3.31512	4.39369	3.41578	0	3.77277	4.0219	3.63263	1.7777	3.85052	2.145	3.32663	0	3.69324	2.89672	4.16528	0.898757	4.68806	0	0	1.37845	3.60848	4.31605	3.39246	4.88201	2.74189	0.613074	2.72598	3.37066	2.58672	0.562662	1.58359	4.48058	1.0626	0	1.80505	4.87886
ARMCX5	7.00471	3.75175	3.95251	0	1.19424	4.33905	4.848	5.51659	5.98968	4.95921	3.50845	3.93369	4.54419	2.31587	5.33811	3.32587	2.44484	3.23964	4.88269	4.21282	4.40871	5.33935	4.73725	3.79741	4.38999	4.24054	4.51234	3.417	3.89058	5.1773	2.36984	3.86469	2.72238	3.68897	5.95703	5.16338	5.29996	6.16087	3.07266	4.43245	3.7504	4.95624	4.84124	5.20746	4.14478	2.80484	4.96722	3.4565	0.938745
ARMCX6	4.5304	3.42529	4.81525	4.10354	5.30916	4.69319	4.6597	4.35535	4.13569	4.00486	2.51558	4.1601	4.72309	4.63659	4.12822	3.79662	4.731	2.38482	4.59685	4.62547	5.31689	4.42846	3.49426	4.6734	5.35516	4.94665	4.11822	4.16528	4.38423	5.23539	3.96263	4.77279	4.39222	4.5481	4.45016	3.65676	5.23027	4.67043	5.25043	4.7987	4.76351	4.12537	4.84124	4.39036	4.67638	4.40196	5.05372	3.4565	3.58524
ARMT1	6.65926	6.02906	5.21742	6.30841	5.19541	5.92109	5.01453	5.38834	5.02895	5.74076	1.52972	2.90525	6.18218	5.24056	4.98271	4.4776	3.94908	1.2676	4.38436	4.46283	3.42158	3.27604	1.43907	3.79741	6.32282	5.61742	4.31078	3.83912	3.13424	5.27286	4.75783	5.10936	4.64376	5.16958	5.72533	5.73486	4.09604	3.33673	5.66603	6.37061	4.20486	5.17198	3.93638	4.02782	6.09212	5.52922	0	1.80505	3.05916
ARNT	4.99261	5.27805	1.49069	4.80653	5.22883	5.66503	5.54879	5.29604	4.31023	5.23111	5.08864	3.93369	5.51294	4.31474	5.91818	5.16269	5.31798	4.86552	5.20132	5.9635	5.55909	5.1913	4.91145	5.78649	6.30062	5.90627	5.31049	5.1245	4.65563	4.76895	4.91561	5.43626	6.10842	5.83254	5.71204	4.88279	4.50303	4.30562	5.93934	3.88052	5.96964	4.88817	5.32601	5.18123	5.76321	6.29089	3.3248	4.95107	5.92115
ARNTL	7.08109	8.27631	6.42763	8.08847	7.66104	7.93389	7.29312	7.89796	7.34883	7.96599	8.36366	8.48394	7.90979	8.04774	6.97534	7.865	7.95878	8.35563	7.37539	7.91494	8.78601	9.1296	7.79298	8.01723	7.31008	7.84251	7.97983	7.54035	9.05233	8.42595	7.32605	8.01115	6.57582	7.51535	7.27403	7.86245	8.29627	8.5717	7.57013	7.24803	7.55837	8.32853	8.21766	8.61878	7.13958	7.92297	7.68115	8.194	7.31847
ARNTL2	0	0	4.61666	1.23217	0	1.74252	2.51061	0	0	0	0	0	0	1.99433	0.66796	1.19511	0	0	1.57939	0	0	0	0	3.12801	0.493106	4.15784	0	0	0	0.580682	0	2.53321	0	1.26283	0	0	0	0	0	1.16866	0	1.65351	1.54001	1.22122	1.25747	2.80484	0	4.2064	0
ARPC1A	6.51986	6.4124	6.59906	6.50695	6.67726	6.72941	6.58128	6.09786	6.08884	6.05262	5.44176	5.57708	6.31369	5.24056	6.28792	5.91463	6.83717	5.33674	6.52051	6.30501	6.69792	5.6654	5.13871	4.51957	6.15972	6.19601	6.44783	5.85492	6.13251	6.43021	5.8915	6.48524	6.56367	6.17757	6.39148	6.25702	6.69768	6.42245	6.73299	6.40289	6.08003	5.61256	6.7592	6.25222	6.4157	6.22942	6.23059	4.38924	6.31922
ARPC1B	8.46828	7.66718	7.13328	7.87843	7.81202	7.75743	7.95231	8.32906	8.15905	8.00999	7.13608	6.71237	7.61339	7.35003	8.35407	8.38251	7.3409	7.44406	8.39964	8.39264	6.17482	6.90987	7.87941	8.18654	7.81969	7.79313	8.30345	8.52703	6.11462	7.16712	7.40801	8.07232	7.44781	7.90051	8.33151	8.26525	7.08092	7.21293	7.19068	8.03596	8.12316	8.16916	7.59059	7.71906	8.10803	8.22808	7.63513	7.90968	7.84108
ARPC2	9.93093	9.14088	9.61957	9.32917	9.30825	9.22482	9.40512	9.76156	9.83651	9.28595	9.71733	9.67071	9.76805	9.56798	9.54504	9.59041	9.90009	9.94797	9.72918	9.69071	10.0608	9.87648	9.91883	9.91425	9.24437	9.01507	9.39236	10.2012	9.71492	9.56268	10.0847	9.64222	9.70622	9.55039	9.46221	9.42787	9.78503	9.57412	9.38182	9.52128	9.70682	9.66185	9.71838	9.85749	9.4647	9.47777	9.73814	10.2238	9.89727
ARPC3	7.70937	7.17794	7.01711	7.35583	7.27362	7.33939	7.6204	7.64552	7.70199	7.23534	6.97226	6.62017	7.39317	7.27788	7.5833	7.49392	7.41792	7.55621	7.41515	7.40442	7.17291	6.82197	7.49748	7.52539	7.3646	6.89419	7.26911	7.84372	7.18353	7.35789	7.58288	7.31309	7.6452	7.44756	7.37022	7.14368	7.49659	7.10378	7.01282	7.26569	7.6327	7.43792	7.24988	7.103	7.35098	7.40724	7.13098	7.03022	7.11404
ARPC4	4.15969	5.38955	3.95251	5.29379	5.42904	5.81686	5.88141	6.07025	6.46615	5.83073	4.72676	5.22312	4.88223	5.31455	5.49703	5.97503	4.79014	6.00769	5.84145	5.74496	4.9521	5.36722	7.10766	6.64903	5.36945	5.72666	6.61043	6.4214	4.75134	4.82046	5.34354	5.40942	4.85788	6.07647	6.03381	6.05423	5.65943	4.88006	5.76768	5.57897	6.19489	6.40418	5.40933	5.3319	6.17776	6.7213	5.78449	6.33666	6.2857
ARPC5	9.18835	8.034	8.22733	8.38091	8.65594	8.40251	8.55198	8.30558	8.65063	8.12337	7.79934	6.58158	8.40207	7.64352	8.6489	8.37972	8.48254	8.05327	8.59529	8.5153	7.12351	6.5695	7.90023	7.92832	8.52567	8.1078	8.47009	9.10753	6.00238	7.0425	7.94814	7.9977	7.91757	8.01812	8.49755	8.21744	6.64509	6.09034	7.93102	8.27559	8.53044	8.32532	7.57984	6.68447	8.67906	8.49728	8.17811	7.05749	8.02498
ARPC5L	7.70133	7.25726	8.06127	7.14738	7.3053	7.56707	7.61177	7.73613	7.64338	7.32708	6.12695	7.20659	7.40633	7.18231	7.44389	7.46788	6.83717	7.30971	7.73539	7.60624	8.71274	8.78938	7.16039	7.57505	7.53593	7.28037	7.65721	8.31315	8.71515	8.34471	6.92951	7.26149	7.22679	7.01979	7.24664	7.4871	8.25006	8.51674	7.25211	7.45716	7.91924	7.99807	8.5153	8.50443	7.83388	7.83628	6.64702	6.97408	6.50545
ARPP19	7.80255	7.72146	8.39962	8.20739	8.01246	7.98556	7.8483	7.69605	7.42671	7.39132	7.97194	7.71442	8.05889	8.39333	7.15893	7.27715	8.50035	8.10581	7.02513	6.7898	7.52965	8.14832	7.38381	6.57285	7.93228	7.80903	7.17817	7.32859	8.43068	8.27256	8.36779	8.04206	8.10109	8.19391	7.25124	7.50817	8.15609	8.19411	8.28948	7.78971	7.40244	7.11955	7.88942	8.02586	7.73689	8.02297	8.09556	8.16921	8.59618
ARR3	0.661586	0	0	0	0	0	0	0	0	0	0.958771	1.20056	0	0	0	0	1.07804	0	0	0	0	0	0	1.19559	0	0.434068	0	0	0	0	0	0	1.37845	1.63203	1.29589	1.03961	1.7979	0	0	0	0	0	0	0	0.549506	0	0	0	0
ARRB1	0.661586	3.66577	2.68498	3.44548	2.4044	2.50903	2.78099	2.63033	3.86431	2.00389	0.958771	3.13582	1.34488	2.57866	4.78121	2.62258	3.45949	2.7291	4.0796	3.00312	1.38912	2.52063	2.145	3.92544	2.83027	3.00374	3.89594	4.06454	0.898757	2.57424	1.03013	1.76311	2.88744	1.92574	2.54867	4.59841	1.16258	0.649796	1.04196	2.04267	4.3877	4.81673	1.28154	3.05709	1.51316	1.66784	3.98354	0	0
ARRB2	4.76458	6.21462	0	6.11603	5.56611	4.81843	4.848	4.8205	5.09406	5.05565	5.00632	4.60699	4.84406	4.69316	5.6571	5.21371	5.1016	4.27044	5.46215	5.24187	5.42958	5.36722	6.31701	5.52867	4.98004	5.30794	5.39793	5.51651	5.04374	5.83284	5.64338	4.49496	5.54216	5.62317	5.75155	5.66153	5.96137	5.28981	5.36608	4.69825	5.8501	6.15183	5.88735	5.15451	5.23355	5.32887	5.91346	5.59675	5.49215
ARRDC1	3.72446	6.2884	6.00806	6.12535	6.52413	5.55414	5.79248	5.45389	5.98968	5.70553	5.67281	5.86108	6.02045	5.16257	6.63421	6.14241	4.84694	5.56836	6.75105	6.25618	3.88393	4.42846	5.45242	5.85241	6.62038	6.35295	6.36344	6.15358	3.80394	5.92985	5.75896	5.14233	5.59086	5.88474	6.5037	6.14311	5.58693	5.69031	6.30083	5.86812	6.18257	6.56542	5.66127	5.88063	6.8107	5.79271	6.29119	4.38924	5.85413
ARRDC2	6.93782	7.38721	5.06972	7.22316	7.52302	6.67082	7.02471	7.06648	6.96963	7.32708	7.68491	7.58383	7.51964	7.16241	6.84101	7.49392	7.32099	7.51239	7.33451	7.08834	7.7998	8.02253	7.14303	6.99387	6.76792	6.82887	7.21716	7.10588	7.23411	7.29098	7.34467	7.78969	7.21907	7.6217	7.2604	6.62424	8.09532	8.1045	7.30137	7.04486	7.55359	7.22679	7.88069	7.75062	6.94161	6.8897	7.10421	6.65502	5.89915
ARRDC3	8.47301	8.76661	8.9306	8.26968	7.65797	7.36014	8.28308	8.5043	8.74993	8.38702	6.36026	5.4964	7.01789	7.03688	8.38743	8.25433	8.25483	7.04337	8.59033	8.73614	8.31452	7.68879	7.0714	7.55539	6.82607	6.44301	8.15321	8.56441	7.47747	7.86369	6.95397	6.85705	7.19564	7.13202	8.00907	7.92958	7.95114	7.62415	7.65217	7.15002	7.96311	7.88037	8.29419	7.98095	6.31008	6.2502	5.78449	5.98551	6.19834
ARRDC4	0	0.474783	2.20804	0	0	0	2.40791	0	2.0051	0	0.958771	0	2.98739	3.31512	2.18045	0	0	2.38482	0	1.86056	0	0	2.61692	3.65689	0.859924	3.18172	0	3.417	0	1.57639	0	0.846469	0.847951	4.20912	0	0	2.03437	3.87329	1.04196	1.52207	0	0	0	3.54244	0	0	3.3248	3.99697	3.05916
ARRDC5	2.99672	2.4024	0	3.38466	3.26128	2.92017	3.83922	2.77413	3.93709	3.05519	3.09579	5.00715	0	3.80033	3.01183	3.32587	3.45949	1.93176	4.74684	3.82349	2.55031	3.01925	6.1532	5.11061	4.00688	4.26708	4.44823	4.43113	2.62918	3.23641	2.04496	2.53321	2.53597	3.68897	4.38466	4.50088	3.17803	3.87329	2.3885	2.42441	2.8538	3.86703	1.94933	3.05709	4.21849	3.19616	0	1.80505	1.5027
ARSA	2.64071	5.27805	6.99681	3.44548	3.49902	0.954923	4.05849	4.56764	3.78766	4.31651	3.9217	5.11917	3.46082	5.12193	5.00933	4.09764	3.59832	3.91418	4.81636	4.62547	4.61343	1.75239	6.00729	5.44568	4.90354	4.41685	5.07607	3.83912	3.89058	4.54226	3.51375	4.93213	4.44616	3.76521	4.57285	4.43199	3.67428	4.53536	4.50526	4.86198	4.29917	5.14306	4.66258	4.71684	4.96037	4.81851	3.86095	4.69734	5.54976
ARSB	3.28204	5.0762	5.41398	3.61393	3.74986	4.08356	4.21876	4.10634	2.0051	3.55494	4.96333	3.50923	3.12109	4.08034	3.46074	3.86206	2.71277	1.93176	4.13507	3.52681	4.10366	3.92742	2.145	3.12801	4.41776	3.87681	4.48064	3.57184	2.98471	1.99035	3.51375	4.01469	3.29269	2.37822	3.86618	3.77273	3.52705	3.75668	0.613074	2.85601	4.15529	3.46135	3.89072	3.96771	5.06397	3.81397	0	3.08462	3.88293
ARSD	4.25069	3.94666	0	1.8869	3.32449	1.74252	3.37812	2.08569	3.21551	3.26338	2.25538	1.84663	2.67589	2.31587	1.74644	0.717922	1.6881	1.2676	2.65593	1.86056	2.08352	3.01925	4.73725	3.50119	2.55818	2.56426	2.7973	3.24353	0	0	3.05232	1.76311	2.88744	1.26283	2.2871	1.86361	1.7979	1.09619	2.52748	2.58306	2.8538	1.65351	2.84818	2.50081	1.25747	2.68784	2.89585	3.08462	3.20972
ARSG	6.32423	5.44222	4.11205	2.86716	3.05312	3.16624	4.848	4.1597	4.88921	5.11057	3.62338	4.44445	3.89344	3.1632	5.03547	5.46605	3.84136	2.7291	5.3494	5.42974	4.79268	3.59169	3.87693	4.74457	3.48372	3.57073	4.38114	4.84967	3.39356	3.51181	2.85862	4.01469	3.29269	2.86759	5.44917	4.85675	4.14736	4.08155	0.613074	3.6844	4.8595	3.86703	3.63782	4.24598	3.3606	3.97245	5.33275	3.08462	3.34605
ARSI	0	0	0	2.86716	0	0	0	0	0	0	0	0	0	0	0	0	0	0	0.733627	0	2.33571	1.75239	0	0	0	0	0	0	0	1.31421	0	0	0	0	0	0	1.51493	0.649796	0	0	0	0	0	2.32029	0	0	0	0	0
ARSJ	0	0	0	0.535789	0	1.74252	0	1.84633	0	0.516131	0	1.20056	0	0	0	0	0	3.77277	0	0	0	2.30702	0	3.12801	0	4.5087	3.44877	0	0.898757	0	0	0.846469	0	2.99969	0	3.06861	0	2.4729	0	1.16866	0	4.06499	0	1.22122	0	0	0	0	0
ARSK	4.99261	0.474783	5.06972	5.00143	4.59625	4.7446	4.363	3.73663	3.21551	4.83427	5.5328	6.34862	5.60711	4.45221	3.46074	4.77807	4.79014	5.12029	4.28975	4.34323	1.38912	3.92742	4.64158	4.34736	4.62254	4.24054	4.27427	3.417	2.15634	4.38005	4.96458	4.8143	4.39222	5.14125	5.34971	4.56662	4.09604	3.4907	5.34744	4.59027	4.66068	4.3444	2.94071	2.93682	3.80533	4.06919	3.98354	4.2064	2.22263
ART3	0	0.474783	0	0	0	0	0	0	0	1.44385	0	1.20056	0	0	1.74644	1.19511	1.07804	0	0	0	0	2.30702	2.145	0	0	0.767294	0	0	0.898757	0.580682	2.36984	0	0	0	0.570554	0	0.695357	1.43661	0	0	1.80389	0	2.26782	2.32029	0	0	0	0	0
ARV1	5.65692	4.60778	4.90515	4.21254	4.59625	4.52696	5.0319	4.52761	6.16657	5.74076	5.61842	0	3.55834	2.80087	5.18307	5.40149	3.94908	0	5.99926	5.69698	4.10366	2.70665	2.145	4.87717	6.06631	5.71706	5.90732	5.39729	1.44833	3.44773	3.22306	4.15056	4.49815	3.68897	4.95772	5.41613	4.04283	1.71184	3.77698	4.98078	5.23845	3.02739	4.39463	3.45757	5.73836	5.91489	4.51762	1.80505	4.40401
ARVCF	0	1.11711	0	0	0	0.555068	0	0	0	0	0	0	0	0	0	0	0	0	0	0	0	0	0	0	0	1.26553	0	1.77412	0	0	0	0	0	1.26283	0	0	0	0	0	0	0	0	0	0	0.549506	0	2.62158	0	0
ASAH1	7.87228	7.66718	8.848	6.66875	7.24939	7.00184	7.76245	7.66871	7.54203	7.81436	5.44176	6.62017	6.21246	7.21165	7.72655	7.51441	6.65827	5.48012	7.70821	7.70051	6.56854	6.37731	6.11808	7.4844	7.81969	7.26399	7.59935	7.1679	6.63733	7.21603	6.2683	7.31309	6.12505	7.02755	7.77351	7.85917	7.20116	7.0918	6.32008	7.96207	7.7993	7.61681	7.35871	7.49248	7.24474	6.33046	5.52668	6.72472	6.56254
ASAH2	0	1.56	0	0	0.515426	0.555068	0	1.20033	2.25329	2.00389	0	0	0	0	0	1.55308	0	0	0.733627	0	0.855668	1.36706	0	0	1.60282	0.767294	0.581061	1.14415	1.44833	1.79817	0	0	0	0	1.7763	0.611488	0.695357	0	0	0.699563	0.698575	1.28135	1.54001	1.58359	1.25747	1.39673	0	0	0
ASAH2B	2.16701	2.77518	2.68498	0.535789	0.894397	3.30969	1.12078	3.13545	2.64956	2.15086	0.958771	2.29127	1.72689	2.31587	0	2.62258	2.44484	1.2676	1.86839	2.17269	3.05074	1.36706	0	1.19559	3.05909	2.47599	2.1608	2.54612	1.44833	2.98874	0	0	1.37845	0	1.7763	1.86361	2.41549	1.43661	0.613074	1.52207	2.42232	1.28135	0.966418	2.93682	3.5438	1.89597	0.717457	0	0.938745
ASAP1	5.60613	4.11834	5.28596	6.43379	6.60272	6.51669	5.81272	5.03558	6.75492	6.04324	6.76257	7.50353	6.92037	6.98117	5.67384	5.96017	7.61068	6.98044	6.14151	5.88002	6.2687	6.61671	7.32343	6.11666	5.99437	6.18909	5.89535	5.59084	5.57534	6.00969	8.07064	7.26898	8.12609	7.21591	6.11683	5.43385	6.05841	5.08741	7.39057	6.23376	6.503	5.96621	6.71403	5.91287	5.64789	6.40649	7.83562	7.84854	7.82367
ASAP3	0	0	0	0	0	0	0	0	1.70515	0	0.958771	2.29127	2.27805	0	1.12277	0	0	0	1.21762	1.4617	1.38912	0	0	0	1.15213	3.28923	0	0	0	0	0	0	0	0	0	0	0	0	0.613074	0.699563	0	0	0	0	0	0	0	0	0
ASB1	6.11005	6.5863	4.71937	6.66236	6.55081	6.30184	6.15152	6.15152	6.40332	5.94594	0.958771	2.63068	5.38586	5.51616	5.90406	5.819	6.41698	5.06069	5.80771	6.33667	6.41275	5.6654	5.66199	5.68158	6.45601	6.52229	5.94265	5.1737	5.96293	5.46315	6.32567	6.05406	5.8529	5.95152	5.94572	5.90971	6.22294	6.01618	6.07016	5.86812	5.37464	5.11356	5.96652	5.35555	6.20521	6.02753	6.11465	5.06296	6.53428
ASB12	0	0	2.20804	0	0	0	0	0.721555	1.32601	0	0	0	0	0	2.51364	0	0	0	2.10905	0.908553	1.7777	0	1.43907	0	0	1.26553	0.994143	0	0	0	0	0	0	0	0	0	0	0	0	0	0	0	0	0.736145	0	0	0	0	0
ASB13	0	0	0	2.45874	1.44237	0	0	3.73663	3.09346	2.00389	0	1.20056	0	2.31587	4.31051	4.51876	0	0	3.26553	2.42916	3.05074	0.839734	2.97193	0	0.859924	3.48286	0	0	2.41205	0	0	0	0	0	3.48375	3.39246	0	2.3169	0	1.16866	2.8538	0	0	1.87298	0	1.0626	0.717457	0	0
ASB14	3.19306	1.56	2.68498	2.05247	2.80979	3.23975	3.71568	1.20033	3.43243	3.19726	2.25538	1.20056	1.34488	3.1632	2.78414	2.89688	2.71277	3.44005	3.89909	2.42916	3.52666	3.15335	5.45242	3.50119	2.09078	3.38929	3.3817	4.06454	3.39356	2.15992	3.22306	2.88455	2.72238	1.26283	3.48375	2.23107	2.96572	2.74189	2.97887	1.52207	2.58092	3.26062	2.11734	2.50081	2.3708	1.39673	1.19444	0	2.48138
ASB15	0	0.474783	0	0	0	0	1.12078	0	0	0	2.25538	2.29127	0	1.57992	0.66796	0	0	0	1.21762	0	2.33571	0	0	2.62328	0	0	0	0	0	0.993575	0	0	0.847951	0.765389	1.556	0	1.7979	0	0.613074	0.699563	0	0	0	2.1139	0	0	0	0	0
ASB2	0	0	3.3293	6.4635	7.40004	6.91475	2.17758	0	1.70515	1.65561	5.87191	3.50923	5.95032	4.16278	3.60735	1.83966	7.24905	6.69703	4.28975	1.4617	0	1.75239	0	0	7.74767	7.66175	2.1608	1.14415	0	3.23641	5.41577	6.43289	5.30002	5.32878	3.48375	2.52369	0.695357	2.74189	4.93795	5.52133	3.1855	2.89491	3.46164	2.1139	7.96814	7.60575	5.69761	5.06296	2.48138
ASB3	5.11876	4.84144	3.56821	3.55994	3.83914	4.12295	3.83922	3.50885	4.13569	3.79737	4.62008	3.66501	3.35622	3.9929	4.26705	3.92466	4.0493	3.44005	3.05154	4.40427	4.70584	4.19958	3.69825	3.92544	3.19368	3.23648	4.57372	4.06454	3.39356	3.51181	2.85862	4.33301	3.16983	3.68897	4.16818	3.88007	4.04283	4.38634	3.39661	2.72598	4.34411	4.29268	3.89072	4.5216	3.60004	3.43272	4.51762	4.38924	4.12957
ASB6	1.96684	5.91255	5.06972	6.05878	5.61749	5.19622	5.51212	4.21116	5.68614	4.8981	3.38357	4.1601	5.58414	5.60729	5.39978	4.87636	5.39619	5.56836	5.3494	5.27493	6.53114	6.67362	5.06686	4.34736	5.36945	5.6581	5.66092	5.22128	6.16763	5.74225	4.91561	5.51391	5.66096	5.25137	5.49645	4.74759	6.50456	6.89894	5.55667	5.37715	5.8186	5.54786	6.4406	7.15783	4.32243	5.80681	6.05997	5.92756	6.81835
ASB7	3.95843	4.4104	5.88087	6.03918	5.75002	5.58267	5.04907	5.90822	4.65038	4.28503	5.80043	6.01383	5.69552	5.31455	4.71806	5.02661	6.05655	5.61053	4.55678	4.14291	5.31689	5.36722	4.30933	4.34736	5.38361	5.78293	4.8713	4.78782	6.05959	6.07477	5.14538	5.10936	5.63797	4.9585	5.54222	5.26589	5.23027	6.11423	5.42061	5.97217	5.21445	4.85289	5.81586	5.79673	5.47823	5.2066	5.08144	5.26364	5.94281
ASB8	7.3257	6.84292	7.11456	6.85402	6.79351	6.50183	7.60017	7.13469	7.62147	7.15053	6.27493	6.81574	6.22736	5.92329	7.55196	7.31269	5.87726	6.15745	7.35217	7.48433	8.14746	7.34778	6.00729	6.77336	7.31747	6.92369	7.29212	7.31768	7.03928	7.86676	6.24866	6.33645	7.24972	6.63917	7.39953	7.48285	7.80698	7.39463	6.34848	6.82429	7.16009	6.23638	7.37952	7.24272	7.39138	7.32637	5.33275	6.33666	6.02636
ASB9	0	2.04183	2.68498	0	0	0	0	3.02477	1.70515	2.4063	0	0	0	0	0	2.89688	0	0	2.10905	0	0	0	0	0	0	0.434068	0	0	0	0	0	0.846469	0	0	0	4.39627	0	0.649796	0	1.16866	0	1.65351	0	0	0	0	0	0	0
ASCC1	5.88709	4.97257	5.28596	5.86087	6.28291	6.32735	5.13195	6.22846	5.64328	5.6694	5.64587	5.22312	6.32759	6.01491	5.15949	5.05487	5.79303	6.55308	5.77315	5.40008	5.76642	5.61979	4.5391	4.6734	6.00356	6.48884	5.84645	5.1245	5.67634	5.70161	5.91661	5.84962	6.05735	5.53881	6.84545	5.8712	4.57976	5.15808	5.69581	6.93878	5.39614	5.35961	5.44136	4.856	6.48454	6.35944	6.42702	5.92756	6.51994
ASCC2	6.38575	7.20105	7.07636	6.31657	7.42188	6.38519	7.34268	7.30422	7.16409	7.01317	5.5328	6.58158	6.69231	6.65072	7.73854	7.17141	7.0088	6.48669	7.42632	7.51233	7.56092	7.60934	6.37765	6.72138	7.2104	6.66885	7.34589	7.00074	7.47045	7.47905	7.20898	6.36467	7.08948	5.93511	7.25582	7.80572	7.66012	7.28312	7.28187	7.19372	7.34832	6.62936	7.49083	6.8518	7.0566	6.97956	7.6398	7.21111	6.384
ASCC3	7.08728	7.4039	7.20584	7.44789	6.60908	7.52726	7.89414	8.06808	7.71239	7.9359	7.22065	7.72331	7.26902	7.21165	7.59653	8.07621	7.22781	7.95848	7.90057	7.97653	7.75183	7.31953	7.7818	7.98085	6.86693	7.15094	7.8338	7.86635	7.73915	7.53794	6.82729	7.31309	6.86036	7.18155	7.74117	8.04075	7.40994	7.65298	6.90858	6.90913	7.74168	7.7426	7.81191	7.71906	7.6563	7.66112	6.49042	7.13635	6.93104
ASCL1	0	0	0	0	1.19424	0	0	0	0	0	0	0	0.823785	1.57992	0	0	1.07804	0	0	0	0	0	0	0	0	0	0	0	0	2.15992	2.85862	1.76311	1.76546	0	0	0	0	0	3.07266	0	0	0	0	0	0	0	0	0	0
ASCL2	3.09823	2.17229	0	1.8869	0	1.93185	3.32274	2.29094	2.0051	2.15086	0	1.20056	0	0	2.18045	2.28359	0	0	2.10905	2.17269	1.38912	2.0562	0	2.89761	0	1.46215	4.48064	5.02077	2.98471	0.993575	0	0.846469	0	0.765389	2.4238	2.38479	1.51493	2.3169	0	0	3.1855	1.94909	2.26782	0.736145	0.549506	2.42082	0	0	0
ASF1A	7.82494	6.98284	7.78162	7.54141	6.95202	6.24941	7.09664	6.7385	7.25941	6.56628	6.64506	4.68187	6.99194	6.35007	7.24545	7.07811	7.35076	6.39315	7.13806	7.14309	6.98285	6.84197	5.75637	5.26382	7.7828	7.27384	6.87711	6.05198	5.83769	6.74879	6.81399	6.24832	6.82008	6.1494	7.01195	6.94787	6.47474	6.36386	7.4442	6.97502	6.81377	6.19473	6.25483	6.02035	7.4461	6.71383	6.43778	4.38924	6.23392
ASF1B	5.0444	0.474783	3.95251	1.69985	3.38504	0	2.17758	2.47059	2.81318	0	4.00885	4.8209	1.72689	3.45255	3.46074	3.12726	0	0	2.49562	3.00312	2.33571	2.0562	0	2.89761	4.04299	1.03781	2.1608	3.95623	0	3.7954	5.01195	4.96936	3.60871	3.52324	3.20892	2.65038	3.36307	0	4.03174	5.91364	1.5204	3.02739	3.52279	0.736145	5.16063	3.75702	0	1.80505	0
ASGR1	0	0	0	0	0	0	0	0	0	2.15086	0	0	1.34488	0	0.66796	1.19511	0	0	0	0	0	1.75239	0	2.62328	0	0.767294	0	0	0	0	0	0	0	0	1.29589	1.03961	0	0.649796	0	0	0	0.778487	0.562662	0	0	1.66784	0	0	0
ASH1L	8.58435	8.70597	8.165	8.50039	8.45875	8.71112	8.80026	8.86713	8.67743	8.90992	9.3656	9.43669	8.81357	9.1371	8.94275	9.03858	9.06466	8.90987	8.94876	8.74207	9.20947	8.66859	9.50514	8.91382	8.05007	7.99123	8.66601	8.74209	7.97552	7.94137	8.92988	8.83262	8.90016	8.67596	8.78457	8.63829	8.50985	8.32273	8.8557	8.70465	8.65827	8.54845	8.76191	8.53582	8.44771	8.68643	9.32076	9.62886	9.77276
ASH2L	5.25688	5.98535	2.68498	5.13668	4.87487	4.12295	5.6079	5.72565	5.59911	5.41688	2.73594	4.1601	5.8766	4.57771	5.72292	5.78566	5.73402	3.91418	5.98424	6.54074	5.42958	5.57269	4.17909	4.87717	6.41526	6.25024	5.48038	5.76146	5.00542	6.11659	5.10226	4.77279	6.23639	5.22462	6.35774	6.5449	4.99839	5.33118	5.91422	6.12187	5.8656	5.05267	5.53338	4.88879	5.56555	5.70511	5.80126	5.59675	4.73726
ASIC1	0	0	0	0	0.894397	1.52454	0	0	2.25329	1.44385	3.09579	0	0.823785	0	0	0.717922	1.6881	0	1.86839	0	0	0	3.25661	0	1.395	2.17325	0	1.14415	0	0	0	2.06777	0	0	0	0	0	0	0	0.699563	0	0	0	0	1.25747	1.39673	0	0	0
ASIC3	0	0	0	0	0	0.555068	0.476693	0	1.32601	0	2.25538	0	0.823785	0	1.46805	1.19511	1.6881	0	0	0	0.855668	0	0	0	0.493106	1.26553	1.3149	1.14415	0	2.15992	0	0	0.847951	0	0.570554	0.611488	0	0	1.64065	0	0	1.65351	0	0	0	1.39673	0	0	0
ASL	5.27867	5.12535	4.3863	4.89642	5.12614	4.79424	4.86748	4.68147	4.56109	4.21992	4.72676	5.4964	4.59104	3.9929	4.84171	4.63564	5.1016	4.86552	4.84991	3.99202	3.62461	3.7693	4.03591	4.6734	4.21111	5.17408	4.41508	4.43113	3.80394	3.74297	3.51375	4.64055	4.73326	5.11236	4.35076	4.56662	3.93013	3.98118	5.23022	4.43245	3.7504	3.86703	3.52279	3.54244	4.9817	4.43864	3.41471	3.4565	4.27331
ASMT	0	0	0	3.03488	2.51692	2.09918	0	0	0	0	0	0	0.823785	0	0.66796	0	0	0	0	0	1.38912	0	0	0	1.395	2.17325	0	0	0	0.580682	0	0	0	1.26283	0	0.611488	0	1.71184	0	2.04267	0.698575	0	0	0	1.25747	0	0	0	0
ASMTL	5.0444	6.11268	5.88087	4.21254	5.60482	5.62444	5.61943	5.24757	5.45785	4.93913	5.37772	5.17208	5.89538	4.85067	5.83133	5.18843	5.50609	4.99852	4.55678	5.4873	6.83723	6.23331	6.22097	5.21454	6.00356	5.56489	6.11771	5.02077	6.39211	6.36232	5.78646	5.68032	5.07885	5.47214	6.05501	6.06564	5.96137	6.33365	5.47314	5.57897	6.77327	6.30325	6.70746	6.91683	5.92606	5.54612	6.43778	6.04122	4.27331
ASNA1	5.36267	4.76078	7.01711	6.75538	6.49695	6.02869	6.52718	6.57136	6.69323	6.26116	5.37772	5.00715	6.25671	5.03705	6.41281	6.54238	5.73402	5.33674	6.4124	6.52708	6.43991	5.75252	5.33499	5.52867	6.98765	6.93201	6.74326	6.35896	5.83769	6.43021	5.96556	6.43289	6.4228	5.83254	6.33191	6.39913	6.55294	6.45088	5.92683	6.65595	6.85317	6.55448	6.30791	6.31388	7.09624	6.92244	5.52668	5.26364	6.21624
ASNS	6.36553	6.11268	8.10934	6.28364	6.63425	5.43401	6.59887	5.86067	5.84588	6.16065	6.2212	6.67619	6.64869	5.72049	6.94808	6.84714	6.17221	5.87557	6.53089	6.36765	6.29868	6.63974	5.75637	6.14324	5.81804	6.49447	6.15835	6.24849	4.65563	5.34499	6.84047	6.2783	6.39565	6.78363	6.83935	5.70597	6.46465	5.99059	6.27147	7.37277	6.53242	6.48705	6.4406	5.84765	6.52141	6.93533	6.71052	6.29143	5.78384
ASNSD1	7.96925	7.95916	7.27492	7.58261	8.05966	7.68361	7.39732	7.61718	7.70199	7.59119	7.90535	6.71237	7.81924	6.99249	7.44876	7.58394	7.71355	7.24425	7.28018	7.63199	8.08	8.1076	7.0714	6.2932	7.92019	7.29656	7.34589	6.62968	7.99521	8.24455	7.47715	7.22348	7.13124	7.32067	7.05994	6.96015	8.48513	8.18286	7.64074	7.24803	7.64622	7.10463	8.07949	8.0478	7.60225	7.34581	6.82971	5.66926	7.09482
ASPH	4.91126	4.91782	5.58695	3.76475	3.05312	4.08356	5.84256	5.19742	5.48237	6.06194	5.04807	5.95466	5.05926	3.69345	6.15117	5.31066	3.59832	4.372	4.9768	4.62547	4.17005	4.95463	6.37765	6.22017	4.574	6.0584	5.19803	4.43113	3.89058	4.47955	3.05232	4.38904	3.4059	4.2627	6.57884	5.53586	4.09604	4.82321	4.28784	4.95199	5.47907	5.02124	4.42698	4.82245	4.18211	4.02163	3.72698	3.99697	2.22263
ASPHD2	0.661586	2.04183	4.61666	5.155	4.8536	3.30969	1.90337	3.58884	3.43243	3.84132	2.73594	3.93369	4.33993	2.57866	3.01183	3.92466	4.39238	4.86552	3.89909	3.15291	5.2262	3.85052	2.61692	0	4.33279	4.67653	3.94322	2.81778	3.80394	2.98874	4.14366	3.69726	3.60871	4.15347	3.13118	3.06861	4.09604	4.26351	4.12225	4.66314	4.58781	2.89491	3.02766	4.19446	3.75668	4.50931	0	0	4.27331
ASPM	1.45705	0	0	0	3.70306	0	3.67203	0	3.21551	1.44385	5.3107	5.17208	4.76455	4.08034	0.66796	2.89688	2.11553	3.61598	2.49562	0	3.80256	3.7693	0	0	3.48372	1.92915	0.994143	2.81778	0	2.31163	1.625	4.68599	1.37845	4.09559	0	0.611488	4.14736	0	4.32643	5.82113	1.5204	3.86703	4.86505	2.32029	4.82535	3.69773	1.5523	4.69734	5.00779
ASPN	4.01144	1.35549	6.86858	0.925596	0	0	0	0	0	0.89548	1.93771	3.13582	0.823785	4.38511	0	1.19511	2.71277	1.2676	0	0.908553	1.38912	0	1.43907	2.28426	1.60282	1.46215	0.994143	0	1.84534	2.15992	1.625	3.0326	2.07031	1.92574	0.978333	0	0.695357	0	1.64065	2.97529	1.16723	1.65351	0.562662	1.22122	0.946484	1.66784	2.89585	1.80505	0
ASPRV1	2.64071	0	0	0	0	0	1.12078	0	0.81027	0	0	0	0	2.80087	1.12277	3.01666	0	0	0	0	0	1.36706	0	3.50119	1.60282	0	3.51285	1.77412	0	0	0	0	0	0	3.049	1.63753	1.16258	1.43661	0	0	1.5204	2.19429	0.966418	0	2.60868	2.26616	0	1.80505	0
ASPSCR1	1.45705	5.00795	5.41398	3.55994	4.31428	3.67027	5.24053	4.35535	4.69303	5.35757	4.31274	5.82849	4.6804	2.57866	4.92795	4.74376	4.46676	3.77277	5.17509	4.67585	4.10366	4.1362	2.145	3.50119	4.88377	4.99509	5.25536	3.417	4.12306	4.3097	3.75558	4.33301	5.00889	4.36423	5.97938	6.26694	4.42199	5.08741	5.01084	4.69825	4.79622	4.00198	4.79241	4.43545	5.14181	3.81397	5.23741	4.38924	2.89103
ASRGL1	2.16701	0	1.49069	1.8869	1.19424	0	2.51061	0.721555	2.64956	2.4063	2.73594	2.63068	0	0.99622	0.66796	1.19511	2.11553	0	1.57939	0	1.38912	0.839734	1.43907	2.28426	2.22257	2.28138	2.57519	3.24353	0	1.57639	1.03013	3.16687	0	1.26283	2.2871	1.63753	0	0.649796	0	2.42441	2.04072	2.19429	0.562662	0	0.549506	1.89597	0	0	0
ASTE1	7.88653	6.82815	6.65196	6.70029	6.55081	5.90987	6.93984	7.26214	6.8616	7.11963	6.63139	6.22887	6.49705	5.51616	7.32707	7.0503	6.68967	6.00769	7.21086	6.80119	7.51696	7.22369	5.80134	6.14324	6.76792	6.30891	6.82757	6.78023	6.7106	6.463	7.10359	6.39235	6.62341	6.65929	6.8147	6.74274	7.36729	7.185	6.90221	6.50554	6.83754	6.65006	7.08734	6.91683	7.35915	6.75076	7.91863	6.04122	6.61746
ASTL	3.44506	2.29193	0	0	1.19424	0.954923	1.5645	3.02477	2.96011	2.51885	2.73594	4.75306	2.27805	1.99433	0.66796	1.19511	3.30587	3.00684	2.93133	0	3.05074	3.27604	3.25661	3.50119	0	0	2.7973	1.77412	3.50761	2.31163	1.03013	1.3764	1.37845	2.37822	1.556	2.38479	1.16258	1.94288	3.66099	2.97529	3.53472	4.29268	3.33097	3.54244	1.51316	1.66784	2.89585	3.4565	1.90711
ASTN2	0	0	2.20804	2.57218	0	2.82784	1.5645	1.20033	1.70515	1.19556	0.958771	2.90525	2.27805	2.57866	3.60735	2.07863	1.07804	0	1.86839	1.86056	1.38912	0.839734	2.145	2.28426	2.34333	1.46215	2.31255	1.14415	0	1.99035	0	1.76311	0	1.63203	2.86912	3.59509	0.695357	1.43661	3.07266	1.80573	3.28105	2.19429	2.52855	1.22122	0	1.39673	0	0	0
ASXL1	7.68102	7.75308	6.99681	7.56559	7.4434	7.57064	7.00726	6.77315	7.06202	7.09261	9.04834	9.08663	8.31405	8.60347	7.31645	6.93339	7.44577	8.19167	7.15157	7.10682	7.70782	7.60349	7.75919	7.53546	7.20244	7.75144	7.2598	7.06734	8.68213	8.17946	8.20409	8.1351	8.21422	7.94216	6.62919	6.75689	7.80698	7.89978	7.76183	7.6973	7.50989	7.69359	8.15627	8.15614	6.71845	7.49693	8.1877	8.86868	8.66948
ASXL2	4.41709	3.90973	4.61666	4.89642	7.52302	7.14264	5.46174	5.55692	6.13598	6.08954	7.51669	5.65349	7.57894	7.15235	6.32017	5.92997	8.25483	7.42055	6.44569	6.32093	4.74992	2.0562	6.89592	6.61144	6.30806	6.17514	6.1483	6.07806	1.84534	5.09602	7.91737	5.88901	7.49335	6.12067	6.39979	5.79095	3.80787	1.09619	7.65217	6.80831	6.30127	6.10761	4.81704	3.62261	6.34341	6.42489	7.44018	7.00242	7.79418
ATAD1	7.64792	7.09401	7.35686	6.70652	7.48203	7.44028	7.70946	7.55382	7.28752	7.44216	5.96203	6.98794	6.92037	6.20199	7.45362	7.19699	6.68967	6.48669	7.54883	7.41187	7.52965	7.37549	6.71972	6.93423	7.95614	6.87706	6.96564	6.68163	6.78033	7.43014	6.80056	6.7962	7.22679	6.82874	7.38286	7.59344	7.39939	7.185	7.12105	7.52227	7.52948	7.16341	7.27676	6.44092	7.64632	7.02851	6.26726	5.80418	6.79472
ATAD2	7.63108	6.50197	4.71937	4.43881	5.59203	5.90987	6.7794	6.16463	7.01236	6.6114	5.56191	6.76498	5.58414	5.27803	6.56412	5.64402	6.17221	5.33674	6.52051	5.51523	7.6966	6.92869	6.62284	6.72138	5.60508	5.87209	5.78289	6.50066	7.51204	8.19174	6.45126	5.43626	5.89229	5.19736	5.26124	5.58428	8.26466	7.01137	6.76144	6.69991	6.46281	6.49851	8.23604	7.12381	6.54308	5.86186	4.84318	6.14656	6.446
ATAD2B	6.63412	6.89581	2.68498	6.07811	6.55081	7.25327	7.33221	7.74488	7.55365	7.74663	7.30916	8.36967	6.8547	7.10101	7.60528	7.33014	6.62618	6.73566	7.54371	7.00212	7.8961	7.87987	8.26375	8.03863	6.07506	5.9642	6.68882	6.94515	7.29891	6.99285	6.84047	7.0256	7.04648	6.73706	7.40367	7.30647	7.26063	7.62415	6.98294	6.5638	7.42876	7.60625	7.87776	7.77274	7.53533	6.8219	6.80499	6.85478	6.92016
ATAD3A	0	1.56	5.21742	3.85719	3.32449	3.82157	2.04698	2.63033	2.25329	1.44385	1.93771	2.63068	2.84003	3.31512	2.35664	2.76624	2.11553	1.93176	0	3.2886	2.08352	1.75239	1.43907	0	3.05909	4.44037	2.44984	3.24353	1.84534	1.57639	3.05232	2.53321	1.37845	2.37822	2.66358	1.63753	2.23747	2.3169	2.77076	3.28335	3.53472	2.40381	0.966418	2.1139	1.91896	3.10783	3.41471	3.99697	4.20323
ATAD3B	1.11346	4.51246	5.14546	3.18511	4.2177	5.1204	2.29734	2.63033	3.86431	3.60679	4.16878	5.17208	4.22582	4.45221	2.78414	3.41578	4.0493	3.91418	2.65593	3.82349	3.05074	4.19958	0	3.12801	3.93182	5.18804	3.89594	3.71166	5.00542	3.31034	3.37571	4.89392	4.59684	4.59062	3.13118	2.8746	3.36307	4.49952	3.46738	3.18779	3.28105	2.89491	3.18727	4.02782	3.60004	3.97245	5.40033	4.69734	4.34014
ATAD3C	0.661586	1.56	2.20804	2.20097	0	3.08879	0	2.77413	0	1.44385	0.958771	1.20056	0	1.99433	1.46805	0.717922	0	1.2676	0.733627	0.908553	0	0	0	0	0	0.767294	1.79898	1.14415	0.898757	1.31421	0	2.31918	0	1.26283	0.978333	0	0	1.09619	1.64065	1.52207	0	1.28135	0	1.87298	1.25747	2.09291	0	2.58227	0
ATAD5	6.99158	5.7858	3.95251	3.11195	4.97676	4.37212	5.43588	5.14546	5.18651	4.69748	6.18423	6.48033	5.02555	2.31587	5.75473	5.46605	3.84136	3.77277	5.27726	5.10149	6.39897	5.15978	5.33499	5.26382	5.15523	4.7156	5.36359	5.26734	4.75134	5.61674	4.37864	4.38904	4.08737	3.60848	5.41677	5.32408	5.23027	5.08741	2.52748	5.11673	4.69577	5.20032	5.47269	5.01296	5.14181	5.16342	4.51762	6.69029	3.79036
ATAT1	4.29413	0	3.56821	5.43546	4.07796	3.3764	3.26515	3.42417	4.07248	4.46438	4.00885	4.9477	3.35622	4.24076	3.38145	3.58036	4.0493	4.71901	3.45183	2.83595	3.18523	1.75239	0	3.50119	5.49207	4.39294	4.57372	3.83912	4.04965	2.79632	3.37571	3.69726	4.08737	4.2627	4.12872	4.56662	3.67428	1.09619	3.53485	4.10638	2.97304	3.02739	1.75914	3.69855	4.80157	4.32568	5.69761	3.7519	4.78602
ATE1	5.87284	6.90052	6.57187	6.15297	6.9719	6.83398	7.12929	6.83186	7.01236	6.52645	7.11659	5.82849	5.05926	5.41887	6.82611	7.10539	5.54094	6.41711	6.61133	6.69527	6.41275	6.29265	6.78834	6.26926	6.73518	6.16105	6.26454	6.57579	5.90167	6.07477	5.67316	6.17053	5.32902	5.95152	6.60783	6.81215	6.16186	6.16087	5.58877	6.59207	6.26667	6.50988	6.59094	6.1065	6.89179	6.41572	5.48578	5.43979	6.02636
ATF1	6.30312	6.24459	4.25568	5.20863	5.96362	5.38625	5.195	5.74323	5.62136	5.0925	6.42507	6.30191	6.0709	5.63644	5.73891	5.819	5.60821	5.52492	5.68296	5.54264	5.25707	4.99091	6.54565	5.52867	5.77574	6.28313	6.04372	5.82444	5.28674	4.63149	6.10315	6.35063	5.56671	6.24568	5.6437	5.93482	4.57976	4.67043	6.71856	6.29237	5.91111	5.67449	5.39305	4.856	6.04225	6.2502	5.66134	5.16679	5.70996
ATF2	7.33092	6.54475	7.82833	7.4882	7.37039	7.73218	7.52855	7.50311	7.11003	6.84524	7.98274	6.71237	7.71735	7.66489	6.86307	7.2651	7.69819	7.16156	7.2616	6.99222	7.73548	7.66091	6.64768	6.91892	7.424	6.92369	6.63224	7.0803	7.06745	7.27261	7.62919	7.42452	7.60427	7.5695	7.32293	7.03755	7.39409	7.61998	7.80004	7.57987	7.00081	6.52116	7.69391	7.47099	7.34688	7.08165	7.07003	6.69029	7.36735
ATF3	0	0	6.30086	5.40516	4.8536	5.10081	3.00861	2.77413	1.32601	2.15086	7.33469	8.30599	5.98581	7.46008	0	0	6.05655	6.59569	2.65593	2.42916	0	4.26029	2.97193	4.51957	2.83027	3.61273	2.7973	2.21115	4.25955	3.57316	5.94129	6.64333	5.51717	6.28505	0	3.06861	2.71668	1.94288	5.71047	5.77255	0.698575	4.23904	3.52279	4.34382	4.91676	5.67468	7.33473	7.68329	6.30256
ATF4	6.95145	7.26093	9.01379	6.96725	7.27762	7.2399	7.3906	7.52869	7.48249	7.51182	8.71094	9.01241	8.30705	8.53934	7.60091	7.47312	7.54353	8.00665	7.09674	7.75425	7.78399	8.1643	8.08434	8.12118	7.28768	7.67915	7.75981	7.82074	8.46285	7.84516	7.99604	8.12688	8.10947	8.04131	7.39122	7.54533	7.91458	8.00896	8.19619	8.32696	7.76253	7.96127	7.6839	8.29104	7.58842	7.86351	8.16197	8.723	8.08467
ATF5	0	2.85506	2.20804	2.77538	3.1259	3.5598	2.51061	2.77413	2.64956	2.97853	4.56363	5.17208	2.84003	4.08034	2.78414	2.62258	1.6881	4.27044	1.57939	3.52681	2.08352	2.70665	3.25661	3.79741	2.34333	2.87158	3.31137	2.21115	4.79692	2.57424	3.37571	3.60565	3.16983	1.92574	1.7763	3.15664	2.23747	3.56193	1.86694	2.58306	1.5204	3.02739	1.94933	3.36738	1.73028	3.6359	4.43409	4.2064	4.40401
ATF6	6.76337	6.16846	8.415	6.88729	6.76532	7.03319	7.09251	6.98752	7.10214	6.49927	7.35146	7.40751	7.39317	7.79336	6.7571	6.6201	6.80885	7.25758	6.8372	7.08834	6.76389	6.43112	6.76583	7.28397	6.82607	6.85098	6.58084	6.53872	5.72431	6.90609	7.22916	7.43786	7.42784	7.67701	7.05469	6.94169	6.88319	6.79929	7.30621	7.96567	6.7316	6.85116	7.42428	6.72134	7.10112	7.36022	7.54344	7.64784	7.27643
ATF6B	6.79395	7.36691	5.7894	7.04791	6.73073	6.05947	7.04624	6.51104	6.65058	6.37019	5.08864	4.75306	6.34136	5.27803	6.96178	6.47077	6.33991	5.61053	6.81189	6.3829	7.21283	6.93801	5.27248	6.00514	6.67892	6.57104	7.04905	6.51981	6.66217	6.54185	6.65895	6.32213	6.20545	6.10608	6.97349	6.69209	6.8756	6.86414	6.59756	6.34869	6.67994	6.71043	6.64006	6.65618	6.88615	6.6291	6.52111	6.46441	6.4611
ATF7	4.45586	3.90973	5.41398	5.31024	5.78415	5.19622	4.21876	4.52761	4.41586	5.16347	5.00632	6.12535	4.84406	5.03705	4.68541	4.25208	5.31798	4.46689	4.84991	4.86142	2.90242	3.7693	4.99125	6.06198	5.20389	5.38268	4.66115	4.43113	3.39356	3.15848	5.30603	4.59364	5.17782	5.08287	4.68593	4.46685	3.44739	4.38634	4.80763	4.10638	3.68203	5.22812	4.221	3.05709	4.93873	5.73491	4.14985	4.2064	5.40118
ATF7IP	9.51639	9.22971	6.59906	8.78411	8.9842	9.40538	9.45185	9.59844	9.76459	9.51947	10.8778	10.2466	10.1586	9.82216	9.35705	9.22889	10.3687	9.25715	9.65876	9.5543	9.29377	8.73427	9.4777	9.17764	8.90009	8.52978	9.19774	9.19651	8.51151	8.97299	9.7721	9.06534	9.97861	9.37902	9.326	9.38751	8.7816	8.26787	10.0549	9.64113	9.48525	9.1756	9.58317	8.65259	9.08831	8.72406	10.1832	10.3587	9.72197
ATF7IP2	7.52571	8.10923	6.6777	6.24993	5.98334	6.5387	7.1963	8.54748	8.1283	8.36272	7.30916	7.71442	6.25671	7.30536	7.87506	8.38807	5.47038	7.21721	7.18481	8.39264	7.10666	7.95066	8.14666	8.71553	5.07029	6.17514	8.16323	7.60455	8.1125	7.47101	6.24866	7.13613	5.98631	6.92327	7.54902	8.36562	7.3065	8.08348	6.25155	6.71713	6.9796	8.08044	6.98784	8.25062	6.40784	7.21449	6.65626	5.59675	6.36808
ATG10	5.30013	6.23715	5.69172	2.57218	4.54409	3.3764	5.09937	5.36581	4.73446	4.87713	5.59044	3.93369	4.0357	4.24076	5.22909	5.13648	4.0493	3.00684	5.75556	5.10149	3.96095	3.27604	4.99125	5.35761	4.07822	4.41685	5.64671	4.65553	4.55311	4.23573	3.37571	3.28969	2.32185	4.63193	5.12749	5.66153	3.93013	4.34654	3.93517	3.94038	4.8595	4.62093	4.76737	4.08553	4.72777	4.32568	5.48578	5.06296	3.88293
ATG101	1.96684	4.91782	6.54415	5.63143	5.85007	3.91429	4.46882	3.9333	4.25436	4.08017	4.91902	6.04253	6.0709	5.27803	4.43355	4.30009	5.14755	5.48012	4.18849	4.67585	4.40871	4.42846	1.43907	0	5.17163	5.01088	4.48064	4.16528	4.04965	4.27319	5.96556	5.32577	5.93064	5.99965	4.57285	3.53065	4.3797	5.24722	6.15837	6.09578	4.89013	4.57837	5.10389	5.01296	4.93873	5.45954	4.9372	4.5515	5.12614
ATG12	7.9859	7.12656	6.33361	7.23613	7.02042	7.27091	7.68771	7.46653	7.77329	7.34246	7.44036	7.14176	7.38655	7.91727	7.10441	7.18426	7.45493	7.36003	6.98794	7.20443	7.31172	7.49399	6.34765	7.21046	7.18638	7.10016	7.07581	7.4633	7.88873	7.22561	7.46869	7.42452	6.84036	7.1248	7.15139	6.89766	7.27223	7.74002	7.37225	7.03116	7.13473	7.04336	6.95494	7.13068	6.88615	6.91595	7.42404	7.51643	7.43006
ATG13	6.15786	7.22756	7.35686	5.59162	5.81749	5.1204	6.91665	6.63868	5.59911	6.86667	6.71152	7.26864	6.9566	6.35007	6.63421	6.81445	5.23528	6.18562	6.75105	6.20564	7.06365	7.03677	6.51897	6.61144	6.94057	7.03986	6.85873	6.22534	7.10417	7.24459	6.50191	6.48524	7.11468	7.32698	6.37471	6.66233	7.2312	7.25653	7.12653	7.33981	6.96529	6.6189	7.23626	7.16454	6.52141	6.34985	6.59988	6.09485	6.64416
ATG14	6.20413	5.9311	3.77312	4.78316	5.01558	5.08094	5.80263	5.68982	5.93742	6.24489	5.67281	5.4964	5.91393	4.99267	6.01331	5.5871	5.27722	5.76789	5.56672	5.13788	6.15856	6.93801	6.43585	6.03384	5.60508	4.29315	5.90732	6.24849	6.79164	6.49506	4.96458	4.64055	5.30002	5.53881	5.91125	5.63112	6.71479	6.60217	5.47314	5.00902	5.57645	5.73387	6.71403	7.07478	4.89444	5.22771	5.3095	6.19649	6.36808
ATG16L1	7.40213	7.45286	3.95251	6.85962	6.61542	6.74842	7.26402	7.79211	6.82372	6.98406	7.44818	7.01715	7.12524	6.79985	6.72534	7.30094	6.98369	6.61654	6.69678	7.11597	7.08101	7.51283	6.2857	7.21046	6.50213	5.83709	7.04905	6.2937	7.81864	7.80096	6.77333	6.2783	7.22679	6.25892	6.5037	7.07756	7.50646	7.52067	7.29652	7.16264	7.37022	7.5687	7.65347	8.16286	5.83526	5.6436	7.42404	7.81697	7.36735
ATG16L2	6.18118	6.8768	2.68498	5.97873	4.97676	4.79424	6.52718	6.79861	6.54975	6.67351	5.04807	6.43775	4.99103	5.48445	6.78818	6.88699	4.39238	4.86552	5.75556	6.84588	5.48279	5.33935	6.46409	7.11967	5.46571	6.10329	7.44366	6.53872	5.62672	4.74249	4.64217	5.98302	5.74943	5.79666	6.61499	7.09438	5.98977	6.06604	4.98695	5.67019	5.55749	6.81495	5.98836	6.83507	5.28592	5.51211	5.10863	4.5515	4.96608
ATG2A	2.88753	7.03092	3.3293	5.1731	5.16119	5.0608	5.0828	5.14546	4.36401	4.31651	7.18367	7.32814	6.45968	6.5471	4.12822	5.16269	6.10393	5.56836	4.81636	4.34323	7.03722	7.7323	4.64158	4.87717	3.48372	4.97912	4.71663	4.72319	8.0527	7.35352	6.41648	5.74616	6.10842	6.68895	4.20659	3.2396	6.99947	7.38485	6.07016	5.52133	5.08805	6.16627	7.03583	7.62974	3.3606	3.86875	7.27597	6.65502	7.28493
ATG2B	5.92902	7.27552	6.54415	6.38027	6.65898	6.41723	6.22888	6.1905	6.47839	6.59866	5.72522	6.50116	6.27117	6.41878	6.0264	6.78101	6.7653	6.15745	6.34342	5.7914	7.14842	6.5695	6.31701	5.88428	6.37333	6.36528	6.35473	6.51981	5.77074	5.75554	7.25891	6.75415	6.8504	6.88107	6.49597	6.74983	6.14932	5.72176	6.62104	6.26921	6.11934	6.13724	6.06231	5.9444	6.14032	6.46988	6.05997	6.88554	6.90919
ATG3	7.94561	7.38721	8.6735	7.98727	8.12103	7.77298	7.27135	7.55382	7.58796	7.31544	7.6582	7.45097	7.98626	7.60718	7.37903	7.36442	7.83084	7.59873	7.51263	7.44855	8.00468	8.1801	6.91651	6.94937	7.90556	7.43177	7.1978	7.25048	8.08521	8.11129	7.84728	7.71494	7.685	7.66214	7.17095	7.37229	8.02503	8.25449	7.9216	7.9292	7.58201	7.26083	7.95467	8.04053	7.50987	7.53976	7.9528	6.58177	7.2065
ATG4A	6.82389	6.29558	7.72102	6.09719	6.78792	6.16702	6.30229	6.26544	6.08884	5.55527	4.6744	6.04253	6.58068	5.54718	5.37951	5.6253	6.05655	5.80468	6.42358	6.11725	5.78772	5.25236	4.82698	4.9986	6.88196	6.28313	6.08647	6.31578	4.19292	5.9062	5.26751	5.7026	6.29636	4.45909	6.09651	6.2963	5.15704	4.96135	6.07016	6.31516	6.56125	5.43311	5.7015	5.20746	6.02181	6.27069	5.64286	4.95107	6.10533
ATG4B	5.75344	6.73093	6.75227	7.44044	7.65183	7.30983	7.01601	7.15454	6.84278	6.67958	5.3446	5.95466	7.05178	6.24046	7.14699	7.15192	7.05775	6.93137	7.00293	7.10682	6.7746	6.90036	5.20714	6.72138	7.82489	7.5741	6.97704	6.66452	6.7106	7.0425	7.16774	7.01673	7.19564	6.59807	6.93968	6.92925	7.01337	6.93293	7.46597	7.16264	6.65341	6.2635	6.88679	6.52675	6.93616	6.92244	6.80499	7.00242	7.42237
ATG4C	5.76891	5.33488	5.35139	1.69985	4.51729	4.23504	5.72999	5.34293	6.32412	6.0804	4.82609	0	1.34488	3.1632	5.6057	5.33391	2.11553	0	5.90666	5.54264	0.855668	2.52063	3.69825	4.51957	5.03487	4.21349	4.57372	4.78782	0	2.4489	3.51375	2.06777	2.07031	4.36423	5.24287	5.43385	2.71668	1.43661	1.86694	5.24095	4.29917	4.74157	3.74435	1.58359	5.06397	4.64104	0	3.4565	3.05916
ATG4D	0	5.48051	5.14546	5.00143	4.18401	3.72249	5.52445	4.97733	3.93709	3.88398	4.09103	5.5373	5.69552	4.7476	4.95559	4.55878	4.66934	4.46689	4.42943	4.2795	6.59294	6.5695	2.145	4.04304	4.69241	4.67653	4.79604	4.96596	5.08106	5.29123	5.51774	5.07561	5.30002	4.36423	4.24401	4.24385	5.36645	6.28184	5.43833	5.80511	5.61363	5.69456	6.10293	6.54743	4.89444	4.7904	3.72698	3.99697	4.73726
ATG5	8.21503	7.80177	7.578	7.98727	8.03153	7.87455	7.75724	7.82964	8.03191	7.65724	7.13608	6.88076	7.79943	7.2871	7.6776	7.77443	7.49991	7.55621	7.62831	8.00636	7.99556	7.85548	6.18748	7.05114	7.5391	7.12214	7.34589	7.58649	7.44205	8.08783	7.44299	7.60094	7.65668	7.59584	7.61833	7.59344	7.96193	8.1772	7.85056	7.63526	7.49003	7.49051	8.00911	8.02586	7.58494	7.62577	7.82336	7.13635	7.67626
ATG7	1.11346	6.02042	5.69172	5.82698	5.47155	5.41826	5.6977	5.95424	5.72776	5.14605	5.00632	5.72606	5.30386	3.31512	5.77038	5.56762	5.67249	3.77277	5.80771	5.98364	5.42958	4.91742	3.87693	3.65689	5.20389	5.8282	5.51208	5.59084	3.13424	5.34499	5.01195	4.49496	4.59684	5.53881	6.05501	6.59302	3.52705	4.42506	5.50714	4.34656	5.39614	5.28216	5.44136	4.34382	5.79968	5.45954	2.62158	3.7519	4.6345
ATG9A	4.11195	3.7094	5.28596	3.90128	5.16119	4.86564	3.87816	4.26084	4.00637	4.62388	6.04684	4.88569	5.4884	5.31455	3.86225	4.84433	4.46676	5.80468	3.69272	4.77161	5.80871	5.64278	5.84495	5.40232	4.99855	5.38268	4.60345	5.69561	6.30015	5.60209	6.03599	5.84962	6.25162	5.96774	4.6305	3.39246	6.04494	6.07824	6.32961	5.75598	5.08805	5.56975	6.19033	5.70765	4.96037	5.26903	5.44369	6.75835	6.50545
ATG9B	4.63544	3.94666	1.49069	2.67735	1.83855	2.50903	3.67203	3.02477	3.86431	3.65685	0	2.29127	3.55834	0.99622	4.68541	3.86206	3.13391	1.2676	5.09342	3.91021	2.33571	3.7693	4.64158	3.12801	3.58517	1.63516	3.57421	2.81778	3.13424	4.3453	2.63483	2.06777	3.60871	2.72216	4.79078	3.93088	3.98758	3.25311	1.37214	2.72598	3.7504	4.18332	2.11734	1.87298	2.49463	3.5713	2.62158	4.69734	1.90711
ATIC	6.96495	7.41712	4.61666	6.67511	7.26156	6.99124	6.70555	7.52869	7.48855	7.39502	5.00632	6.07067	6.00323	5.24056	7.51992	7.70925	5.39619	5.48012	7.30458	7.78326	6.03931	6.29265	6.18748	6.68566	7.1496	6.92786	7.61403	6.76425	5.11744	6.16721	5.8915	6.20215	5.63797	6.50109	7.52642	7.63234	6.89825	6.37379	5.93934	6.81632	7.23954	6.92095	6.42466	6.396	7.46515	7.31162	5.89796	5.06296	3.4706
ATL1	5.25688	0.831406	3.3293	2.45874	3.1259	2.24911	2.40791	3.23824	4.13569	1.19556	0.958771	3.50923	2.02863	2.31587	2.18045	1.19511	2.11553	2.38482	2.49562	1.4617	3.05074	2.0562	0	0	1.15213	0.434068	0.581061	2.54612	2.41205	4.15776	4.81236	1.3764	1.37845	1.26283	3.86618	2.8746	3.17803	0.649796	3.77698	0.699563	3.53472	1.65351	4.88848	1.58359	0	1.39673	4.20129	0	3.20972
ATL2	6.82389	6.14482	5.88087	6.98784	6.88021	7.1136	6.16733	6.91179	5.74813	5.98565	7.79321	7.05989	7.45779	6.43546	6.16307	6.20679	6.08044	6.12871	6.61133	5.62187	6.59294	6.43112	6.46409	6.11666	7.01517	6.08102	5.99967	4.96596	7.34566	6.94142	6.70291	6.44616	7.4544	6.56646	6.27882	5.6765	7.12639	6.84998	6.98294	6.98926	6.53242	6.09257	6.75283	6.31388	6.68634	6.0865	6.11465	5.86719	6.30256
ATL3	5.42261	5.63557	6.93412	6.8818	6.85902	6.77957	6.00089	6.33667	5.93742	6.58579	5.3446	5.00715	5.69552	6.22135	5.73891	5.78566	6.91893	6.88057	6.18158	5.83639	5.02566	4.31855	6.43585	6.807	6.60838	6.41361	6.43134	6.46158	4.88397	5.19692	6.3068	6.95311	6.0044	6.28505	6.24231	6.33455	5.54927	5.08741	5.66603	6.00057	6.17014	6.3546	5.74063	5.37882	6.4157	6.03952	5.23741	6.19649	6.21624
ATM	9.86945	9.55826	7.88467	7.4882	7.82574	8.59162	10.0837	10.0241	10.2476	10.1801	8.63763	9.23077	8.86213	8.63991	10.0146	9.98951	8.12304	8.16361	9.99306	9.89458	9.10517	8.06569	10.1645	10.4078	7.91776	8.05356	9.95694	10.318	8.58804	8.89704	7.6814	8.13919	8.55525	8.40819	9.64201	9.51267	9.29681	8.63088	8.58237	8.57374	9.96777	10.0983	9.35525	9.17869	8.54224	8.05581	6.83786	8.20624	8.72368
ATMIN	7.17121	6.64366	7.37271	6.36461	6.67726	6.81607	7.13733	7.31013	7.28054	7.07891	6.32673	6.04253	6.45968	7.21165	6.93426	7.37005	6.9963	6.39315	7.00293	6.83484	7.3904	7.35476	7.12545	6.19498	7.41714	6.9526	6.68186	7.21566	7.17493	7.36658	7.35389	6.85705	6.65811	6.75587	6.38311	6.89766	7.75002	7.85793	6.49965	6.85572	7.35931	6.86007	7.42428	7.5602	6.82257	6.5306	7.52337	6.09485	6.6833
ATN1	0	1.89839	0	3.44548	2.62129	2.92017	2.78099	2.77413	3.21551	2.4063	3.09579	2.29127	2.49064	2.31587	1.74644	2.46302	1.6881	2.38482	2.65593	1.86056	2.08352	3.15335	4.03591	3.50119	3.25654	3.84191	3.68961	4.16528	3.71176	1.79817	1.03013	2.88455	2.53597	2.56042	2.54867	3.06861	2.41549	3.69464	2.65424	2.24613	2.2441	3.36447	2.52855	3.27118	1.51316	4.11523	3.01562	0	3.05916
ATOH8	0	0	0	0	0	0	0	0.721555	0	2.00389	0	0	0	1.57992	0	1.19511	0	0	0	0.908553	0	2.8714	0	0	0	0	1.3149	0	0.898757	0.580682	2.63483	0	0	0	0	0	0	0	0	0	0	0	0	2.66124	0	0	0	0	0
ATOX1	5.30013	5.36247	6.30086	5.56446	5.10829	5.52503	5.16382	5.53689	5.24502	5.91542	1.52972	4.1601	4.49577	5.57755	4.84171	5.88345	4.731	5.97578	5.27726	6.0231	3.52666	5.06085	5.84495	5.75236	5.81804	5.81026	5.84645	5.55415	5.15293	5.09602	4.44917	5.43626	4.64376	5.81471	5.33244	6.41707	4.33613	5.13491	5.84945	5.6524	5.7864	5.30844	4.76737	5.01296	6.12123	6.62114	4.14985	3.99697	4.05195
ATP10A	4.41709	0	2.20804	3.85719	4.18401	4.95565	4.78792	2.47059	4.46592	3.3266	5.27598	5.95466	3.7356	1.99433	3.80262	0.717922	3.13391	4.46689	4.51557	0.908553	3.52666	2.52063	4.30933	3.12801	3.25654	4.59505	2.69051	4.50987	0	3.84599	2.36984	4.01469	3.94476	3.52324	4.20659	1.86361	4.14736	3.25311	3.2437	3.61261	4.82821	2.58672	5.21922	3.62261	4.45031	4.24515	4.84318	4.5515	3.96991
ATP10D	3.72446	3.7094	5.74139	6.08768	4.48998	5.59673	4.80823	5.34293	3.21551	4.99857	6.5896	5.06425	5.18674	4.69316	4.176	5.88345	5.67249	5.23257	4.42943	5.30725	2.73708	3.68323	3.69825	4.93916	5.68724	4.39294	5.5431	4.84967	2.41205	0.993575	5.94129	5.94615	4.73326	5.88474	4.65848	4.95822	2.23747	2.61365	4.93795	5.21695	3.1855	4.70247	3.93638	3.90498	5.26867	4.67217	5.66134	4.69734	4.87886
ATP11A	2.64071	5.36247	3.04281	3.44548	3.74986	3.95851	4.363	5.06384	3.70671	5.26378	4.09103	5.36622	4.16519	4.7476	4.39369	5.263	3.72495	5.65151	4.0219	4.46283	4.83422	5.64278	4.64158	4.34736	5.01682	5.28214	5.03301	5.1245	5.52205	4.38005	2.63483	4.77279	4.15371	5.05277	4.41778	4.32207	3.87029	4.46277	3.72015	4.05314	4.05072	5.05267	4.10582	5.09955	3.15071	4.54338	4.09652	5.5204	4.12957
ATP11B	8.19798	7.57877	6.79993	7.63251	8.03625	8.27937	7.79334	7.90579	8.08892	8.08045	8.58188	8.57516	8.44095	8.35	7.58772	7.74438	8.45082	8.44575	7.43187	7.7601	8.82259	8.75023	8.17256	7.80887	7.19443	7.34097	7.60671	8.05541	8.77331	8.4029	8.26401	8.09776	8.19859	8.51968	7.69463	7.84268	8.37373	8.21912	8.27969	7.78971	7.80333	8.11063	8.77297	8.82556	7.59535	7.7219	8.00076	8.69722	8.86087
ATP11C	6.4639	4.56091	6.51589	6.58337	6.82117	7.40477	5.93778	5.76061	6.28283	6.35511	7.56781	7.58383	5.75844	6.57747	6.64274	6.65744	5.79303	6.71647	6.23334	5.81407	5.42958	5.31093	6.85385	6.06198	5.08768	5.56489	5.88328	6.1779	4.8411	5.0536	5.94129	6.81677	6.78911	5.96774	6.97349	5.95951	5.72846	4.12924	6.44809	5.57897	5.64988	6.27688	5.10389	5.20746	5.49315	6.02753	6.21816	6.46441	5.49215
ATP13A1	5.21229	4.0856	6.72784	3.7162	4.93686	5.01966	4.24879	4.64452	4.41586	4.95921	5.75073	4.8209	6.447	5.60729	6.10255	5.819	5.14755	4.86552	5.64525	5.3698	5.60781	5.12755	3.87693	4.81239	6.20823	6.3836	5.46426	5.07357	3.61329	5.1773	5.75896	5.26718	5.72782	4.89205	6.37471	4.98251	5.34462	4.38634	6.16902	6.32642	5.61363	4.85289	4.86505	4.60289	5.95868	4.57668	5.40033	5.66926	4.78602
ATP13A2	3.9034	4.0521	3.04281	4.10354	4.48998	4.71912	4.1881	4.64452	3.43243	2.28423	2.51558	4.44445	3.89344	3.1632	4.54692	4.59772	4.731	4.99852	3.89909	3.82349	3.52666	3.7693	3.87693	4.15177	4.92305	5.81926	4.8713	4.50987	3.89058	3.74297	3.86282	4.49496	4.64376	4.59062	3.9591	5.0064	2.84656	3.41577	4.50526	4.2073	4.73004	5.43311	3.63782	1.58359	4.06711	5.18517	5.13532	4.2064	3.58524
ATP13A3	6.23789	6.83801	6.77629	6.47083	7.24532	7.12335	6.32361	6.02784	6.08884	6.36267	6.71152	7.37402	6.96552	7.2686	5.98676	6.01873	6.82308	7.10368	5.4181	6.22268	7.32635	7.26131	7.14303	6.61144	6.11801	7.14737	6.33714	6.59398	7.94548	7.38808	7.04786	7.35589	7.3732	7.59061	6.26978	6.05423	6.72327	6.67627	6.4216	6.62892	6.41095	6.45212	7.17567	7.21713	6.09212	6.72872	6.12801	7.55521	7.31847
ATP13A4	0	0	0	0	0.894397	0	2.04698	0	2.81318	2.15086	2.92706	0	0	2.31587	1.9797	1.55308	0	1.93176	2.80019	2.17269	0	0	3.25661	0	0	0	1.57715	2.21115	0	0	0	2.71955	0	0.765389	0.570554	0.611488	0	0	1.37214	0	0.698575	1.94909	1.94933	1.58359	0	0	0	0	0
ATP1A1	7.3152	7.59631	6.54415	7.47732	7.71805	7.91158	7.12119	6.45878	6.63972	7.09715	9.24064	9.6452	8.1902	8.76723	7.27865	7.18426	7.60245	8.33062	6.94978	6.71949	7.47818	8.03126	7.77054	7.82538	7.19042	7.65422	7.40196	7.57738	8.0527	7.35352	8.05376	8.09355	8.22968	8.44052	6.85153	6.62424	7.23713	7.68125	7.09893	7.05166	7.2276	7.72807	7.50983	7.54485	6.56444	6.99811	8.40893	8.09218	8.43354
ATP1A3	0.661586	0.474783	0	0	0.894397	0	1.90337	0.721555	0.81027	0	2.73594	3.13582	1.72689	1.57992	0.66796	0.717922	0	0	1.57939	0.908553	2.55031	2.30702	1.43907	2.28426	1.395	1.63516	0.581061	0	0.898757	1.57639	2.36984	0.846469	0	1.92574	1.96738	1.03961	1.51493	2.61365	1.04196	0.699563	1.16723	1.94909	0.562662	3.05709	0.946484	0.626996	1.19444	0	0
ATP1B1	0	2.17229	4.81525	5.06095	4.57041	4.37212	3.20517	0.721555	4.46592	2.62325	6.73727	5.69023	4.54419	4.38511	1.74644	1.55308	3.13391	4.27044	0	2.83595	0	3.01925	3.69825	3.32663	4.21111	3.06554	1.99121	2.81778	2.98471	2.57424	3.05232	3.0326	3.29269	1.92574	2.96187	2.05901	2.96572	1.43661	2.3885	3.88052	3.28105	4.06499	2.11734	3.27118	0	2.42082	4.99664	5.86719	5.00779
ATP1B2	0	2.04183	2.20804	2.77538	2.28236	1.74252	0	0	0	0	4.37967	4.68187	2.49064	3.57802	0	0	0	4.16118	0	0	2.08352	0	0	0	0	1.78963	1.57715	0	0	0.993575	1.03013	1.76311	0.847951	1.63203	0.570554	1.63753	0	0	1.37214	1.52207	1.16723	1.28135	0	0	0	0	0.717457	0	0
ATP1B3	7.87228	7.38384	8.87606	8.62065	9.03232	8.65681	7.77798	7.79633	7.87404	7.40237	10.3727	10.0451	9.96764	9.79979	7.54288	7.31853	10.2274	9.74994	7.97086	7.25502	7.62148	7.34077	7.53791	7.29587	8.40253	8.43492	7.57329	7.8513	7.67347	8.35785	10.3311	9.42157	9.79723	9.2753	7.77351	7.62078	7.71218	7.31954	9.68904	9.40923	8.63811	8.40359	8.18729	7.72361	7.43454	7.93906	10.176	10.9082	10.1718
ATP23	5.60613	0.474783	3.95251	4.31389	4.48998	4.49729	4.99695	5.03558	5.02895	5.31144	3.50845	4.75306	3.64969	3.57802	4.65202	4.77807	4.5375	3.61598	4.24001	4.34323	3.30824	2.8714	4.82698	3.12801	5.34073	4.5087	4.31078	3.95623	2.41205	2.57424	3.63973	3.69726	4.39222	4.09559	4.08815	4.8032	3.17803	4.03224	4.91281	4.39014	4.66068	4.29268	1.28154	3.36738	5.14181	4.06919	4.6345	3.08462	0.938745
ATP2A1	0	0	0	0	0	0	0.476693	0	0	0.516131	0	0	0	1.57992	1.12277	0.717922	0	0	0	0	0	1.36706	1.43907	0	0	0	0	0	2.62918	0	0	0	0.847951	0	0	0	0	0	0	1.52207	0	0	1.54001	0	0	0	0	0	0
ATP2A2	5.9831	5.56607	7.13328	6.57659	6.27493	6.74842	5.82273	6.04211	6.18162	6.0051	6.99378	7.77553	7.35974	7.53163	5.20626	5.98975	6.64232	6.79172	6.01414	5.90135	5.80871	6.61671	5.06686	5.40232	5.62904	6.35295	5.60321	6.31578	6.63733	6.88205	7.31665	7.1443	6.83025	7.16757	6.04445	5.77713	6.22294	7.06139	6.68183	6.59207	5.83444	6.19473	6.61219	6.73943	5.83526	6.51351	7.29976	7.96833	7.39905
ATP2A3	4.63544	6.75195	6.30086	6.34877	4.71894	5.17763	5.35537	5.45389	5.88319	6.21178	5.9837	6.25363	5.30386	5.45203	5.53417	6.12918	4.95426	4.99852	5.95371	6.39798	5.60781	6.81186	6.74296	6.57285	6.03975	6.28313	6.85873	6.48125	6.15018	5.41369	5.8915	5.92735	5.32902	6.66924	5.8519	5.76318	5.29996	5.82672	4.80763	6.06921	6.01203	6.98753	5.10389	5.99045	5.60731	5.82077	6.67457	5.86719	6.65732
ATP2B1	8.76307	8.13945	9.15792	9.32513	8.9842	9.4438	8.79645	8.98637	8.97617	8.80422	9.69121	9.42856	9.19154	9.29622	8.82967	8.59469	9.37099	9.15398	8.68399	8.15583	8.49694	9.10291	9.81849	9.26193	8.4554	8.5623	8.25743	8.12585	9.28404	8.84668	9.64076	9.22971	9.84319	9.8431	8.70127	8.45297	8.62295	8.98201	8.53578	8.83259	8.4835	8.5346	8.72823	9.09511	7.6695	8.08791	9.23544	9.81616	8.95183
ATP2B4	6.75562	8.27449	6.54415	9.19833	8.68633	9.07973	7.67117	7.61718	8.03191	7.62616	8.21581	8.63292	8.12405	8.48831	7.47287	7.73568	8.45995	9.31249	7.72639	7.85607	5.92861	5.64278	7.71286	7.91295	8.43516	8.34121	8.12016	8.27421	4.8411	5.89423	8.05376	8.59425	8.22197	8.70286	7.16121	7.48285	4.88201	5.11136	7.62147	6.72566	8.09714	8.35083	6.86334	6.20092	8.13921	8.58783	8.33314	8.50259	8.54043
ATP2C1	7.46048	6.49575	5.14546	6.98784	6.67119	6.93702	6.33064	5.89254	5.62136	5.83073	6.25724	6.04253	6.34136	6.10106	5.88981	5.78566	6.93211	7.24425	5.87443	5.17339	6.14211	6.37731	6.22097	6.2932	5.80758	6.08102	6.31034	6.20181	5.57534	6.15723	6.70291	5.7026	6.83025	6.07647	6.5567	5.94722	6.23485	5.15808	6.49119	5.86812	6.32388	6.36716	6.30791	6.17457	5.8235	6.22942	4.04113	5.98551	4.12957
ATP2C2	0	1.35549	0	0.925596	1.19424	1.52454	1.90337	0	1.32601	0.516131	0.958771	2.63068	0	0.99622	0	0.717922	0	0	2.10905	0	0	0	0	2.28426	0.493106	0	0.994143	1.14415	0.898757	0	0	0	0	0.765389	0	0	0	0	0	0.699563	0	0	0	0	1.25747	0.626996	0	0	0
ATP5A1	9.20835	8.64267	9.81778	8.4986	8.74815	8.50855	8.65927	8.88704	8.80929	8.57936	7.98811	7.85049	8.81357	8.23563	8.86654	8.85991	8.38521	8.40439	9.04603	8.9457	9.01548	8.78938	7.30793	7.72336	8.77416	8.52291	8.69046	8.67959	8.48042	8.80093	8.57123	8.57022	8.71208	8.68825	8.96205	8.81607	8.84903	9.04863	8.61974	8.9373	8.81014	8.27956	8.85253	8.95312	8.74758	8.83999	8.38411	7.76828	8.29301
ATP5B	9.4192	8.94718	10.4022	9.29446	9.63323	9.23721	9.36113	9.93609	9.84362	9.33865	9.5621	9.45815	10.1172	9.7738	9.68887	9.75771	10.2696	10.0644	9.82612	10.012	10.1395	10.193	8.78413	9.1712	9.46587	9.26518	9.41769	9.82944	10.087	9.87968	10.2992	9.85237	10.1499	9.61619	9.55909	9.62976	10.0864	10.2196	9.96224	9.98018	9.83829	9.66312	9.87901	10.3493	9.5984	9.69419	9.81651	9.19153	9.65792
ATP5C1	8.61465	7.92487	8.31194	8.20299	8.01006	7.88605	7.83846	8.06459	8.20029	7.84976	6.53192	6.76498	7.93725	7.65068	7.95255	8.1825	7.90629	7.8394	8.11579	8.21665	8.24693	7.89431	6.49179	7.66952	8.04117	7.55268	7.8525	8.18103	7.64883	8.05326	8.02519	7.91901	7.90318	7.97062	7.87836	7.92331	8.09205	7.75909	7.68224	7.87655	8.00569	7.86274	7.75252	7.46012	7.91925	8.02599	7.98983	6.75835	7.58276
ATP5D	5.92902	6.68249	6.51589	6.4635	6.29085	6.47164	6.41911	6.56148	6.3774	6.33219	6.18423	6.34862	6.25671	6.16246	6.46182	6.53237	5.70358	6.18562	6.42358	6.67064	5.78772	5.79417	6.91651	6.93423	6.76251	6.99689	6.80855	6.55737	6.51992	6.45487	5.41577	6.15446	5.83279	6.25892	6.72493	6.65479	5.98977	6.34379	6.1796	5.89862	6.65341	6.67047	6.2992	6.1065	6.85182	7.33612	5.69761	5.7383	6.02636
ATP5E	7.41202	6.67701	7.75768	7.07704	6.9915	7.13784	6.72704	7.21251	7.41402	6.818	7.38442	7.44023	7.16449	7.47629	6.87035	7.15192	7.28032	7.73841	6.94978	6.96208	6.81666	6.53306	8.18109	7.84979	6.95011	6.60785	7.02178	7.61349	6.88955	6.83898	7.91114	7.1443	7.44118	7.08817	6.89333	6.90403	6.82133	6.55929	6.84355	6.79215	7.01478	7.19192	6.53267	6.73943	7.12048	7.31162	7.07693	8.27755	7.78221
ATP5EP2	6.21547	5.61277	6.79993	5.93698	5.79535	5.90987	5.64223	6.1905	6.24032	5.58143	6.08745	6.04253	6.05428	6.57747	5.87541	6.04715	6.50786	6.86323	5.96905	6.11725	5.3459	5.59644	7.26041	6.82353	5.85912	5.57555	5.91919	6.68163	6.15018	5.70161	6.59817	6.37858	6.25162	6.10608	5.82746	5.85813	5.65943	5.48571	5.78164	6.02842	6.19489	6.27688	5.59162	5.68915	5.91502	6.0865	6.14123	7.2822	6.56254
ATP5F1	7.90065	7.10222	7.75768	7.48458	7.32088	7.24883	7.21923	7.81308	7.69676	7.27995	6.77505	5.98454	7.31858	7.3588	7.58772	7.68233	7.15094	7.50122	7.63794	7.71865	7.59756	7.75885	6.11808	7.40973	7.5039	7.32211	7.50008	8.03558	7.64883	7.47101	7.07041	7.24641	7.46097	7.58009	7.46437	7.6851	7.4308	7.54285	7.29652	7.33424	7.74588	7.54679	7.30749	7.43814	7.54252	7.78379	7.16376	7.11054	6.70881
ATP5G1	7.00471	6.65486	7.74556	6.54914	6.41945	6.4013	6.29512	6.3015	6.78481	6.24489	5.37772	5.36622	5.27546	6.03694	6.47143	6.46024	5.98242	6.26698	6.57167	6.54074	5.8294	5.44774	6.74296	6.40726	6.67317	6.74637	6.30129	7.00074	5.74771	5.94153	5.78646	6.29306	5.66096	6.07647	6.64327	6.63959	5.94696	5.69031	5.54035	6.29237	6.26667	6.49851	6.15214	5.95991	6.67983	7.47502	5.81783	5.26364	5.00779
ATP5G2	7.50737	7.4971	7.15177	7.17008	6.90109	7.1282	7.12525	7.40156	7.44555	7.19779	6.7997	7.18101	7.14106	7.38479	7.42424	7.38682	6.9963	7.43235	7.42632	7.4984	7.46502	7.56189	8.35707	8.08049	6.95011	6.9444	7.44366	8.02891	7.61741	7.46697	7.23915	7.4178	7.35921	7.44176	7.49573	7.43964	7.38877	7.21845	6.83689	7.19372	7.37022	7.49624	7.1709	7.42702	7.37132	7.78379	7.18308	7.25889	7.2243
ATP5G3	7.56613	7.35322	8.32013	7.66804	7.72393	7.64693	7.82856	7.96694	7.87867	7.53542	7.10674	6.17804	7.59627	7.72039	7.60964	7.88482	8.01563	8.21919	7.69904	7.94092	7.97249	7.93212	7.86888	8.05272	7.73944	7.73489	7.61768	8.08142	8.15688	8.0852	7.94814	7.84081	7.82899	7.73029	7.60041	7.78515	7.7583	7.84013	7.53761	7.9292	7.94499	7.86274	7.6048	7.87447	7.82801	8.16381	7.84777	7.86406	7.8353
ATP5H	6.47338	6.58044	6.39697	6.24993	6.15834	6.05947	6.2513	5.8767	6.52635	5.98565	5.61842	5.92413	6.15125	5.89945	6.26601	6.08874	5.87726	6.26698	6.20769	6.0615	6.05696	5.33935	7.01525	6.19498	6.45601	6.26349	5.95424	6.2937	5.65175	5.60209	6.12486	5.6347	6.0916	5.75987	6.32319	6.04272	5.54927	5.46728	5.47314	5.63439	6.58952	6.23638	5.6748	5.0424	6.35162	6.5306	5.60516	6.24474	5.96416
ATP5I	5.96977	5.87472	6.33361	5.72026	5.56611	5.89857	5.39619	5.70785	5.72776	5.38753	5.04807	5.41093	5.27546	5.77393	5.35896	5.56762	5.23528	6.00769	5.22708	5.62187	5.60781	5.68768	6.83234	6.38516	5.56839	5.43044	5.44796	6.10368	6.16763	5.78177	5.94129	5.84962	5.54216	5.85015	5.52712	5.39818	5.71151	5.64182	5.18893	5.44071	5.63187	5.67449	5.51845	5.86423	5.47823	6.02753	5.71541	6.61886	5.83108
ATP5J	7.45571	6.8672	7.86239	7.10087	6.82117	6.93149	6.65039	6.90399	7.14117	6.67351	6.20284	6.07067	6.22736	6.78691	6.59081	6.64819	6.23741	6.65735	6.43468	6.63288	6.4533	6.39095	7.08965	6.72138	6.90176	6.65886	6.63224	7.32859	6.67443	6.49506	6.80056	6.67748	6.53906	6.63917	6.93968	6.69943	6.57185	6.39345	6.01216	6.43446	6.60807	6.69059	6.2992	6.28953	6.8107	7.07001	6.43778	5.92756	6.61746
ATP5J2	5.44205	5.41613	5.7894	5.52273	5.57913	5.55414	5.75112	5.82808	5.48237	5.19769	4.62008	3.80559	5.4884	5.54718	5.70674	5.40149	5.14755	5.61053	5.06514	5.51523	5.28729	5.49903	5.75637	5.48777	5.68724	5.51038	5.46426	5.99837	5.08106	4.63149	5.26751	5.3542	5.8529	5.56037	5.55716	5.20526	5.36645	5.13491	5.40266	5.06388	5.64988	5.35961	5.10389	4.34382	5.5796	5.97855	5.73299	5.59675	5.78384
ATP5L	7.82123	7.55206	7.75768	7.47732	7.47508	7.71617	7.58259	7.85412	8.01099	7.65724	7.50923	7.16804	7.39317	7.89935	7.71042	7.80803	7.59418	8.01453	7.61373	7.88848	7.25931	7.86529	8.21473	7.97346	7.36817	7.23738	7.64296	8.03558	7.73915	7.40082	7.99014	7.61863	7.58636	7.5695	7.58955	7.7144	7.49659	7.32467	7.32539	7.36187	7.77489	7.66845	7.32047	7.44366	7.44993	7.83284	7.42944	8.03844	7.49749
ATP5L2	0	2.17229	0	1.23217	0.894397	0.954923	0.476693	0	1.70515	0	0.958771	1.84663	0.823785	1.57992	1.12277	1.19511	1.07804	1.93176	1.21762	1.4617	2.08352	0	3.25661	0	0.493106	1.26553	1.79898	1.77412	0.898757	1.31421	0	2.06777	0.847951	1.26283	0.978333	0	1.16258	2.14198	0	0	1.16723	0.778487	0	0	0	0	1.19444	3.4565	2.48138
ATP5O	6.55599	5.84569	6.33361	5.83837	5.91312	5.87569	5.81272	6.22846	5.95505	5.60711	5.44176	6.17804	5.67392	5.51616	5.78586	6.19414	5.95684	6.36878	5.90666	5.85837	6.25347	6.18715	6.57184	6.03384	5.77574	5.90627	5.88328	6.02543	6.49248	6.25408	6.38084	6.01898	5.96799	5.96774	5.91125	5.85813	6.17428	5.53964	5.49024	5.59768	6.09325	5.77214	6.08276	5.74394	6.08228	6.2502	5.85042	6.46441	5.87682
ATP5S	4.25069	5.81605	2.68498	6.08768	4.34509	5.19622	4.97915	4.35535	4.77473	4.87713	5.44176	4.9477	4.80486	4.31474	5.4781	4.84433	4.14302	4.04296	3.45183	5.17339	4.40871	5.25236	5.56101	5.75236	5.25096	5.15998	5.36359	5.51651	5.72431	4.98753	4.58066	3.94164	4.39222	4.74919	4.84048	5.0299	4.8201	5.08741	4.24819	4.47355	4.73004	4.88817	5.12377	4.75291	5.06397	5.54612	4.43409	5.43979	2.22263
ATP6AP1	4.37726	7.23504	8.35246	5.73252	7.09935	6.09951	7.09664	7.15454	6.74482	6.87727	5.91767	5.86108	6.97438	6.69294	6.94808	7.34166	6.59335	5.97578	7.1979	7.01196	5.92861	6.69577	6.2857	6.97919	7.24181	7.19308	7.14822	6.62968	6.66217	6.13705	6.43398	6.68868	7.14761	5.99965	6.71829	7.33975	6.22294	7.16226	7.1643	7.25394	7.27479	7.67856	6.68757	7.103	7.23145	6.44305	6.87793	5.86719	7.16101
ATP6AP1L	0	0	0	0	0	0	2.78099	1.20033	0.81027	2.15086	0	2.63068	0	1.57992	1.9797	0.717922	0	1.2676	0.733627	1.86056	0	0	2.145	1.84026	1.15213	0.767294	2.7973	2.21115	0	0	0	1.3764	1.76546	0	2.2871	1.36933	2.03437	0	1.37214	1.16866	1.16723	1.65351	0	1.87298	0.946484	0	0	0	0
ATP6AP2	8.60174	8.31213	8.6735	8.28015	8.16702	7.88031	8.4114	8.75891	8.41934	8.4398	7.27441	7.75833	8.23514	8.29166	8.57509	8.55319	8.4645	7.97472	8.38827	8.43713	8.47084	8.79709	7.48376	7.8417	8.47866	8.13868	8.28522	8.60084	8.34506	8.26329	8.62934	8.23019	8.27509	7.87923	8.39941	8.55165	8.59087	8.74049	8.05684	8.0428	8.8001	8.19051	8.58147	8.71334	8.25319	8.17744	7.80269	6.5437	7.98899
ATP6V0A1	0	0	5.41398	3.81171	0.894397	3.00694	0	1.84633	3.52977	3.75203	0.958771	1.84663	1.72689	4.85067	2.78414	2.07863	0	0	2.31524	3.73121	0	0	2.97193	3.65689	1.94572	2.87158	3.44877	0	2.15634	0.580682	0	3.86469	0	4.2627	2.13608	2.8746	0	0.649796	0	5.52133	0	3.86703	1.28154	3.83939	0	2.09291	1.19444	3.08462	2.48138
ATP6V0A2	7.07488	6.41898	5.06972	6.59684	5.45752	5.85244	6.14356	6.07025	6.31049	6.41451	4.31274	5.61579	5.60711	5.27803	5.87541	5.73416	6.08044	5.06069	6.10029	6.22268	6.78523	6.03907	6.49179	5.94598	6.04866	6.60265	5.91919	5.76146	5.98279	6.08534	4.64217	6.32213	5.6836	6.62901	5.71204	6.25702	6.28154	5.99059	6.10387	6.20964	6.10635	6.25001	6.6674	6.31388	6.43128	6.03952	4.59658	6.19649	5.96416
ATP6V0B	8.00236	7.57288	9.61957	7.98471	8.16702	8.25962	7.82108	7.93669	7.70199	7.49472	8.16928	8.02602	8.17106	8.12174	7.70636	7.89267	8.29622	8.26612	7.71733	7.84511	8.12253	8.17616	7.85828	8.05971	8.03894	8.04208	7.75981	8.27984	8.56517	8.12672	8.43884	8.52405	8.12195	8.33191	7.67764	7.90119	7.98327	8.16295	8.05684	8.35473	8.05045	8.27623	8.03295	8.19599	7.94932	8.25403	8.02594	7.53595	8.36699
ATP6V0D1	6.75562	7.18569	8.98831	7.88393	8.15403	7.3268	7.27135	7.46122	7.3687	6.91889	7.30916	7.07386	8.27872	7.56233	7.19416	7.28313	7.66698	7.7096	7.56407	7.52612	7.52965	7.64961	6.18748	6.42903	7.73669	7.40512	7.14822	7.2619	7.04874	7.72189	7.87956	8.15543	8.35481	7.72552	7.42011	7.55346	7.88842	7.57764	8.15659	8.14175	7.47496	7.73778	7.70384	7.34078	7.77403	7.66112	7.09063	6.97408	7.2065
ATP6V0E1	8.34463	7.4971	8.60137	8.29676	8.17562	8.17549	7.93395	8.0256	8.2829	7.68162	7.11659	7.62236	8.11205	8.05855	8.0097	8.07965	8.62334	8.74453	8.25689	8.2209	7.70222	7.46848	8.40156	8.33228	8.10662	7.84692	8.07842	8.52703	7.16627	7.30009	8.59476	8.28659	8.39992	8.14124	7.96773	8.05513	7.21926	7.01772	8.09924	8.00475	8.36039	8.25612	7.55078	7.21066	7.98408	8.15832	7.96028	7.92456	8.34275
ATP6V0E2	5.0444	5.24878	0	3.61393	5.24526	4.23504	5.72999	5.68982	5.78803	5.58143	4.31274	4.68187	4.76455	3.57802	6.63421	5.48695	3.30587	2.7291	6.31967	5.74496	4.56491	4.48042	4.73725	5.05569	6.04866	5.56489	5.80865	5.31197	2.98471	5.78177	4.14366	4.59364	5.1126	4.31436	6.54176	6.06564	5.85734	5.41051	4.28784	4.69825	6.30127	6.30325	5.66127	5.76175	5.91502	5.34828	5.64286	1.80505	5.43214
ATP6V1A	4.11195	6.35173	7.27492	7.27015	7.53977	7.35188	6.50247	6.3015	6.29672	5.81979	8.18807	6.74766	8.02517	7.35003	5.55239	6.10235	7.59418	6.55308	6.61133	5.45881	6.88742	5.7735	5.9284	5.75236	7.32848	7.31894	5.63235	6.51981	5.90167	6.65967	8.03669	7.18443	8.15066	6.92327	6.14677	6.49512	6.56243	5.4486	7.87028	7.95845	6.706	5.94961	6.40043	5.6322	7.03126	6.87639	7.16376	7.1617	7.81194
ATP6V1B2	7.44611	6.37224	7.17002	7.49181	7.68833	6.72301	7.06746	6.91955	7.10214	6.72134	6.74997	5.76102	8.07545	6.81268	6.8186	6.26843	7.84486	7.32246	7.21086	7.09761	7.15663	7.01931	5.33499	6.807	7.46117	7.15449	6.12798	6.44163	6.69864	7.20638	7.82092	6.9344	7.80338	6.88107	6.68467	6.70674	7.20116	7.28312	7.62921	7.47751	7.40244	7.05892	7.71371	7.45466	7.4229	7.27659	6.26726	7.32771	7.15174
ATP6V1C1	4.93889	5.84569	6.51589	6.34877	6.9719	6.8458	6.44528	6.26544	6.67206	6.92911	5.12811	6.43775	7.17989	6.74739	6.49987	6.93339	5.98242	5.61053	5.96905	6.30501	3.18523	2.8714	4.17909	5.44568	7.11609	6.71779	6.09696	5.94269	3.26972	5.0536	5.94129	6.35063	6.33975	6.40904	6.56412	6.70674	3.60254	3.4907	6.16902	6.647	6.33506	6.32915	5.42543	3.1681	6.90859	7.03451	4.25095	4.82978	6.83002
ATP6V1C2	1.11346	0	2.20804	2.3356	0.894397	2.50903	1.35963	0	0.81027	2.28423	3.09579	0	2.02863	1.99433	1.46805	0.717922	2.11553	2.7291	1.57939	0	1.7777	0	2.145	0	2.09078	2.72609	2.44984	2.21115	3.50761	2.15992	1.625	2.88455	1.76546	3.23234	1.29589	2.8746	1.16258	2.61365	1.04196	2.24613	2.2441	3.02739	0.562662	1.58359	2.23532	2.91306	2.76522	0	0.938745
ATP6V1D	7.12985	6.22968	7.4344	7.32783	7.57593	7.61275	6.4646	6.64804	6.21127	6.21178	6.63139	6.43775	7.27621	7.20193	6.24376	6.46024	7.1167	7.11837	6.73319	6.36765	5.58366	6.3356	5.66199	6.11666	7.22226	6.76512	6.48025	6.31578	6.15018	6.3182	7.32605	7.10302	7.29452	7.14634	5.72533	6.39913	5.74522	5.72176	7.15361	6.39221	6.67115	5.67449	6.32518	6.17457	7.0716	7.16062	6.9092	5.98551	7.12356
ATP6V1E1	7.99251	6.19172	7.11456	6.39576	7.35534	7.13784	7.38723	7.28634	7.50061	6.83984	5.77579	6.41598	6.8547	6.59242	6.73335	6.96352	6.77997	7.13291	7.43739	7.38183	7.77335	7.22369	6.85385	6.64903	7.55168	7.26399	7.20751	7.27323	6.50627	7.59821	6.8793	7.10302	7.2113	6.82874	7.32293	7.33975	7.39409	6.99216	7.07079	7.43132	7.59601	7.0037	7.28119	6.78369	7.50251	7.48382	6.60943	6.29143	7.09482
ATP6V1E2	1.45705	1.56	1.49069	3.61393	2.00213	1.26766	4.05849	3.9333	3.78766	4.64883	3.62338	4.05133	1.72689	2.31587	4.81178	4.25208	1.07804	2.7291	2.80019	3.99202	1.38912	0.839734	4.91145	4.34736	4.1126	3.76949	3.89594	4.50987	2.81787	3.38067	2.63483	2.31918	1.76546	3.76521	5.55716	3.65676	3.44739	3.16434	2.23469	2.97529	3.1855	3.02739	3.26091	1.87298	3.3606	1.66784	2.28264	3.99697	4.78602
ATP6V1F	7.06864	6.55674	7.38838	7.03807	6.96199	6.90913	6.69469	6.87238	6.60664	6.35511	6.53192	6.71237	6.84507	6.88731	6.9062	7.07811	7.04567	7.10368	6.95749	6.9722	6.74224	6.96562	6.91651	7.22297	6.94057	6.7744	6.77627	7.28447	6.7106	6.92386	7.13602	7.17649	7.02004	6.94802	6.8209	6.70674	6.78128	6.81395	6.76846	6.93143	6.92148	7.11955	6.58378	6.8518	6.89741	7.11603	6.98453	6.79122	6.97376
ATP6V1G1	9.07774	8.31919	8.7422	8.18304	8.10086	8.09111	8.201	8.65125	8.63157	8.00033	7.4246	7.48274	8.13989	8.26858	8.43974	8.4183	8.66737	8.2727	8.40529	8.45528	8.68463	8.69632	8.86579	8.5164	8.19151	7.94266	8.20747	8.75022	8.98255	8.5513	8.523	8.30491	8.37233	8.11599	8.36373	8.27511	8.67415	8.69169	8.18311	8.01175	8.56644	8.48937	8.46944	8.62366	8.01285	8.04097	8.15872	7.81697	8.35492
ATP6V1G2	0	0	0	2.86716	0	0	1.74386	2.08569	3.09346	3.12797	3.09579	0	0.823785	0	2.90247	2.76624	0	0	1.21762	2.64685	0	0	0	1.84026	1.15213	1.46215	3.84706	0	0	2.31163	0	0	1.76546	1.63203	2.13608	1.86361	0.695357	2.3169	0.613074	0	2.2441	2.19429	2.26782	2.66124	0	0	0	0	0
ATP6V1G3	0	0	0	0	1.65401	1.93185	1.5645	0.721555	0	0	2.73594	0	0	0	0	0	0	0	0	0	0	0	0	0	0	0	0	0	0	1.57639	0	0	0	0	0	0	0	0	0	0	0	0	0	0	0.946484	0	0.717457	0	0
ATP6V1H	6.56488	7.58757	6.79993	6.79097	7.23713	6.01829	7.40067	7.11457	6.99542	6.83984	6.6853	6.20368	6.81578	6.24046	7.08577	6.33908	6.49013	6.26698	7.06138	6.84588	7.282	7.22369	6.43585	6.55316	7.12032	6.88565	6.68186	7.2619	7.17493	7.87592	6.91712	6.60836	6.95642	6.34838	7.24202	6.86537	7.73332	7.53402	6.84355	6.51541	7.04911	6.6603	7.74292	7.58041	7.37938	6.59701	6.99914	6.46441	5.78384
ATP7A	5.21229	3.52634	5.74139	4.85218	5.9028	6.03903	5.81272	5.95424	5.93742	5.37263	7.14572	5.65349	6.91117	6.29631	5.06114	5.44485	7.57749	5.87557	5.87443	5.45881	6.10865	6.02164	5.13871	5.05569	5.98512	5.08736	5.67499	5.85492	5.9428	5.36247	7.40801	6.30767	6.75745	5.88474	5.24287	5.80464	5.77815	5.57451	6.99496	6.54464	5.30815	5.75314	5.18179	4.43545	6.11159	5.073	6.41618	7.21111	6.97376
ATP7B	0	0	0	3.76475	0	0.555068	0	0	0	0	0.958771	2.63068	0	3.80033	1.9797	0	1.07804	1.2676	0	0	0	0	1.43907	1.84026	2.22257	1.63516	2.1608	0	0	0	2.04496	0	0	0	0	0	1.16258	0	0	0	0	0	2.94071	0	0	0	0	0	0
ATP8A1	8.51721	7.41383	5.64029	7.41024	7.98827	8.25076	8.85983	7.85816	7.87867	7.7056	8.99597	8.09614	9.21603	8.25455	7.63122	8.04485	9.05565	7.90017	7.45929	7.29586	8.58169	8.23028	7.35394	7.42063	7.05551	6.77902	7.72303	8.27421	8.40516	8.33367	8.57912	7.06912	8.48934	7.88778	7.4604	7.01417	8.20838	8.00257	8.04242	7.55136	7.64622	7.57412	8.48297	8.07299	7.64965	6.8219	8.40619	8.36747	8.94111
ATP8A2	0	0	0	1.48488	0	0	0	0	2.0051	1.84024	0	0	3.35622	1.57992	1.9797	2.62258	1.07804	1.2676	2.80019	0.908553	0	1.36706	2.97193	1.84026	0.493106	0	0	2.54612	0.898757	1.31421	0	0	0	0.765389	0	1.03961	1.51493	0	0	0.699563	1.80389	0	0.966418	1.22122	1.91896	1.39673	2.62158	0	0
ATP8B1	0	2.4024	0	2.20097	2.00213	3.08879	0.476693	1.20033	1.32601	1.65561	3.38357	2.29127	0.823785	2.99338	1.46805	2.76624	0	0	0.733627	2.17269	0.855668	0	1.43907	2.89761	1.78443	2.64744	1.99121	0	0.898757	1.79817	1.03013	1.3764	2.07031	1.63203	1.29589	1.86361	0	1.43661	2.0625	1.16866	0.698575	1.94909	0.562662	2.8056	1.73028	2.09291	1.8388	4.2064	3.34605
ATP8B2	4.45586	5.30674	4.50607	5.49422	3.88179	4.27055	4.96113	4.60659	5.78803	5.40228	4.24256	2.29127	4.33993	3.69345	6.68463	5.35679	3.59832	4.55591	6.10029	4.81721	4.66038	2.30702	6.85385	5.44568	3.96984	3.87681	5.0547	5.66153	3.71176	4.66005	3.22306	3.28969	4.01783	4.74919	6.48038	5.24597	5.05323	3.75668	4.75201	4.66314	6.10635	5.02124	4.54958	4.71684	4.82535	3.6359	4.77692	4.69734	5.00779
ATP8B3	0	0	1.49069	1.69985	2.14904	0.954923	0.834388	1.20033	0.81027	2.00389	1.52972	1.84663	0.823785	0	0.66796	0	0	0	2.10905	0	0	0.839734	0	1.84026	2.65469	0.767294	1.3149	0	1.44833	0	0	0	0.847951	1.92574	0	1.03961	1.16258	0.649796	2.65424	0.699563	1.5204	1.65351	2.7493	0	2.23532	0	0	0	0
ATP8B4	0	5.26349	4.25568	5.40516	6.87494	7.88605	2.17758	1.20033	2.0051	2.15086	6.0261	7.00262	3.81668	3.57802	1.46805	0	6.60986	7.32246	1.57939	0	0	0	3.49426	3.92544	6.07506	6.63358	0	0	0	2.15992	1.625	6.4593	3.70034	6.42087	0	0	0.695357	0.649796	4.32643	4.43245	0.698575	0	0	1.22122	8.05369	7.55654	7.18946	6.42307	5.89915
ATP9A	2.88753	2.505	3.77312	0.925596	3.26128	3.67027	3.07715	0	2.96011	0.89548	1.52972	2.90525	3.24344	2.99338	0.66796	0	4.14302	1.93176	2.10905	0.908553	3.05074	3.85052	0	1.19559	2.45475	0	2.7973	4.06454	2.41205	1.99035	2.36984	0	0.847951	2.86759	0.978333	0	3.17803	2.3169	5.03434	2.04267	2.97304	0.778487	1.28154	1.22122	2.49463	0.626996	0.717457	3.4565	4.68679
ATP9B	7.11782	7.31842	5.7894	6.72503	5.60482	6.33576	6.6391	6.63868	6.68268	6.81249	5.5328	5.06425	6.00323	6.03694	6.57307	6.69384	6.82308	6.12871	7.01037	6.81249	7.21283	7.10456	7.4559	7.27198	6.14318	6.27006	6.98271	6.57579	7.02977	7.00403	6.45126	6.44616	6.62341	6.59807	7.01736	6.77091	6.66283	6.49705	6.64413	6.34869	6.69737	6.23638	7.18042	7.06046	6.7806	6.18693	6.76281	7.05749	6.7214
ATPAF1	7.63531	6.18401	7.17002	6.14382	6.18413	5.92109	6.78454	7.03827	6.80439	6.90859	3.09579	4.52801	4.63641	4.24076	7.08577	7.28313	5.47038	3.61598	7.19137	7.4984	5.45643	5.15978	6.57184	6.59228	5.96643	6.31528	7.04905	6.64721	5.18756	6.0426	5.05781	4.85466	5.00889	5.27764	7.0704	7.5494	6.04494	5.72176	5.54035	5.9432	6.77327	5.94961	6.29044	6.28953	6.52867	6.01544	6.11465	5.80418	3.58524
ATPAF2	4.66883	4.4104	4.50607	2.67735	4.78784	4.79424	4.8867	4.7175	4.19625	4.00486	5.08864	5.00715	4.76455	3.9929	4.58281	5.02661	4.14302	3.91418	4.91475	3.73121	4.9521	4.31855	4.30933	4.87717	5.55595	5.56489	5.01099	4.58453	5.08106	4.23573	2.63483	5.23696	4.776	4.31436	4.12872	4.74759	4.8201	4.12924	4.28784	5.24095	4.43	4.23904	4.60719	4.19446	4.9817	5.67468	4.04113	4.5515	4.40401
ATPIF1	8.30801	7.58464	8.37623	7.01318	7.42188	7.30983	8.0148	7.9744	7.94634	7.74084	7.8415	7.73214	8.1672	7.79982	7.9628	7.78712	7.74378	7.45568	8.01958	7.92017	7.64502	7.91806	8.01921	8.24906	7.90801	7.62373	7.82752	8.2049	7.93022	7.87592	8.17317	7.2912	8.04538	7.80442	7.76389	7.87871	7.71643	7.42838	8.19359	7.94024	8.27303	8.11807	7.44417	7.39884	8.00766	7.84314	7.9528	8.18166	7.7019
ATR	7.73718	7.83908	6.33361	6.79097	7.37039	7.22187	8.17192	8.03277	7.9375	8.33609	5.80043	6.4592	6.447	5.20209	7.56995	7.58394	6.70512	6.61654	7.86819	7.86696	7.901	7.4749	7.35394	7.47396	7.12032	6.72738	7.30575	7.66601	6.66217	7.23987	6.36268	6.75415	5.72782	5.81471	7.58955	7.49556	7.32334	7.07363	6.05875	5.97217	7.37022	7.50194	7.8719	7.27409	7.59535	6.81495	5.60516	6.58177	6.4611
ATRAID	8.27858	7.70539	8.85366	7.31158	7.11731	6.92593	7.67671	7.92132	8.08492	7.69964	6.57539	7.0877	7.35296	7.36751	8.04551	7.99467	7.0212	6.82792	8.01589	8.11533	8.27736	7.44905	7.35394	7.74955	7.68049	7.46654	7.8212	8.16895	7.33797	7.76197	7.15725	7.11967	7.50611	7.26268	7.95369	7.88839	8.08219	7.58621	6.92753	7.60783	7.93033	7.81313	7.70384	7.72814	7.72429	7.59361	6.61892	6.65502	6.92016
ATRIP	1.11346	4.56091	3.56821	2.20097	2.51692	3.86868	2.78099	4.85326	4.36401	4.31651	4.00885	4.8209	2.67589	3.69345	4.43355	2.62258	3.94908	3.00684	3.26553	3.63263	4.8746	3.49395	2.61692	4.43603	4.92305	4.8621	3.68961	3.95623	2.98471	3.23641	3.51375	2.71955	2.32185	1.92574	3.86618	5.30494	3.07578	4.53536	3.07266	4.30161	3.7504	3.14871	4.02359	4.08553	4.45031	3.10783	4.09652	1.80505	3.05916
ATRN	0	4.35653	2.20804	5.43546	4.18401	4.71912	5.35537	4.05094	4.88921	4.28503	4.00885	1.84663	4.1019	3.9929	5.31696	3.98465	4.31395	5.06069	4.78202	3.52681	3.18523	0.839734	2.145	5.05569	4.27323	3.73187	5.36359	4.50987	3.89058	4.27319	1.03013	3.7834	2.88744	3.23234	4.54314	4.53413	3.44739	4.22012	2.87856	4.76599	4.6247	3.71816	2.94071	0.736145	5.10342	2.68784	1.5523	2.58227	3.79036
ATRX	9.9145	9.6081	8.91986	9.21917	9.19125	9.48783	9.90851	9.83105	9.98764	9.88301	10.2717	10.2512	9.65685	9.6417	9.72846	9.71629	9.59687	9.51202	9.51456	9.46759	8.50981	7.87016	9.93153	9.87117	9.43393	8.81483	9.56476	9.77668	8.20838	8.60554	9.3051	9.00163	9.43327	9.15826	9.56557	9.51476	8.70231	8.51898	9.34235	9.21235	9.60664	9.4888	8.89652	8.53063	9.06977	8.74252	9.4393	9.86328	9.95438
ATXN1	7.89008	7.01797	6.77629	8.27388	8.02678	8.26623	7.50075	6.97269	7.62147	7.03226	8.23853	7.6783	8.49121	7.89935	7.37903	6.72934	8.52667	8.41037	6.82882	6.55427	7.40426	7.1534	7.77054	7.43146	7.74219	7.63397	6.49619	7.8361	7.22581	8.06932	8.48574	7.24641	8.56443	7.72075	7.0704	6.70674	7.50646	6.81395	8.3999	7.17515	7.76253	7.2875	7.84222	7.45466	7.4727	7.42563	7.79852	8.46235	8.84658
ATXN10	8.38536	7.97712	6.33361	7.31973	7.32088	6.68404	7.5648	8.01478	8.00677	7.79772	5.4101	5.89295	6.73466	7.10101	8.0615	8.02356	6.68967	7.40864	7.90456	8.33894	7.25931	7.39593	6.74296	7.11967	7.33578	7.41999	7.78273	7.32859	6.00238	7.03707	6.67375	7.07767	7.26481	7.20226	7.84527	7.898	7.2312	7.17367	6.83019	7.04486	7.93033	7.37714	7.2225	7.32289	7.43067	7.57314	5.89796	4.38924	6.53428
ATXN1L	6.54704	5.81605	5.35139	5.83837	5.45752	6.04928	5.6535	5.45389	5.45785	5.45981	4.96333	4.35575	6.02045	6.25931	5.58814	4.99779	6.03226	5.23257	5.37266	5.06415	5.90931	5.61979	5.9284	5.64485	5.08768	5.6681	5.07607	5.07357	6.25187	5.72883	5.86595	6.1382	6.0916	5.42592	5.18634	4.28349	5.74522	5.64182	5.55667	5.06388	5.49908	5.54786	5.57728	5.30786	4.32243	4.4744	6.27927	6.33666	6.36808
ATXN2	6.34503	4.4104	6.82318	6.67511	6.78792	6.92035	6.02711	5.81151	5.7071	6.21178	5.89498	6.20368	6.56903	6.05863	5.81633	5.91463	6.65827	7.10368	6.14151	5.06415	4.74992	4.31855	6.78834	6.45047	6.35908	6.35913	6.85873	5.9708	3.39356	4.68806	6.80056	6.4593	7.11468	7.01199	5.8878	6.30596	4.2912	4.67043	6.52476	6.69123	6.61725	6.36716	5.21922	4.82245	6.03206	6.52208	5.9288	7.1617	7.10446
ATXN2L	1.45705	3.98267	4.3863	4.80653	4.34509	4.467	2.29734	3.3342	2.64956	3.3266	5.3446	6.22887	4.76455	5.20209	4.12822	4.34656	4.39238	3.77277	3.26553	3.82349	4.5147	3.85052	5.20714	5.44568	4.14619	4.46351	3.89594	3.83912	4.75134	4.0323	4.81236	4.96936	4.21713	5.11236	4.12872	3.53065	4.61664	4.85192	4.75201	5.31066	4.51106	5.52562	4.76737	5.25853	5.16063	4.36432	5.33275	5.92756	5.63208
ATXN3	7.16537	5.57789	6.12493	7.02319	7.07198	7.0176	7.02905	6.46939	6.18162	6.44332	6.54656	6.48033	7.00929	6.22135	6.74131	6.37314	7.37027	6.93137	6.67822	6.33667	6.64055	6.71758	7.03421	6.75624	7.35386	6.99292	6.54298	5.99837	6.88955	6.88205	6.10315	6.73265	6.77863	6.57708	6.62919	6.27679	6.60893	6.42245	6.53303	6.72566	6.45258	6.45212	6.99325	6.69378	6.46952	6.72872	7.23953	7.3934	7.7019
ATXN7	7.11176	6.8768	4.3863	5.46514	6.18413	6.69715	7.64319	7.11457	6.84278	6.77332	7.55339	7.28074	7.5496	7.23088	6.65121	6.5019	7.61886	7.61953	7.13806	6.98224	7.25167	7.17721	8.07521	7.38766	6.27807	6.13246	7.21234	7.10588	7.63634	7.49894	7.58288	6.63177	7.93654	7.18848	6.92823	6.5285	7.51625	6.98569	7.46164	6.54464	7.64173	7.23366	7.2944	7.59042	6.45435	6.32067	8.39519	8.03844	8.30978
ATXN7L1	5.16628	3.87183	0	2.67735	4.34509	1.26766	5.34151	4.64452	4.92543	5.11057	3.72982	3.93369	4.84406	3.31512	5.67384	4.70861	4.0493	1.93176	6.08628	4.21282	5.40223	4.26029	5.9284	4.93916	4.80184	2.93917	4.34639	5.1737	3.97231	5.4952	4.70116	3.69726	5.17782	3.68897	6.48038	4.07339	4.04283	3.56193	5.38449	3.53707	5.68524	4.9226	5.85205	4.34382	5.62096	3.92153	4.67144	4.2064	5.04833
ATXN7L2	0	3.7929	2.68498	3.55994	3.70306	0.555068	2.78099	2.63033	2.64956	2.7206	4.72676	4.1601	5.0922	1.99433	2.35664	2.07863	3.59832	1.2676	3.1625	2.17269	4.35264	4.75813	0	0	3.53534	3.65355	3.94322	3.417	4.55311	4.91828	2.85862	4.44297	3.51087	3.76521	2.66358	2.52369	4.72196	4.12924	4.03174	3.53707	2.97304	3.26062	4.76737	4.60289	2.81283	3.3581	4.34543	5.06296	3.20972
ATXN7L3	1.73434	2.17229	2.20804	4.55377	3.60464	4.08356	3.87816	3.87067	3.32804	4.59849	3.82895	3.50923	4.33993	4.89957	1.46805	4.09764	2.93866	4.27044	3.05154	3.15291	3.80256	2.30702	4.82698	4.6734	2.74515	3.34013	3.57421	3.24353	4.04965	3.44773	3.96263	4.44297	5.00889	4.99061	3.60373	3.65676	4.2912	4.22012	4.32643	4.05314	4.3877	3.71816	4.91152	4.43545	3.5438	3.81397	3.57927	5.3544	4.20323
ATXN7L3B	6.1927	6.63237	6.39697	5.47976	5.82843	6.73577	6.15945	6.64804	6.73465	6.41451	6.71152	6.17804	6.91117	5.12193	6.49987	6.6201	6.27929	5.76789	6.46747	5.40008	6.59294	6.47019	7.29226	6.88782	5.75412	6.12522	6.15835	5.85492	6.3621	6.36232	6.24866	6.52329	5.87273	6.32338	6.8147	6.17508	6.33785	6.39345	6.22115	5.63439	5.55749	6.3546	6.41663	6.58793	6.38402	6.09801	5.9288	6.5437	5.89915
AUH	4.60127	5.72332	6.12493	4.63436	4.54409	4.95565	5.34151	4.91663	5.57651	5.0925	4.82609	3.93369	4.72309	4.99267	5.31696	5.68075	5.39619	3.44005	5.4181	5.3698	4.46268	4.06991	4.17909	5.21454	4.84338	5.02651	4.89555	5.26734	2.15634	4.54226	3.86282	4.68599	5.27043	4.92566	5.22427	5.55218	4.09604	3.33673	4.20742	5.33317	5.8961	4.3444	4.6895	4.14102	4.48058	4.92575	4.51762	3.99697	4.05195
AUNIP	0	0	1.49069	0	0	0	1.12078	0	0	0	0.958771	1.84663	0.823785	0	0	0	0	1.93176	0	0	0	0.839734	0	0	0	0	0	0	1.84534	0.580682	2.04496	0	0	0	0	0	0	0	0.613074	0	0	0	0	0	1.25747	0	0	0	0
AUP1	7.09957	7.26093	8.99856	7.81933	8.02202	7.60234	7.62327	7.51851	7.77329	7.46693	8.08154	7.70547	7.80937	7.4519	7.7739	7.61749	8.09985	7.4672	7.31061	7.78326	8.08431	7.84065	7.01525	6.51296	7.59793	7.77012	7.68529	7.58649	7.70967	7.85446	7.96629	7.74745	7.85912	7.72552	7.72141	7.69615	7.89969	7.88596	8.01315	8.14493	7.93401	8.01811	8.13929	8.15614	7.84846	7.57725	8.11245	6.88554	7.75797
AURKA	1.73434	0	3.56821	1.48488	5.1784	2.92017	0.834388	2.47059	0	0	4.16878	5.11917	4.80486	3.89983	1.46805	0	2.44484	2.7291	2.31524	2.83595	0.855668	2.8714	0	0	3.19368	3.65355	1.3149	1.14415	0.898757	3.89487	4.51641	3.16687	3.03553	3.68897	2.4238	1.03961	2.23747	0	4.36402	4.73251	2.97304	3.26062	2.11734	0.736145	3.85239	3.86875	4.81043	2.58227	4.34014
AURKAIP1	6.91713	6.89581	7.65776	7.05769	6.85902	7.1944	6.80489	6.79017	6.68268	6.57932	6.06729	6.67619	6.63758	6.74739	6.62563	6.87118	6.59335	6.73566	6.61133	6.64558	6.90702	7.08791	6.71972	6.59228	6.86189	7.05136	6.9599	7.09315	7.21745	6.76203	6.50191	6.87678	6.72509	7.02755	6.47252	6.85225	6.97127	7.13915	6.72579	6.96784	6.67115	6.92945	6.64006	6.73042	7.13006	7.36499	7.18946	6.14656	6.65732
AURKB	2.99672	0	2.20804	0	1.19424	0	1.5645	0	1.32601	2.00389	4.24256	2.90525	2.98739	2.80087	3.53591	3.32587	0	0	2.31524	0	0	2.8714	0	3.12801	2.22257	0.434068	0	1.14415	0	0	1.625	4.54514	1.37845	1.26283	0.978333	0	2.03437	0	1.64065	5.2878	0.698575	0.778487	1.75914	1.58359	4.02665	3.43272	0	0	0
AURKC	0.661586	2.77518	3.56821	0	1.44237	1.74252	1.5645	2.29094	0	0.516131	0.958771	3.33457	0	0	0	0.717922	2.11553	0	1.57939	0	3.05074	2.70665	0	0	2.45475	2.05635	2.89672	0	3.50761	2.31163	0	2.31918	0	1.92574	2.66358	1.03961	2.57393	0.649796	1.37214	1.52207	2.2441	1.65351	0.966418	3.27118	0	1.66784	0	0	0
AUTS2	5.60613	6.57455	1.49069	7.16557	6.13208	7.93666	7.05477	7.29828	5.21606	6.55313	8.50152	8.14989	7.32552	7.72039	5.00933	6.36188	8.85216	8.42817	4.91475	5.67237	7.18901	7.64961	4.73725	6.33991	5.87924	6.73691	6.82126	6.90201	5.15293	5.34499	8.88606	8.28659	7.50611	7.76783	5.8026	6.69943	6.77314	7.13915	6.59756	5.44071	5.98391	7.20597	6.19033	6.55767	6.05236	6.29089	7.97882	8.20624	7.46791
AVEN	5.46123	3.25906	4.90515	5.2433	5.09022	5.17763	5.01453	5.17168	4.73446	5.14605	5.59044	4.05133	4.33993	4.45221	4.51011	5.05487	6.03226	2.7291	4.63583	4.5191	2.33571	4.99091	2.145	2.62328	3.85265	4.91342	5.07607	4.16528	4.55311	4.19727	3.05232	4.44297	4.73326	4.59062	5.02375	5.0064	4.94137	5.22545	5.50714	5.03671	4.76351	4.74157	3.98064	4.856	4.45031	4.95136	4.43409	4.95107	4.40401
AVIL	0	1.35549	1.49069	3.61393	1.65401	3.86868	1.12078	0	1.32601	1.19556	1.52972	2.29127	3.24344	3.57802	1.9797	0	2.93866	0	1.57939	0	1.7777	2.30702	0	3.65689	2.55818	3.06554	0.581061	1.77412	2.41205	1.99035	3.05232	1.3764	1.37845	2.86759	2.4238	2.65038	1.16258	2.74189	1.64065	1.16866	1.16723	2.89491	1.75914	1.87298	0.946484	0.626996	2.07772	1.80505	0
AVL9	5.9831	5.94941	5.14546	6.17109	5.64251	5.69147	6.52104	5.93906	6.3774	6.45751	4.16878	4.68187	5.85756	5.665	6.29875	5.68075	5.82166	5.48012	5.46215	5.9635	5.94766	6.29265	6.69611	5.64485	5.88919	5.88928	6.22682	6.53872	4.70428	4.91828	5.30603	5.14233	5.87273	5.98378	6.03381	5.56832	5.6054	5.41051	5.05747	5.48159	5.8186	5.43311	4.95654	3.96771	5.76321	5.95342	5.42217	5.3544	6.43075
AVPI1	6.02237	6.06309	4.25568	0	4.34509	3.23975	5.6977	6.08412	4.77473	5.59433	6.47183	6.17804	5.43804	5.48445	5.31696	5.54787	5.23528	5.12029	5.54641	5.90135	5.40223	5.93118	4.42879	4.51957	3.31678	4.03963	5.66092	3.71166	5.70053	5.67387	5.34354	5.14233	5.00889	2.99969	5.55716	5.36161	5.45057	6.16087	6.51644	5.72228	6.10635	6.62936	5.53338	5.65143	3.60004	2.26616	5.78449	3.7519	3.96991
AXDND1	0	0.831406	0	0	1.19424	0.555068	0.476693	1.55919	0	0	2.73594	0	0	0	0	0	0	1.2676	0	1.4617	2.55031	0.839734	0	0	0	0.434068	0.581061	0	0	0	1.625	0	0.847951	0	0.978333	1.03961	0.695357	1.43661	0	0	0.698575	0	0	0	0	0	0.717457	1.80505	1.5027
AXIN1	2.88753	4.51246	2.20804	4.14079	4.34509	4.00141	3.26515	3.02477	2.46499	4.15173	4.96333	4.1601	3.64969	3.9929	4.43355	3.86206	4.0493	3.44005	3.61681	4.2795	4.79268	4.00042	4.5391	4.6734	2.98678	3.48286	4.34639	4.50987	5.00542	3.84599	4.30449	4.27472	4.01783	3.83761	3.81737	4.20308	4.33613	4.60447	3.39661	3.28335	4.66068	4.85289	3.33097	4.92085	3.75668	3.92153	4.59658	4.38924	5.23551
AXIN2	0.661586	3.19911	2.20804	2.3356	1.44237	1.26766	3.95302	2.29094	1.32601	3.55494	2.51558	1.20056	3.89344	2.57866	3.91951	1.19511	3.13391	3.23964	4.42943	1.86056	3.05074	3.49395	5.13871	3.12801	2.74515	2.56426	0.581061	3.0463	3.13424	4.23573	2.04496	3.0326	0	2.72216	4.71286	1.86361	2.57393	1.94288	1.86694	2.42441	3.87812	2.40381	3.18727	1.87298	0.549506	0	4.87521	5.16679	2.48138
AXL	6.22673	5.62422	4.50607	1.69985	4.74227	3.16624	5.61943	3.58884	6.13598	5.74076	5.08864	3.50923	5.81873	4.57771	5.06114	5.05487	4.79014	4.63976	4.9768	5.56954	5.2262	5.59644	3.87693	3.79741	5.05269	4.91342	5.3284	5.1737	3.61329	5.30937	5.58193	4.49496	3.60871	3.76521	5.38363	6.1214	5.58693	5.08741	4.75201	4.2073	5.57645	5.43311	4.60719	4.24598	3.5438	3.10783	6.24292	5.86719	4.68679
AZI2	6.20413	5.17288	6.33361	4.91804	6.12322	5.75553	5.7406	6.1905	5.62136	6.0804	5.61842	6.17804	5.21692	5.24056	5.72292	5.35679	5.60821	5.52492	5.50489	5.7914	5.63156	5.85449	4.17909	5.31148	5.957	5.30794	5.83396	5.79329	5.67634	6.0426	5.78646	5.43626	5.94943	5.58161	4.88852	6.0882	5.76178	5.39108	6.12592	5.31066	5.35282	5.28216	5.63381	5.65143	6.24984	6.30088	6.3379	5.16679	5.63208
AZIN1	5.65692	7.21247	7.93889	7.77854	7.45404	7.58833	7.36342	7.46122	7.87867	7.61987	8.75257	8.8835	8.33828	7.91132	7.5833	7.49392	8.28598	7.81255	7.21731	7.12507	7.47818	7.90386	6.99603	7.17225	7.32482	7.31894	7.44366	7.22736	8.12596	8.19174	8.16272	7.78969	8.36884	7.64206	7.24202	7.53305	7.94027	8.16295	8.72279	8.45305	7.45461	7.55778	8.46944	8.72927	7.5281	7.43927	8.49131	6.97408	8.55457
AZIN2	0.661586	1.11711	0	0	3.60464	3.67027	2.40791	0.721555	3.43243	3.26338	5.20394	4.44445	4.0357	0.99622	5.31696	3.65611	4.23101	1.2676	0.733627	1.4617	2.08352	0	3.49426	4.25288	3.7251	3.65355	2.1608	1.77412	0	0.580682	0	1.3764	0	0	3.60373	3.8274	2.03437	2.3169	3.93517	3.45736	2.2441	3.79451	1.94933	0.736145	4.53929	3.19616	0	0	2.7007
AZU1	0	0.831406	0	0.925596	0	0	0	0	0	0	0	1.20056	0	0	0	0	0	0	0	0	0	0.839734	1.43907	0	0	0.434068	0	0	0	0	0	0	0	1.26283	0	0	0	1.43661	1.04196	0	0	0	1.54001	0	0	0	0	0	0
B2M	10.8497	10.2596	11.647	10.2015	10.3395	10.2054	10.5271	11.1434	11.1412	10.4268	11.2656	11.3919	11.0421	11.0924	10.9024	10.9156	11.3547	11.4134	11.0175	11.2049	11.1269	10.9809	11.3111	11.2723	10.248	9.87062	10.5605	11.4973	10.9517	10.6679	11.3334	10.8466	11.0384	10.6043	10.6637	10.7399	10.8365	10.6866	10.6872	10.6988	10.8891	10.8556	10.575	10.8066	10.5425	10.5758	10.7406	11.8249	10.9376
B3GALNT1	0	2.85506	3.04281	0	0	0	0	0	2.0051	2.15086	0	0	0	0	1.12277	0	0	0	0	1.86056	0.855668	0	2.97193	0	0	0.767294	0.581061	2.21115	0	0	0	0	0	0	0.978333	0	2.57393	1.71184	0	0	0	0	0	0	0	0	0	5.06296	0
B3GALNT2	0	2.93075	4.3863	3.38466	4.48998	3.00694	3.14258	3.02477	3.09346	2.62325	3.9217	6.20368	4.39377	5.51616	1.46805	1.83966	4.84694	4.16118	1.86839	1.4617	3.05074	2.52063	2.97193	4.04304	2.09078	3.91088	1.3149	2.21115	2.15634	1.99035	5.05781	3.60565	4.01783	4.45909	2.77001	2.76684	4.09604	4.26351	4.50526	3.88052	2.8538	3.71816	4.39463	0.736145	2.99164	2.91306	5.66134	6.24474	5.46246
B3GALT1	0	0	0	0	0	0.954923	0	0	0	0	3.38357	1.20056	0	2.80087	0	0	0	0	0	0.908553	1.7777	0	0	0	0.859924	0	0	1.14415	3.39356	0	0	0	0	0	0	0	4.14736	1.43661	2.3885	0	0	0	2.26782	0	0	0	0	0	0
B3GALT2	0	4.80167	0	4.28089	3.19518	5.78037	2.93666	4.44405	3.09346	4.57265	5.77579	5.4543	3.89344	6.22135	2.78414	5.10979	4.731	5.76789	1.86839	4.98644	3.30824	4.75813	3.25661	5.31148	4.49799	6.04312	4.94284	1.77412	4.75134	2.31163	3.96263	4.15056	3.03553	4.15347	1.29589	5.14197	2.57393	2.85965	4.57102	4.59027	3.7504	3.79451	2.84818	4.47917	2.71436	5.56283	5.35563	5.5204	4.78602
B3GALT4	1.45705	5.0762	3.04281	3.11195	4.62164	3.67027	4.363	3.99332	4.31023	4.76749	4.77728	4.60699	3.89344	3.69345	5.06114	5.02661	4.66934	2.7291	4.71078	4.67585	4.74992	5.1913	3.69825	2.89761	4.24251	4.79071	5.3284	4.25944	0	4.0323	4.30449	1.76311	4.93536	3.83761	4.12872	4.43199	4.19692	3.41577	4.50526	3.61261	4.97829	4.74157	3.33097	2.66124	5.04384	3.2794	4.04113	0	5.46246
B3GALT6	4.11195	5.60124	4.90515	5.59162	4.89583	5.30296	5.0828	5.29604	4.96077	5.43133	4.16878	5.69023	4.33993	5.54718	4.87103	4.93835	4.79014	5.12029	4.13507	5.24187	0.855668	4.37455	2.145	4.43603	4.96129	5.33329	4.74359	3.417	3.71176	4.19727	5.61299	5.6347	5.04429	5.19736	4.88852	5.73486	2.23747	3.33673	4.53851	5.31066	3.99545	5.02124	3.18727	4.56282	5.00271	4.92575	5.44369	5.16679	5.52124
B3GAT1	0	0	0	0	0	2.24911	2.04698	0	1.32601	1.44385	0	2.29127	2.02863	3.1632	0.66796	0	0	0	2.31524	0	3.05074	0	2.61692	0	3.96984	1.78963	0.994143	5.26734	1.44833	0.580682	3.37571	0	2.53597	0	0	0	1.7979	0	2.65424	0	2.97304	0	2.94071	0	1.51316	0	0	3.08462	1.5027
B3GAT2	2.99672	5.17288	3.3293	5.155	4.11419	3.95851	4.51896	3.13545	2.81318	2.7206	1.52972	0	2.27805	2.57866	4.39369	3.50042	4.14302	3.23964	4.28975	2.83595	3.30824	1.75239	1.43907	3.65689	3.81138	3.69324	3.1595	1.77412	0	3.51181	3.37571	2.06777	3.4059	2.86759	4.79078	4.46685	3.44739	3.75668	2.3885	2.72598	1.80389	1.65351	3.33097	3.69855	3.22412	2.68784	1.19444	0	4.05195
B3GAT3	4.06257	5.72332	5.53157	4.63436	4.91649	4.19864	4.33528	3.99332	5.2734	5.19769	3.50845	2.90525	4.59104	4.16278	5.27369	4.63564	3.13391	3.61598	5.20132	4.77161	4.91387	4.19958	4.82698	5.60715	4.92305	5.2951	5.60321	4.58453	4.79692	4.98753	3.37571	4.15056	4.33619	4.31436	5.49645	5.51935	4.75542	5.0383	4.47123	4.7987	5.19004	5.52562	5.16271	5.5729	5.26867	5.34828	4.90654	2.58227	4.40401
B3GLCT	5.36267	6.77267	2.20804	6.61681	5.71507	6.63039	5.78225	6.61021	6.18162	6.818	4.6744	4.8209	5.53707	5.48445	5.51572	5.69878	5.98242	5.87557	4.33783	5.20803	6.86756	6.95648	5.75637	5.64485	5.87924	5.18804	5.84645	4.06454	6.49248	6.89412	6.56679	6.44616	6.2816	6.1351	5.10733	5.90971	6.48475	7.07363	5.79546	6.01456	4.82821	5.35961	6.48737	6.80102	5.33645	5.40498	5.33275	4.2064	5.87682
B3GNT2	8.21503	7.53397	7.75768	7.81069	8.3976	7.15694	7.40401	7.48755	7.69151	7.5421	7.82358	7.53417	8.11205	6.86286	6.94808	6.83904	8.14585	7.4672	7.40954	7.53979	7.78399	7.63822	6.08209	6.96436	7.33578	6.65886	7.50403	6.46158	8.00495	7.91495	8.73898	7.6361	8.33707	6.92327	6.56412	6.94169	8.38178	8.43846	8.51296	7.65773	7.93768	7.34576	8.36269	8.55382	7.46515	6.59701	8.18451	6.46441	7.84684
B3GNT4	0	0.831406	0	1.48488	0.894397	0	1.35963	0.721555	0	0.516131	0	0	0.823785	0	0	0.717922	2.11553	2.7291	0	0	0	1.36706	1.43907	1.84026	0.493106	1.26553	1.57715	0	0	0.993575	1.03013	0	1.76546	0.765389	0.570554	0.611488	2.03437	0	0	1.16866	1.16723	0	1.28154	1.58359	0.946484	0.626996	0	0	1.90711
B3GNT5	3.9034	1.89839	2.20804	4.40858	4.11419	5.08094	1.12078	0	1.70515	2.89757	0.958771	4.75306	2.02863	3.1632	1.9797	4.20241	3.94908	6.03891	3.69272	0.908553	2.33571	4.31855	2.97193	1.19559	3.12796	4.65659	0.994143	0	3.39356	2.57424	4.96458	4.68599	4.44616	5.05277	3.28269	2.65038	2.03437	4.08155	4.32643	2.97529	3.45502	2.58672	4.18362	4.88879	2.3708	3.01373	0	0	5.2702
B3GNT7	0	0	0	0	2.00213	0	1.90337	0.721555	0	0	2.51558	2.90525	0.823785	1.99433	0.66796	0	2.71277	0	0	0.908553	0	1.36706	0	0	0	0.434068	0	1.14415	0.898757	0.993575	0	1.76311	2.07031	1.63203	0	0	0	0.649796	0	2.58306	0	0	0	0	0	1.0626	0	0	1.90711
B3GNT8	0	3.13655	0	3.98561	0	3.30969	0	1.84633	0.81027	2.4063	0	2.29127	0	1.99433	0	3.41578	1.6881	1.93176	1.21762	4.14291	0	4.91742	0	3.65689	1.15213	2.93917	4.60345	0	2.98471	0.580682	1.03013	1.3764	1.37845	2.86759	1.29589	4.65994	0.695357	3.98118	0	0.699563	0	3.46135	0	3.36738	0	1.0626	0	0	0
B3GNT9	0	0	3.95251	3.18511	0	1.93185	2.40791	1.84633	0	3.12797	0	0	0	3.31512	1.46805	2.07863	0	2.38482	2.10905	0	0.855668	2.52063	1.43907	0	0	0.434068	0.994143	0	0	0	0	0	0	0	3.91339	0	0	0	0	2.97529	3.1855	2.40381	1.28154	1.58359	0	2.80484	0	1.80505	0
B3GNTL1	4.25069	5.44222	4.50607	4.93934	5.91312	5.40235	4.1881	3.50885	3.62095	4.37749	2.92706	4.05133	4.49577	3.57802	4.26705	4.34656	4.60492	4.99852	4.78202	3.99202	3.62461	4.00042	4.64158	4.43603	4.04299	5.48799	3.94322	5.66153	4.19292	3.94215	5.01195	5.90831	4.27789	4.36423	4.38466	4.59841	2.96572	3.98118	4.36402	4.43245	3.87812	3.79451	3.79481	4.95221	4.64998	4.95136	3.98354	4.2064	4.20323
B4GALNT3	1.45705	1.89839	0	0	0.894397	0	1.90337	1.20033	0.81027	1.19556	0.958771	1.20056	0	1.99433	0	1.19511	0	0	0	0	1.7777	0	2.145	2.28426	2.09078	2.64744	0	0	0.898757	0.993575	0	0	3.16983	0	0	0	0	0.649796	0	1.16866	0	2.89491	0	1.58359	0.946484	2.09291	0	0	2.22263
B4GALNT4	0	3.07116	0	0	0	0	1.12078	0.721555	0	1.19556	0	0	0	0.99622	0	1.19511	0	0	0	0.908553	2.33571	0	1.43907	1.19559	0.493106	0	1.57715	1.14415	0	0	1.03013	0	0	0	0	0.611488	0	1.09619	0.613074	0.699563	1.16723	1.28135	0.562662	0.736145	0	0	0	2.58227	0.938745
B4GALT1	4.49361	6.98728	2.68498	5.93698	5.70323	5.9651	5.63088	5.70785	5.64328	6.1432	6.50219	7.16804	6.18218	6.91136	4.0788	6.21933	6.62618	7.18965	4.81636	5.88002	5.02566	6.39095	6.59756	7.74088	3.76888	5.01088	6.61774	6.33753	7.94041	6.00969	6.80056	6.9344	6.9471	7.44176	5.4651	5.80464	5.62364	6.63558	6.79622	6.71713	6.41095	7.26754	5.86391	6.50577	4.72777	5.22771	6.96977	8.06556	7.09482
B4GALT2	1.73434	1.56	3.95251	2.86716	1.83855	2.50903	0	1.20033	1.70515	2.00389	0	2.29127	0	3.1632	0	1.19511	1.07804	1.2676	0	0	1.38912	0	0	0	1.15213	3.87681	2.1608	1.77412	0	0.580682	2.04496	3.16687	2.07031	3.23234	0	2.23107	0	2.4729	2.23469	3.45736	0.698575	1.94909	0	2.50081	2.3708	2.91306	0	0	0
B4GALT3	5.06961	6.39246	7.25796	6.95161	7.01564	6.09951	5.70855	6.05625	6.12044	5.6694	6.08745	6.30191	6.87377	6.43546	6.61701	6.25631	6.35957	6.94791	6.54119	6.18839	6.61694	6.30711	5.88728	4.59853	6.70733	6.48319	5.94265	6.1779	5.04374	5.95311	6.64399	6.54811	6.84036	6.59807	6.08625	6.32508	5.82618	4.73349	6.89581	7.24803	6.65341	6.18057	6.21833	4.88879	7.08151	6.72872	6.96977	6.04122	6.47603
B4GALT4	6.43509	6.38575	5.64029	6.19785	6.37536	6.21337	6.91665	6.38228	6.52635	6.61774	6.56105	4.75306	6.40828	6.29631	4.92795	5.73416	6.52537	5.87557	5.80771	6.77831	6.78523	6.73907	5.3949	5.88428	5.88919	5.94789	5.78289	5.31197	6.80285	6.36232	5.75896	6.29306	5.6836	5.99965	6.71163	6.60089	5.71151	6.6273	7.07647	6.31516	5.57645	6.70055	6.69423	6.73042	5.84693	5.95342	5.66134	3.99697	0.938745
B4GALT5	5.14272	6.07981	3.95251	7.04791	5.79535	7.04861	4.80823	5.22271	3.86431	5.31144	6.08745	6.98794	5.02555	6.92323	3.86225	4.99779	5.54094	7.27079	4.9768	5.06415	3.80256	5.79417	5.33499	5.40232	5.07029	6.11064	5.68893	5.72891	5.46672	5.0536	6.18809	6.84709	5.35745	6.95617	4.16818	5.48576	3.67428	5.59163	4.80763	4.86198	4.82821	5.59131	4.60719	5.3319	5.04384	6.00325	6.51095	6.97408	6.97376
B4GALT6	0	0	2.20804	0	0.894397	0	2.60648	1.20033	0	2.28423	0	4.68187	0	0.99622	1.74644	0	2.93866	0	0.733627	2.17269	0	0	0	0	1.15213	2.87158	0	3.83912	3.26972	2.15992	3.05232	1.3764	2.72238	0	2.66358	0	0	0	0	0.699563	0.698575	0	0	0	0	0.626996	1.19444	0	2.89103
B4GALT7	3.7866	5.48051	6.00806	2.45874	4.59625	3.61609	4.2782	4.56764	4.25436	4.93913	3.38357	4.8209	4.59104	4.24076	4.22224	5.16269	3.59832	3.00684	4.63583	4.94596	5.55909	5.39456	4.91145	3.50119	4.33279	4.8621	5.43148	4.96596	3.80394	2.98874	3.96263	5.40942	4.6892	5.19736	5.67142	5.73486	3.98758	4.38634	3.39661	4.59027	3.93798	5.22812	4.06529	5.09955	5.38527	4.92575	5.13532	4.95107	3.96991
B4GAT1	0	3.94666	4.25568	3.50384	0	1.74252	2.17758	2.90488	3.09346	1.84024	2.51558	0	1.72689	1.57992	2.65522	3.41578	1.6881	0	3.61681	3.91021	0.855668	0	2.97193	3.12801	4.33279	3.69324	4.11822	1.77412	3.13424	3.23641	3.51375	3.0326	0.847951	0	3.60373	3.65676	2.41549	0	0.613074	3.81806	1.16723	3.02739	2.40407	1.22122	2.60868	1.89597	0	0	0.938745
B9D1	0	0.474783	5.06972	3.32116	0.894397	2.50903	0.834388	0	0	0	0	1.20056	1.34488	0	0	1.19511	0	2.38482	2.93133	0	0	0.839734	0	2.28426	0	1.63516	0	0	0	0.993575	1.03013	3.50782	0.847951	3.60848	1.7763	1.86361	1.16258	0	0	3.28335	0	0	0	0	0.946484	2.68784	0	0	1.5027
B9D2	4.99261	4.80167	4.50607	5.57811	5.72681	5.1204	4.41688	3.66462	3.78766	4.54634	5.37772	4.8209	4.6804	5.48445	3.97459	4.20241	4.5375	5.06069	3.69272	3.73121	5.53411	4.95463	3.87693	3.92544	5.23544	5.15998	4.44823	4.16528	6.11462	5.97601	3.96263	5.46261	5.59086	5.93511	4.68593	4.32207	5.88784	5.64182	5.32855	5.37715	4.43	4.00198	5.54817	5.8139	5.33645	5.24852	5.28587	3.4565	4.87886
BAALC	0	0	0	0	0	0	1.35963	0	0	0	0	4.1601	0	2.99338	0	0	0	0	0	1.4617	0	0	0	0	0	0	0	0	0	0	0	1.3764	0	0	0.978333	0	0	0	0	0	0	0	0	0	0	0	0	0	0
BAAT	0	0	0	0	0.515426	0	2.51061	0	0.81027	0	1.52972	1.20056	0	0.99622	0	0	0	0	1.21762	0	0	1.75239	0	0	0	1.03781	0	0	0	0	2.04496	0	0	0	0	0	0	0	0	0.699563	0	0	0	0	0	0	0	0	0
BABAM1	6.11005	5.36247	5.88087	5.19097	5.77286	5.01966	5.6079	5.8767	5.45785	5.34236	4.31274	4.60699	5.0922	4.45221	5.78586	5.42333	4.5375	4.79412	5.58676	5.7914	4.91387	4.37455	5.50774	5.81983	5.86922	5.80121	5.67499	5.82444	4.75134	5.15741	5.48455	5.48849	4.73326	4.36423	5.55716	5.89699	5.40912	4.63783	5.08023	5.61615	5.88093	5.84577	5.60583	4.82245	5.56555	5.86186	5.05372	4.82978	4.52385
BABAM2	6.73213	6.96944	6.08702	6.60353	6.98663	6.41723	7.11306	7.03827	6.75492	6.72134	7.04623	7.11498	6.60371	6.38484	6.54605	6.83904	6.67406	5.56836	6.62108	7.25502	6.42639	5.94973	4.73725	6.00514	6.39445	6.08102	6.66786	6.40089	6.23541	6.37959	5.73092	5.48849	6.26668	6.12067	6.69822	7.19135	6.25838	6.48793	6.78933	6.44483	7.04231	6.59774	6.64694	6.77495	6.66673	6.37845	6.10118	5.7383	6.4611
BACE1	0	0	1.49069	0	0	0	0.834388	0	0	3.44528	0	2.63068	0.823785	2.80087	1.9797	0.717922	0	0	1.57939	0	0	0	0	0	0.493106	0.434068	0.581061	2.21115	0	1.79817	0	0	1.37845	0	2.4238	1.36933	2.41549	0	0	2.58306	0	1.28135	3.18727	0	1.73028	0.626996	0	3.08462	0
BACE2	0	0.474783	4.25568	0	0	0	0	1.55919	0	1.65561	0	3.66501	0	2.57866	0	0	0	0	0	1.86056	0	0	0	0	0.859924	2.05635	0	0	0	0	0	3.7834	0	2.16965	1.7763	0	0	0	0	1.16866	0	0	0	0	0	0	0	0	0
BACH1	6.78637	5.58961	8.415	7.60944	7.57918	7.90876	6.86428	6.70299	6.93451	6.50611	8.4902	8.21437	8.13989	8.79011	6.41281	6.40643	8.07629	7.85703	6.36678	6.30501	7.43833	6.8617	6.74296	6.33991	7.00148	7.0048	5.83396	5.9708	6.46451	7.62381	8.32154	8.03768	8.54602	8.25467	5.94572	6.196	7.24893	6.96613	8.12683	8.49358	6.86092	6.52116	7.94073	7.15109	7.35507	7.22503	8.40893	9.11572	8.30978
BACH2	3.9034	4.35653	5.14546	7.98982	7.37039	7.83952	5.75112	6.63868	5.68614	6.55313	7.40063	8.23317	7.28335	7.81901	6.26601	5.88345	7.29059	8.45156	5.39556	5.24187	6.59294	7.75885	7.53791	6.42903	4.6695	6.6182	5.71641	5.66153	6.74589	6.2257	6.50191	8.08933	7.08098	8.14124	5.82746	5.74909	5.69436	5.99059	6.74016	7.49259	5.8961	5.91582	5.50336	6.40736	3.22412	5.77848	6.96234	7.32771	6.61746
BAD	5.0944	5.09277	6.12493	5.59162	5.67925	5.43401	5.11575	4.9473	5.12554	5.03688	4.37967	5.00715	4.95567	5.16257	4.87103	5.10979	4.46676	4.55591	5.06514	5.02582	4.17005	4.37455	4.30933	5.11061	5.72107	5.55416	5.39793	4.72319	5.04374	4.91828	4.51641	5.3542	5.24021	5.53881	4.57285	5.07578	4.72196	5.22545	4.63391	5.11673	5.26206	4.70247	5.08374	5.37882	5.56555	5.18517	5.23741	4.5515	4.68679
BAG1	7.12385	5.7549	7.09559	6.89821	7.28955	7.07396	6.73236	6.3015	6.61775	6.6114	6.42507	6.88076	7.02644	7.23088	6.79585	6.5019	7.19537	7.14731	6.43468	6.54074	6.95488	7.07951	6.59756	5.78649	7.3788	7.5005	6.97704	6.79602	6.97134	6.82012	7.40801	7.2388	7.46097	7.26924	6.60783	6.66982	7.13913	7.21293	7.42654	7.03803	7.11542	6.97937	7.23169	6.76615	6.97389	6.72872	7.49789	7.05749	7.58964
BAG2	4.82505	5.05944	5.06972	4.52588	4.87487	4.37212	4.97915	4.9473	5.12554	4.81235	5.37772	1.20056	5.46344	4.63659	5.64017	4.81158	4.84694	5.17752	5.3494	3.2886	5.42958	4.79963	4.73725	5.40232	4.98004	4.93013	5.2365	5.31197	5.49465	5.6598	5.51774	3.50782	4.59684	4.45909	5.29728	4.46685	5.45057	6.13774	5.32855	5.48159	5.11423	4.18332	4.93421	5.3319	4.7023	4.67217	1.5523	0	5.12614
BAG3	3.9034	3.00266	7.91744	4.96034	5.3247	4.81843	2.51061	2.08569	4.13569	3.12797	6.12695	6.74766	5.35904	5.69302	4.3527	4.25208	5.98242	6.98044	4.0796	2.17269	4.74992	4.00042	4.82698	3.32663	3.81138	4.6962	4.15884	2.54612	3.13424	5.60209	3.37571	5.56345	3.60871	5.56037	3.86618	2.65038	4.94137	5.4486	7.38144	6.81632	3.37066	2.58672	4.79241	4.64189	3.3606	4.36432	5.71541	5.16679	5.04833
BAG4	0	5.72332	5.88087	5.99916	6.16699	5.99725	5.88141	5.89254	6.00669	5.99541	6.5896	4.44445	5.53707	5.38493	5.43947	5.91463	5.19208	5.61053	5.48368	5.67237	6.19089	6.40447	5.33499	5.44568	5.77574	5.44213	4.74359	4.16528	6.33146	6.80741	6.20856	5.17457	6.15775	5.60254	4.24401	5.69131	6.71479	6.58517	5.27036	5.48159	5.39614	3.93608	6.29044	6.86833	5.75084	4.84607	2.46204	4.69734	5.68446
BAG5	7.15951	7.05226	6.16188	6.68776	7.56616	6.91475	6.48366	6.85631	7.48855	6.9443	6.96138	6.20368	7.01789	6.94669	6.96178	7.11213	6.80885	6.24037	7.40391	6.22268	7.6274	7.34077	6.46409	6.68566	7.24181	6.93615	6.9191	6.4214	6.95132	7.6129	6.90462	6.64333	6.8504	6.12067	7.04412	6.87189	7.63337	7.70505	7.39965	6.93878	6.94355	6.44028	7.44812	7.31688	6.71845	6.8562	7.24566	6.85478	5.78384
BAG6	5.16628	6.18401	4.71937	6.05878	5.56611	6.24941	5.14797	3.99332	4.36401	5.01785	6.2212	6.71237	5.21692	6.03694	4.74998	5.263	5.90428	6.21325	4.47314	5.10149	4.83422	5.7735	6.22097	5.52867	4.92305	6.09591	6.01081	5.94269	5.54894	4.19727	5.22794	5.84962	5.43952	5.85015	4.28048	4.71897	4.19692	4.08155	5.29002	5.14244	5.7026	5.40902	4.57867	4.64189	5.00271	5.8483	5.37815	6.58177	5.83108
BAHD1	0	3.7094	2.20804	5.82698	3.19518	4.88867	2.51061	0	2.81318	3.55494	4.09103	3.13582	2.27805	4.63659	2.51364	4.20241	4.66934	4.372	3.1625	2.83595	4.70584	4.75813	4.82698	3.92544	3.12796	4.00851	3.94322	4.25944	4.44275	2.79632	4.44917	4.27472	4.21713	4.41244	0.978333	2.52369	4.2912	3.06975	4.03174	3.53707	2.42232	4.00198	3.33097	2.32029	2.49463	4.06919	3.01562	4.5515	5.00779
BAIAP2	2.16701	2.6008	3.56821	5.52273	4.95695	4.55603	2.78099	2.47059	3.09346	2.62325	7.22065	6.67619	5.24649	5.27803	3.11349	1.83966	5.19208	5.28559	2.65593	2.17269	1.38912	1.36706	2.61692	1.84026	3.58517	3.73187	1.99121	0	0.898757	0	5.34354	5.80912	5.1126	4.74919	2.2871	3.88007	0	2.3169	4.93795	4.43245	0.698575	1.65351	1.28154	0.736145	3.22412	3.5713	7.03502	6.14656	5.36953
BAIAP2L1	0	0	0	0	2.51692	0	0	0	0	0	2.92706	2.29127	0	0.99622	1.46805	0.717922	1.07804	0	0.733627	0.908553	2.08352	0.839734	1.43907	0	0	2.05635	0	0	0	1.57639	2.04496	2.31918	1.37845	2.86759	0.570554	0	0	1.43661	1.64065	2.58306	1.16723	0	0.562662	0.736145	0.549506	0	0	1.80505	2.22263
BAIAP2L2	0.661586	0	0	0	0	0.954923	0	0	0.81027	0.516131	0	0	0	0	0	0	0	0	1.21762	0.908553	0.855668	0	0	0	0	0	0	0	0	0	0	0	0	0	0.978333	0	0	1.71184	0	1.52207	0	0.778487	1.28154	0	0.549506	0	0	0	0
BAIAP3	2.16701	1.11711	0	3.81171	3.5528	4.00141	2.29734	0.721555	1.32601	2.89757	3.72982	4.26124	3.46082	3.45255	3.38145	3.22998	2.93866	1.2676	3.9618	1.4617	1.7777	3.49395	0	1.19559	1.94572	1.92915	0	1.14415	0	0	3.37571	4.77279	2.88744	4.15347	0.978333	0.611488	2.23747	2.14198	0	2.24613	1.80389	0.778487	0	2.32029	0	0.626996	3.92355	4.69734	4.27331
BAK1	2.88753	3.00266	6.08702	6.06848	4.76524	4.43606	4.41688	4.1597	4.07248	3.26338	4.6744	2.29127	4.63641	5.48445	3.74042	3.58036	4.9016	4.27044	4.0219	4.72452	4.61343	4.26029	3.49426	4.15177	4.36167	4.59505	4.34639	3.71166	4.49898	4.94173	5.67316	4.96936	4.776	4.78625	3.7145	4.02744	4.8201	4.93476	4.50526	5.31066	5.00653	5.14306	4.86505	5.55258	5.55136	5.82077	4.70747	3.99697	4.83318
BAMBI	0.661586	0	4.50607	3.11195	1.19424	3.50121	0	2.47059	3.21551	1.84024	3.24685	4.8209	2.98739	5.60729	1.12277	1.55308	2.93866	3.23964	0	0	0	2.52063	0	1.19559	2.09078	2.87158	0.581061	1.77412	2.15634	0	3.22306	2.31918	3.7865	2.56042	2.2871	1.36933	3.07578	3.69464	1.86694	3.18779	2.04072	1.65351	0	3.05709	0	0	1.19444	0	0.938745
BANF1	5.99631	5.44222	7.29168	6.26688	6.3452	6.29323	5.79248	5.89254	5.62136	5.5015	4.50488	5.06425	5.89538	5.31455	5.4781	5.5871	6.52537	6.65735	6.02886	6.20564	5.25707	5.09459	5.27248	5.52867	6.28563	6.12522	6.11771	6.22534	5.81571	5.64559	5.96556	5.86945	5.70588	6.21882	6.0014	6.22683	5.53006	5.57451	5.82271	6.05574	5.68524	5.80943	5.2736	5.20746	6.36791	6.75076	5.26184	4.95107	5.73501
BANK1	0	2.29193	5.58695	0.535789	0	2.38492	0	3.23824	0	4.64883	0	5.06425	0	5.24056	0.66796	1.19511	0	3.00684	1.21762	1.86056	1.38912	3.15335	4.17909	2.62328	0	3.23648	1.3149	0	2.15634	0	0	7.95657	0.847951	7.80442	1.29589	2.38479	0	3.98118	0	8.17328	1.16723	2.19429	0	2.32029	0	1.66784	0	6.91566	0
BANP	4.63544	4.78137	2.68498	4.49744	5.77286	5.52503	5.44887	4.78698	4.73446	5.01785	5.08864	5.27241	6.22736	5.38493	5.25157	4.15097	5.87726	5.84056	4.38436	4.2795	4.61343	4.83997	6.22097	4.59853	5.23544	4.82685	4.48064	5.59084	3.89058	5.72883	6.68841	5.90831	5.83279	5.96774	4.68593	4.32207	5.82618	5.28981	7.03629	5.73923	4.4711	5.02124	5.81586	5.01296	5.28592	4.87312	6.41618	6.14656	6.56254
BAP1	4.60127	5.71264	5.64029	5.96841	5.79535	6.19501	4.94288	5.29604	4.77473	5.64481	5.50309	6.25363	4.91942	5.96983	4.78121	5.85158	5.19208	6.21325	5.06514	5.33886	6.05696	6.5695	6.34765	6.00514	5.72107	6.16811	6.37211	6.10368	7.65503	5.64559	6.03599	6.44616	6.18972	6.32338	5.08688	5.14197	6.21093	6.37379	5.75359	5.03671	5.39614	6.23638	5.50336	6.57791	5.56555	5.88862	6.96234	6.46441	6.43075
BARD1	5.30013	5.92185	2.20804	2.20097	5.09022	5.53966	3.91608	3.13545	5.02895	4.83427	4.44363	4.8209	4.49577	4.24076	3.91951	2.89688	3.94908	4.63976	4.28975	2.17269	4.66038	4.1362	4.91145	5.26382	4.33279	5.18804	4.19835	4.50987	4.65563	3.57316	3.96263	4.27472	5.17782	4.82239	5.02375	4.65994	4.5419	4.53536	4.20742	4.66314	4.69577	4.62093	5.08374	4.39036	5.08383	5.40498	4.90654	5.3544	4.87886
BASP1	0	0	7.56426	3.11195	0	1.52454	0	0.721555	0	0.89548	4.16878	4.60699	0	4.57771	0	0	0	3.77277	0	0	0	2.0562	2.61692	0	1.395	5.41864	0	0	0	0	1.625	5.38207	1.76546	5.81471	1.7763	0	0	0.649796	0	5.72228	0	2.58672	0	1.22122	0	1.39673	0	6.58177	2.48138
BATF	5.11876	3.07116	5.21742	7.25324	6.67119	7.07396	5.67577	3.58884	5.55354	5.0925	6.6586	7.11498	7.54365	8.48029	5.75473	5.71658	6.08044	8.15651	6.1279	5.13788	5.09565	4.57905	4.91145	5.26382	7.72562	7.23738	5.67499	6.50066	4.32323	5.94153	6.08111	7.76343	6.69199	7.24947	5.49645	5.76318	3.74262	3.06975	7.2166	7.36187	5.49908	4.9226	5.44136	4.19446	7.61936	8.20963	7.78172	6.97408	7.81782
BATF3	0	0	3.04281	6.95161	5.73846	6.28457	1.35963	1.55919	1.32601	1.19556	3.72982	3.13582	2.49064	4.7476	0.66796	0.717922	2.93866	3.00684	1.86839	0	2.33571	2.0562	1.43907	3.12801	3.7251	4.21349	0.994143	1.77412	0	1.31421	1.625	5.29677	3.70034	3.83761	1.29589	1.63753	1.16258	0	2.0625	3.53707	0.698575	0	0.562662	0.736145	4.38779	6.03952	4.70747	2.58227	4.46518
BAX	4.91126	5.15721	3.56821	3.55994	3.70306	3.67027	5.32751	5.24757	5.09406	5.40228	1.93771	2.63068	3.55834	3.69345	5.13553	5.05487	3.30587	3.23964	5.73775	5.02582	4.8746	3.85052	4.5391	5.60715	5.4115	5.11685	5.74337	5.22128	4.65563	5.00989	3.86282	3.7834	3.70034	4.09559	5.36677	5.76318	5.43	5.08741	3.93517	3.28335	5.49908	5.50305	5.12377	4.82245	5.26867	5.00125	6.34935	4.2064	2.48138
BAZ1A	8.83468	7.36008	7.91744	8.36329	8.73075	8.84963	8.61961	8.06459	8.34439	8.06663	10.1161	10.3478	9.84617	9.75897	7.98309	7.92365	9.36614	8.83625	8.13633	7.73061	8.28487	8.59978	8.74439	8.04569	7.95851	7.54185	7.62495	8.00193	8.14371	8.487	9.69981	8.62665	9.36316	8.82588	7.91071	7.68139	8.14351	7.83655	9.52868	8.75969	8.48099	8.06125	8.22688	7.90284	8.10074	7.97696	8.96484	9.59669	9.70781
BAZ1B	7.34648	6.90522	7.32464	7.58599	7.38899	8.2193	6.89308	7.10099	7.40763	7.02275	8.1834	7.56417	7.74868	7.65068	7.76611	7.45203	7.81669	8.46312	7.21731	7.32772	7.17291	7.33372	8.4233	7.4844	7.24569	7.10385	7.10729	7.29563	7.34566	7.10616	8.00192	7.78969	7.52503	7.72075	7.2604	7.44402	7.00644	7.3144	7.93102	7.74424	7.50495	7.6886	7.32905	7.5602	7.34688	7.4706	7.56814	8.4418	8.00966
[truncated: 12,616 more rows]
[truncated: 5 more columns]
