# Supplementary material for: Colonic mucosal associated invariant T cells in Crohn’s disease have a diverse and non-public T cell receptor beta chain repertoire
Source: PLoS One. 2023 Nov 3;18(11):e0285918. doi: 10.1371/journal.pone.0285918 (PMC10624325; doi:10.1371/journal.pone.0285918)
Supplement: S5 Table — (XLSX) [file pone.0285918.s009.xlsx]

## Sheet: TCRA
MAIT cell TCR gene region usage by tissue type
	Number of successfully sequenced cells					% of total					% of TRAV1-2+
Colon Sampled	total	TRAV1-2+	not TRAV1-2+	TRAV1-2+ & TRAJ12/20/33+	TRAV1-2+ & not TRAJ12/20/33+	TRAV1-2+	not TRAV1-2+	TRAV1-2+ & TRAJ12/20/33+	TRAV1-2+ & not TRAJ12/20/33+	Not TRAV1-2+ & TRAJ12/20/33+	TRAV1-2+ & TRAJ12/20/33+	Not TRAV1-2+ & TRAJ12/20/33+
HC	303	213	90	117	96	0.70297	0.29703	0.386139	0.316832	0.613861	0.549296	0.450704
CD IC	386	270	116	195	75	0.699482	0.300518	0.505181	0.194301	0.494819	0.722222	0.277778
CD NC	359	228	131	146	82	0.635097	0.364903	0.406685	0.228412	0.593315	0.640351	0.359649
total	1048	711	337	458	253	0.678435	0.321565	0.437023	0.241412	0.562977	0.644163	0.355837				0
