# Supplementary material for: Colonic mucosal associated invariant T cells in Crohn’s disease have a diverse and non-public T cell receptor beta chain repertoire
Source: PLoS One. 2023 Nov 3;18(11):e0285918. doi: 10.1371/journal.pone.0285918 (PMC10624325; doi:10.1371/journal.pone.0285918)
Supplement: S6 Table — Other columns represent unique biopsies, with cohort, patient and inflammation listed in the header. For biopsies in which these sequences were found, the number of cells with a given sequence found in each biopsy is listed. Sums of rows are in the rightmost column, sums of columns are in the bottom row, and the sum of all is in the lower right cell. (XLSX) [file pone.0285918.s010.xlsx]

## Sheet: Sheet1
Number of colon MAIT cells with a TCR alpha/beta pair identified in more then one cell
Cohort		Crohn's disease															Healthy Control
Patient #		8		9	10		11		12		13	14		15	16		8	13	16	Grand Total
Colon inflamed?		yes	no	yes	yes	no	yes	no	yes	no	no	yes	no	yes	yes	no	no	no	no
TCRa CDR3	TCRb CDR3
CAAMDSNYQLIW	CASSRNLAGAEGEQFF																		3	3
CAAMDSNYQLIW	CSARLLTGADYNEQFF											1	1							2
CAFLDSNYQLIW	CASSETRGRGHDEQFF																		2	2
CAGMDSSYKLIF	CASSGLAGGPDTQYF												2							2
CAIQDSNYQLIW	CASSQDAGSGANVLTF														1	1				2
CAPLNSNYQLIW	CASSDSSGVTDTQYF	3																		3
CASMDSNYQLIW	CANTNRAGSETQYF				1	1														2
CASMDSNYQLIW	CASSEEAAGHQPQHF															3				3
CASMDSNYQLIW	CASSEEQAGSYNEQFF																	2		2
CASMDSNYQLIW	CASSQGQAGREETQYF			4					1	4										9
CAVKDSNYQLIW	CSAKGQGDSQPQHF														1	1				2
CAVLDSNYQLIW	CSATSGEAYEQYF										4									4
CAVMDSNYQLIW	CASSDRLAGYNEQFF										21									21
CAVMDSNYQLIW	CASSDSGTSGTDTQYF													1		1				2
CAVMDSNYQLIW	CASSEGTGDTGELFF																2			2
CAVMDSNYQLIW	CSARDLSGGDTDTQYF																	6		6
CAVMDSSYKLIF	CASRTGDAGELFF										2									2
CAVQDSNYQLIW	CASSFSSSSGRVTGELFF											1	1							2
CAVRDSDYQLIW	CASSAGTVYGYTF	2																		2
CAVRDSNYQLIW	CASSDGLARHEQFF																	5		5
CAVRDSNYQLIW	CASSDSGTGELFF						1	2												3
CAVRDSNYQLIW	CASSDSLGGTDTQYF	2																		2
CAVRDSNYQLIW	CASSOGLAGESYEQYF							2												2
CAVRDSNYQLIW	CATSAGDEYNEQFF											1	1							2
CAVRDSNYQLIW	CSARDPGLAGEDGPTDTQYF							2												2
CAVRPSNDYKLSF	CAWGLPYPGGYTF		3																	3
CVPMDSNYQLIW	CSARGVSRGRVDTEAFF						11	6												17
Grand Total		7	3	4	1	1	12	12	1	4	27	3	5	1	2	6	2	13	5	109
