# Supplementary material for: Colonic mucosal associated invariant T cells in Crohn’s disease have a diverse and non-public T cell receptor beta chain repertoire
Source: PLoS One. 2023 Nov 3;18(11):e0285918. doi: 10.1371/journal.pone.0285918 (PMC10624325; doi:10.1371/journal.pone.0285918)
Supplement: S7 Table — The total list is in the left column, those unique to healthy controls (HC) in the second column, those unique to Crohn’s disease (CD) patients in the third column, and those found in both HC and CD patients in the right column. (XLSX) [file pone.0285918.s011.xlsx]

## Sheet: Sheet1
MAIT TCRB CDR3 sequences observed in PBMC from >1 person
total	in HC only	In CD only	In both CD & HC
CAISEGNEQFF	CASSDAGGTDTQYF	CAISYGGEQFF	CAISEGNEQFF
CAISESLGQGLGQPQHF	CASSDRGGTDTQYF	CASGLKPSGSSTDTQYF	CAISESLGQGLGQPQHF
CAISQGNEQFF	CASSDSDNTEAFF	CASSATGTDTQYF	CAISQGNEQFF
CAISVGNEQFF	CASSDSETDTQYF	CASSATSGGTDTQYF	CAISVGNEQFF
CAISYGGEQFF	CASSDSGANVLTF	CASSDGAGSTDTQYF	CARGGTGAERQYF
CARGGTGAERQYF	CASSDSGGAGANVLTF	CASSDGGDNSPLHF	CASIRDRGTQYF
CASGLKPSGSSTDTQYF	CASSDSPTGELFF	CASSDGSSTDTQYF	CASRDRREQFF
CASIRDRGTQYF	CASSDSSGGANEQFF	CASSDGTGGTDTQYF	CASRDSNQPQHF
CASRDRREQFF	CASSDSSSGANVLTF	CASSDGTGHTDTQYF	CASRGGNQPQHF
CASRDSNQPQHF	CASSDSTGSGANVLTF	CASSDKGTDTQYF	CASRGQGDTGELFF
CASRGGNQPQHF	CASSDTSGGADTQYF	CASSDKGTGELFF	CASRTGDTGELFF
CASRGQGDTGELFF	CASSEAGDTGELFF	CASSDLAGSTDTQYF	CASSAGDTGELFF
CASRTGDTGELFF	CASSEAGGNQPQHF	CASSDRGDTGELFF	CASSALAGSTDTQYF
CASSAGDTGELFF	CASSEAGTGGYEQYF	CASSDRNTGELFF	CASSALSGSTDTQYF
CASSALAGSTDTQYF	CASSEASGSSYEQYF	CASSDSAGGADTQYF	CASSAPTGLETQYF
CASSALSGSTDTQYF	CASSELAGGLDTQYF	CASSDSAGGQETQYF	CASSATSGGADTQYF
CASSAPTGLETQYF	CASSELAGGNTGELFF	CASSDSDGGPDTQYF	CASSDGAGANVLTF
CASSATGTDTQYF	CASSETSGGADTQYF	CASSDSGAGANVLTF	CASSDGDTGELFF
CASSATSGGADTQYF	CASSGLAGGEDTQYF	CASSDSGDYNEQFF	CASSDGENQPQHF
CASSATSGGTDTQYF	CASSGTSGDYNEQFF	CASSDSGQGNTGELFF	CASSDGGATDTQYF
CASSDAGGTDTQYF	CASSGTSGGANEQFF	CASSDSHSGANVLTF	CASSDGGGAGANVLTF
CASSDGAGANVLTF	CASSLIQGGNQPQHF	CASSDSKGSGANVLTF	CASSDGGGTDTQYF
CASSDGAGSTDTQYF	CASSLSGGADTQYF	CASSDSSGGTDTQYF	CASSDGLQSTDTQYF
CASSDGDTGELFF	CASSPGTSDYNEQFF	CASSDSSGSADTQYF	CASSDGQGADTQYF
CASSDGENQPQHF	CASSPSNGQVNTEAFF	CASSDSSGTDTQYF	CASSDGSGGSYEQYF
CASSDGGATDTQYF	CASSPTGNTEAFF	CASSDSTGGSPLHF	CASSDGSGGTDTQYF
CASSDGGDNSPLHF	CASSQAGGTDTQYF	CASSEADSSYEQYF	CASSDGSGSTDTQYF
CASSDGGGAGANVLTF	CASSQDRGSGANVLTF	CASSEDNSGANVLTF	CASSDGSTDTQYF
CASSDGGGTDTQYF	CASSQETSGSYEQFF	CASSEERGSTDTQYF	CASSDGTGGNEQFF
CASSDGLQSTDTQYF	CASSTGDSGANVLTF	CASSEGAGGQETQYF	CASSDGTGGSPLHF
CASSDGQGADTQYF	CASSYRDTDTQYF	CASSEGDTGELFF	CASSDGTGSYNEQFF
CASSDGSGGSYEQYF	CASSYRDTYEQYF	CASSEGENTEAFF	CASSDGTSGTDTQYF
CASSDGSGGTDTQYF	CASSYRDYNEQFF	CASSEGGSTDTQYF	CASSDGVGGTDTQYF
CASSDGSGSTDTQYF	CASSYSDNYGYTF	CASSEGLATDTQYF	CASSDKDNTEAFF
CASSDGSSTDTQYF	CATSRDSGGPYEQYF	CASSEGLDTGELFF	CASSDNSGANVLTF
CASSDGSTDTQYF	CATSRTSGSTDTQYF	CASSEGLGADTQYF	CASSDRDNEQFF
CASSDGTGGNEQFF	CSARDLSGGDTDTQYF	CASSEGNTGELFF	CASSDRDNSPLHF
CASSDGTGGSPLHF	CSARGQGDTEAFF	CASSEGRGPSYEQYF	CASSDRDNTEAFF
CASSDGTGGTDTQYF	CSASEKEFEAFF	CASSERENTEAFF	CASSDRDSNEQFF
CASSDGTGHTDTQYF		CASSERGATDTQYF	CASSDRDTDTQYF
CASSDGTGSYNEQFF		CASSESAYNEQFF	CASSDRDTGELFF
CASSDGTSGTDTQYF		CASSESSGSTDTQYF	CASSDRENTEAFF
CASSDGVGGTDTQYF		CASSETSGGNEQFF	CASSDSAGGPNTGELFF
CASSDKDNTEAFF		CASSETSGGVNEQFF	CASSDSAGGSTDTQYF
CASSDKGTDTQYF		CASSEVAGSTDTQYF	CASSDSAGGTDTQYF
CASSDKGTGELFF		CASSGGGDTDTQYF	CASSDSAGGYNEQFF
CASSDLAGSTDTQYF		CASSLGGNTEAFF	CASSDSAGSTDTQYF
CASSDNSGANVLTF		CASSLSETYEQYF	CASSDSAGSYNEQFF
CASSDRDNEQFF		CASSLTENTEAFF	CASSDSASGGADTQYF
CASSDRDNSPLHF		CASSPGGDYNEQFF	CASSDSDNNEQFF
CASSDRDNTEAFF		CASSPTENTEAFF	CASSDSDNSPLHF
CASSDRDSNEQFF		CASSQDPGSGANVLTF	CASSDSDTGELFF
CASSDRDTDTQYF		CASSQDPSGGADTQYF	CASSDSENTEAFF
CASSDRDTGELFF		CASSQDSGAGANVLTF	CASSDSGDTGELFF
CASSDRENTEAFF		CASSQDSSSGANVLTF	CASSDSGENTEAFF
CASSDRGDTGELFF		CASSQGGNQPQHF	CASSDSGGATDTQYF
CASSDRGGTDTQYF		CASSQGTSGGAETQYF	CASSDSGGSTDTQYF
CASSDRNTGELFF		CASSQGVSGANVLTF	CASSDSGGSYNEQFF
CASSDSAGGADTQYF		CASSQVGGSGANVLTF	CASSDSGTDTQYF
CASSDSAGGPNTGELFF		CASSRDSGANVLTF	CASSDSGTENTGELFF
CASSDSAGGQETQYF		CASSREASTDTQYF	CASSDSGTGELFF
CASSDSAGGSTDTQYF		CASSRLAGDTGELFF	CASSDSLAGYNEQFF
CASSDSAGGTDTQYF		CASSSGNTGELFF	CASSDSNTGELFF
CASSDSAGGYNEQFF		CASSSGQGGTGELFF	CASSDSPGTGELFF
CASSDSAGSTDTQYF		CASSTGTSSYEQYF	CASSDSQGGTDTQYF
CASSDSAGSYNEQFF		CASSTSGDTDTQYF	CASSDSSGANVLTF
CASSDSASGGADTQYF		CASSVAGDTGELFF	CASSDSSGGADTQYF
CASSDSDGGPDTQYF		CASSVTSGSTDTQYF	CASSDSSGGSTDTQYF
CASSDSDNNEQFF		CASSYDGSGANVLTF	CASSDSSGGYNEQFF
CASSDSDNSPLHF		CASSYRDTGELFF	CASSDSSGRANEQFF
CASSDSDNTEAFF		CASSYRVSGANVLTF	CASSDSSGSGANVLTF
CASSDSDTGELFF		CASSYSDTDTQYF	CASSDSSGSTDTQYF
CASSDSENTEAFF		CASSYSGGATDTQYF	CASSDSSGSTGELFF
CASSDSETDTQYF		CASSYSGTSGSETQYF	CASSDSSGSYNEQFF
CASSDSGAGANVLTF		CASSYSPDRGGQPQHF	CASSDSSTDTQYF
CASSDSGANVLTF		CASSYSSGANVLTF	CASSDSSTGELFF
CASSDSGDTGELFF		CASSYSTSTDTQYF	CASSDSTGGADTQYF
CASSDSGDYNEQFF		CATSDLAGDTDTQYF	CASSDSTGGGYTF
CASSDSGENTEAFF		CATSDLRDTGELFF	CASSDSTGGYNEQFF
CASSDSGGAGANVLTF		CATSGSDSYEQYF	CASSDSTSGADTQYF
CASSDSGGATDTQYF		CATSREDSGANVLTF	CASSDSTSGGADTQYF
CASSDSGGSTDTQYF		CSAGRGDYNEQFF	CASSDSTSGGNEQFF
CASSDSGGSYNEQFF		CSAQDRAPYEQYF	CASSDSTSGSNEQFF
CASSDSGQGNTGELFF		CSARAGDTEAFF	CASSDSTSGSTDTQYF
CASSDSGTDTQYF		CSARDMGDTEAFF	CASSDSTTDTQYF
CASSDSGTENTGELFF		CSARDPGLNTEAFF	CASSDSYTGELFF
CASSDSGTGELFF		CSARDRDYEQYF	CASSDTSGSTDTQYF
CASSDSHSGANVLTF		CSARDTGSSYNEQFF	CASSEAEVETQYF
CASSDSKGSGANVLTF		CSAREGDTEAFF	CASSEAGGTDTQYF
CASSDSLAGYNEQFF		CSARGGGDTYEQYF	CASSEAGMEGETQYF
CASSDSNTGELFF		CSARGGSDYEQYF	CASSEAGSGANVLTF
CASSDSPGTGELFF		CSARGLAEYNEQFF	CASSEASGGADTQYF
CASSDSPTGELFF		CSARGLSDYEQYF	CASSEASGGAETQYF
CASSDSQGGTDTQYF		CSARIRETEAFF	CASSEASGGAYNEQFF
CASSDSSGANVLTF		CSARLADYEQYF	CASSEASGGTDTQYF
CASSDSSGGADTQYF		CSARLAGDTGELFF	CASSEASGGYNEQFF
CASSDSSGGANEQFF		CSARLAGDYNEQFF	CASSEASSGANVLTF
CASSDSSGGSTDTQYF		CSARLAGGPETQYF	CASSEDRDTGELFF
CASSDSSGGTDTQYF		CSASGTSDYEQYF	CASSEDSNQPQHF
CASSDSSGGYNEQFF		CSASLADYNEQFF	CASSEEGGSYNEQFF
CASSDSSGRANEQFF		CSASRGDTEAFF	CASSEELAGANEQFF
CASSDSSGSADTQYF		CSATGTSGYNEQFF	CASSEGDSSYEQYF
CASSDSSGSGANVLTF		CSVDRGEGTEAFF	CASSEGDTDTQYF
CASSDSSGSTDTQYF			CASSEGERNEQFF
CASSDSSGSTGELFF			CASSEGGGTDTQYF
CASSDSSGSYNEQFF			CASSEGGSGANVLTF
CASSDSSGTDTQYF			CASSEGGSGNQPQHF
CASSDSSSGANVLTF			CASSEGGSNQPQHF
CASSDSSTDTQYF			CASSEGQGADTQYF
CASSDSSTGELFF			CASSEGSGNQPQHF
CASSDSTGGADTQYF			CASSEGSNQPQHF
CASSDSTGGGYTF			CASSEGTENQPQHF
CASSDSTGGSPLHF			CASSEGTGDTGELFF
CASSDSTGGYNEQFF			CASSEGTGETDTQYF
CASSDSTGSGANVLTF			CASSEGTGGADTQYF
CASSDSTSGADTQYF			CASSEGTGGSYEQYF
CASSDSTSGGADTQYF			CASSELAGADTQYF
CASSDSTSGGNEQFF			CASSELAGAYNEQFF
CASSDSTSGSNEQFF			CASSELAGDTGELFF
CASSDSTSGSTDTQYF			CASSELAGGNEQFF
CASSDSTTDTQYF			CASSELAGGPDTQYF
CASSDSYTGELFF			CASSELAGGPETQYF
CASSDTSGGADTQYF			CASSELAGGPGELFF
CASSDTSGSTDTQYF			CASSELAGGQETQYF
CASSEADSSYEQYF			CASSELAGGSGELFF
CASSEAEVETQYF			CASSELAGGTDTQYF
CASSEAGDTGELFF			CASSELAGGYNEQFF
CASSEAGGNQPQHF			CASSELSGGYNEQFF
CASSEAGGTDTQYF			CASSEQGAGANVLTF
CASSEAGMEGETQYF			CASSERDTGELFF
CASSEAGSGANVLTF			CASSEREGYNEQFF
CASSEAGTGGYEQYF			CASSERETDTQYF
CASSEASGGADTQYF			CASSERGGTDTQYF
CASSEASGGAETQYF			CASSERRNTEAFF
CASSEASGGAYNEQFF			CASSERSSGANVLTF
CASSEASGGTDTQYF			CASSERTNTGELFF
CASSEASGGYNEQFF			CASSESENTEAFF
CASSEASGSSYEQYF			CASSESNTGELFF
CASSEASSGANVLTF			CASSESSYNEQFF
CASSEDNSGANVLTF			CASSESTGLGSETQYF
CASSEDRDTGELFF			CASSETSGGAETQYF
CASSEDSNQPQHF			CASSETSGSSYEQYF
CASSEEGGSYNEQFF			CASSETSGSTDTQYF
CASSEELAGANEQFF			CASSETSGSYNEQFF
CASSEERGSTDTQYF			CASSFRIWGTINTGELFF
CASSEGAGGQETQYF			CASSFSSGANVLTF
CASSEGDSSYEQYF			CASSFWTGGIAKNIQYF
CASSEGDTDTQYF			CASSGDSTDTQYF
CASSEGDTGELFF			CASSGGDTGELFF
CASSEGENTEAFF			CASSGGEAGELFF
CASSEGERNEQFF			CASSGGGDTGELFF
CASSEGGGTDTQYF			CASSGGNTGELFF
CASSEGGSGANVLTF			CASSGGSTDTQYF
CASSEGGSGNQPQHF			CASSGGSTGELFF
CASSEGGSNQPQHF			CASSGIAGGPDTQYF
CASSEGGSTDTQYF			CASSGLAGGPDTQYF
CASSEGLATDTQYF			CASSGLAGGTDTQYF
CASSEGLDTGELFF			CASSGRETDTQYF
CASSEGLGADTQYF			CASSGSSTDTQYF
CASSEGNTGELFF			CASSGTEQETQYF
CASSEGQGADTQYF			CASSGTGGTDTQYF
CASSEGRGPSYEQYF			CASSGTGNTGELFF
CASSEGSGNQPQHF			CASSGTSGSNEQFF
CASSEGSNQPQHF			CASSGTSGSTDTQYF
CASSEGTENQPQHF			CASSGTSGSYNEQFF
CASSEGTGDTGELFF			CASSGTSGTDTQYF
CASSEGTGETDTQYF			CASSGTSTDTQYF
CASSEGTGGADTQYF			CASSIEAWTSADPDTQYF
CASSEGTGGSYEQYF			CASSKQVRYEQYF
CASSELAGADTQYF			CASSKTENTEAFF
CASSELAGAYNEQFF			CASSLAGGADTQYF
CASSELAGDTGELFF			CASSLAGGTDTQYF
CASSELAGGLDTQYF			CASSLDDRGNQPQHF
CASSELAGGNEQFF			CASSLEAGGPYEQYF
CASSELAGGNTGELFF			CASSLGQGHTDTQYF
CASSELAGGPDTQYF			CASSLQTGAGELFF
CASSELAGGPETQYF			CASSLRDSYNEQFF
CASSELAGGPGELFF			CASSLRVNTEAFF
CASSELAGGQETQYF			CASSLTSGGTDTQYF
CASSELAGGSGELFF			CASSLTSGGYNEQFF
CASSELAGGTDTQYF			CASSLTSGSTDTQYF
CASSELAGGYNEQFF			CASSPAGGTDTQYF
CASSELSGGYNEQFF			CASSPDPGQRDDPSGNTIYF
CASSEQGAGANVLTF			CASSPDSSGANVLTF
CASSERDTGELFF			CASSPGTGDTGELFF
CASSEREGYNEQFF			CASSPLVWTLGYEQYF
CASSERENTEAFF			CASSPRENTEAFF
CASSERETDTQYF			CASSPRGSQNIQYF
CASSERGATDTQYF			CASSPSASSYNEQFF
CASSERGGTDTQYF			CASSPSRGETQYF
CASSERRNTEAFF			CASSPTGGSGANVLTF
CASSERSSGANVLTF			CASSPTSGEYNEQFF
CASSERTNTGELFF			CASSPTSGGTDTQYF
CASSESAYNEQFF			CASSPTSGSTDTQYF
CASSESENTEAFF			CASSQAGGSGANVLTF
CASSESNTGELFF			CASSQDAGSGANVLTF
CASSESSGSTDTQYF			CASSQDGGAGANVLTF
CASSESSYNEQFF			CASSQDGGSGANVLTF
CASSESTGLGSETQYF			CASSQDGTSGGAETQYF
CASSETSGGADTQYF			CASSQDGTSGYNEQFF
CASSETSGGAETQYF			CASSQDPDSSGANVLTF
CASSETSGGNEQFF			CASSQDPSSGANVLTF
CASSETSGGVNEQFF			CASSQDSASGANVLTF
CASSETSGSSYEQYF			CASSQDSGSGANVLTF
CASSETSGSTDTQYF			CASSQEASSGANVLTF
CASSETSGSYNEQFF			CASSQEGGSGANVLTF
CASSEVAGSTDTQYF			CASSQELAGGPDTQYF
CASSFRIWGTINTGELFF			CASSQELAGGPTDTQYF
CASSFSSGANVLTF			CASSQERGGQETQYF
CASSFWTGGIAKNIQYF			CASSQETGGAYEQYF
CASSGDSTDTQYF			CASSQGGGGAEDTQYF
CASSGGDTGELFF			CASSQGLADYNEQFF
CASSGGEAGELFF			CASSRGQGETDTQYF
CASSGGGDTDTQYF			CASSRQGDTGELFF
CASSGGGDTGELFF			CASSSANYGYTF
CASSGGNTGELFF			CASSSGDTGELFF
CASSGGSTDTQYF			CASSSGGASTDTQYF
CASSGGSTGELFF			CASSSGQGDTDTQYF
CASSGIAGGPDTQYF			CASSSGSTDTQYF
CASSGLAGGEDTQYF			CASSSRENTEAFF
CASSGLAGGPDTQYF			CASSSSGGATDTQYF
CASSGLAGGTDTQYF			CASSSTSGGQETQYF
CASSGRETDTQYF			CASSSTTGAYYGYTF
CASSGSSTDTQYF			CASSTGTGAADTQYF
CASSGTEQETQYF			CASSTTGGDGYTF
CASSGTGGTDTQYF			CASSVDGGAFEQFF
CASSGTGNTGELFF			CASSVGENTEAFF
CASSGTSGDYNEQFF			CASSVGSNQPQHF
CASSGTSGGANEQFF			CASSYAAQETQYF
CASSGTSGSNEQFF			CASSYEAGAYNEQFF
CASSGTSGSTDTQYF			CASSYGENTEAFF
CASSGTSGSYNEQFF			CASSYGGATDTQYF
CASSGTSGTDTQYF			CASSYGGTEAFF
CASSGTSTDTQYF			CASSYGTGGYEQYF
CASSIEAWTSADPDTQYF			CASSYGTSGYEQYF
CASSKQVRYEQYF			CASSYGTSTDTQYF
CASSKTENTEAFF			CASSYNSGANVLTF
CASSLAGGADTQYF			CASSYRDNTEAFF
CASSLAGGTDTQYF			CASSYRENTEAFF
CASSLDDRGNQPQHF			CASSYRETDTQYF
CASSLEAGGPYEQYF			CASSYSDTGELFF
CASSLGGNTEAFF			CASSYSSSGANVLTF
CASSLGQGHTDTQYF			CASSYSSSYNEQFF
CASSLIQGGNQPQHF			CASSYSTGSGANVLTF
CASSLQTGAGELFF			CASSYSTSGGETQYF
CASSLRDSYNEQFF			CASSYSTSGGNEQFF
CASSLRVNTEAFF			CASSYVLGQPQHF
CASSLSETYEQYF			CASTDGAGYTF
CASSLSGGADTQYF			CATSDFRDTGELFF
CASSLTENTEAFF			CATSDLDRGDTGELFF
CASSLTSGGTDTQYF			CATSDLQGDAETQYF
CASSLTSGGYNEQFF			CATSGDRDTGELFF
CASSLTSGSTDTQYF			CATSLQTSGGGETQYF
CASSPAGGTDTQYF			CATSRDGDSGANVLTF
CASSPDPGQRDDPSGNTIYF			CATSRDNSGANVLTF
CASSPDSSGANVLTF			CATSRDRGSGANVLTF
CASSPGGDYNEQFF			CATSRDSSGANVLTF
CASSPGTGDTGELFF			CATSREGGSGANVLTF
CASSPGTSDYNEQFF			CATTDEFHEQYF
CASSPLVWTLGYEQYF			CSALVLAGNTIYF
CASSPRENTEAFF			CSARDGGSQETQYF
CASSPRGSQNIQYF			CSARDGLADTGELFF
CASSPSASSYNEQFF			CSARDLGGNQPQHF
CASSPSNGQVNTEAFF			CSARDRDTEAFF
CASSPSRGETQYF			CSARDRETEAFF
CASSPTENTEAFF			CSARDRTDYEQYF
CASSPTGGSGANVLTF			CSARERDYEQYF
CASSPTGNTEAFF			CSAREREYEQYF
CASSPTSGEYNEQFF			CSARGDGDYNEQFF
CASSPTSGGTDTQYF			CSARGDRDYEQYF
CASSPTSGSTDTQYF			CSARGLAGDTGELFF
CASSQAGGSGANVLTF			CSARGLAGYNEQFF
CASSQAGGTDTQYF			CSARGPGGDTEAFF
CASSQDAGSGANVLTF			CSARGTADYEQYF
CASSQDGGAGANVLTF			CSARGTGDTEAFF
CASSQDGGSGANVLTF			CSARGTSDYEQYF
CASSQDGTSGGAETQYF			CSARGTSEYEQYF
CASSQDGTSGYNEQFF			CSARLAGGQETQYF
CASSQDPDSSGANVLTF			CSARLAGGRETQYF
CASSQDPGSGANVLTF			CSARRGDYEQYF
CASSQDPSGGADTQYF			CSARTDYEQYF
CASSQDPSSGANVLTF			CSARTVLAGDSYEQYF
CASSQDRGSGANVLTF			CSARVGDTEAFF
CASSQDSASGANVLTF			CSASRRDTEAFF
CASSQDSGAGANVLTF			CSAVTGAANNYGYTF
CASSQDSGSGANVLTF			CSVDLLLAGGNTGELFF
CASSQDSSSGANVLTF
CASSQEASSGANVLTF
CASSQEGGSGANVLTF
CASSQELAGGPDTQYF
CASSQELAGGPTDTQYF
CASSQERGGQETQYF
CASSQETGGAYEQYF
CASSQETSGSYEQFF
CASSQGGGGAEDTQYF
CASSQGGNQPQHF
CASSQGLADYNEQFF
CASSQGTSGGAETQYF
CASSQGVSGANVLTF
CASSQVGGSGANVLTF
CASSRDSGANVLTF
CASSREASTDTQYF
CASSRGQGETDTQYF
CASSRLAGDTGELFF
CASSRQGDTGELFF
CASSSANYGYTF
CASSSGDTGELFF
CASSSGGASTDTQYF
CASSSGNTGELFF
CASSSGQGDTDTQYF
CASSSGQGGTGELFF
CASSSGSTDTQYF
CASSSRENTEAFF
CASSSSGGATDTQYF
CASSSTSGGQETQYF
CASSSTTGAYYGYTF
CASSTGDSGANVLTF
CASSTGTGAADTQYF
CASSTGTSSYEQYF
CASSTSGDTDTQYF
CASSTTGGDGYTF
CASSVAGDTGELFF
CASSVDGGAFEQFF
CASSVGENTEAFF
CASSVGSNQPQHF
CASSVTSGSTDTQYF
CASSYAAQETQYF
CASSYDGSGANVLTF
CASSYEAGAYNEQFF
CASSYGENTEAFF
CASSYGGATDTQYF
CASSYGGTEAFF
CASSYGTGGYEQYF
CASSYGTSGYEQYF
CASSYGTSTDTQYF
CASSYNSGANVLTF
CASSYRDNTEAFF
CASSYRDTDTQYF
CASSYRDTGELFF
CASSYRDTYEQYF
CASSYRDYNEQFF
CASSYRENTEAFF
CASSYRETDTQYF
CASSYRVSGANVLTF
CASSYSDNYGYTF
CASSYSDTDTQYF
CASSYSDTGELFF
CASSYSGGATDTQYF
CASSYSGTSGSETQYF
CASSYSPDRGGQPQHF
CASSYSSGANVLTF
CASSYSSSGANVLTF
CASSYSSSYNEQFF
CASSYSTGSGANVLTF
CASSYSTSGGETQYF
CASSYSTSGGNEQFF
CASSYSTSTDTQYF
CASSYVLGQPQHF
CASTDGAGYTF
CATSDFRDTGELFF
CATSDLAGDTDTQYF
CATSDLDRGDTGELFF
CATSDLQGDAETQYF
CATSDLRDTGELFF
CATSGDRDTGELFF
CATSGSDSYEQYF
CATSLQTSGGGETQYF
CATSRDGDSGANVLTF
CATSRDNSGANVLTF
CATSRDRGSGANVLTF
CATSRDSGGPYEQYF
CATSRDSSGANVLTF
CATSREDSGANVLTF
CATSREGGSGANVLTF
CATSRTSGSTDTQYF
CATTDEFHEQYF
CSAGRGDYNEQFF
CSALVLAGNTIYF
CSAQDRAPYEQYF
CSARAGDTEAFF
CSARDGGSQETQYF
CSARDGLADTGELFF
CSARDLGGNQPQHF
CSARDLSGGDTDTQYF
CSARDMGDTEAFF
CSARDPGLNTEAFF
CSARDRDTEAFF
CSARDRDYEQYF
CSARDRETEAFF
CSARDRTDYEQYF
CSARDTGSSYNEQFF
CSAREGDTEAFF
CSARERDYEQYF
CSAREREYEQYF
CSARGDGDYNEQFF
CSARGDRDYEQYF
CSARGGGDTYEQYF
CSARGGSDYEQYF
CSARGLAEYNEQFF
CSARGLAGDTGELFF
CSARGLAGYNEQFF
CSARGLSDYEQYF
CSARGPGGDTEAFF
CSARGQGDTEAFF
CSARGTADYEQYF
CSARGTGDTEAFF
CSARGTSDYEQYF
CSARGTSEYEQYF
CSARIRETEAFF
CSARLADYEQYF
CSARLAGDTGELFF
CSARLAGDYNEQFF
CSARLAGGPETQYF
CSARLAGGQETQYF
CSARLAGGRETQYF
CSARRGDYEQYF
CSARTDYEQYF
CSARTVLAGDSYEQYF
CSARVGDTEAFF
CSASEKEFEAFF
CSASGTSDYEQYF
CSASLADYNEQFF
CSASRGDTEAFF
CSASRRDTEAFF
CSATGTSGYNEQFF
CSAVTGAANNYGYTF
CSVDLLLAGGNTGELFF
CSVDRGEGTEAFF
