# Supplementary material for: Colonic mucosal associated invariant T cells in Crohn’s disease have a diverse and non-public T cell receptor beta chain repertoire
Source: PLoS One. 2023 Nov 3;18(11):e0285918. doi: 10.1371/journal.pone.0285918 (PMC10624325; doi:10.1371/journal.pone.0285918)
Supplement: S8 Table — To the right of each sequences is listed the number of Crohn’s disease (CD) or healthy control (HC) patients are shown who had that sequence in MAIT cells from their colon or blood. (XLSX) [file pone.0285918.s012.xlsx]

## Sheet: Sheet1
MAIT cell TCR sequences found in >1 person
TCRb CDR3 sequence	unique patients
	colon		blood
	CD	HC	CD	HC
CASAPGQETDTQYF	1	0	1	0
CASSDGDTGELFF	1	0	3	2
CASSDGTGSYNEQFF	0	1	1	2
CASSDNSGANVLTF	1	0	3	3
CASSDRDNSPLHF	1	0	4	2
CASSDSDTGELFF	1	0	3	1
CASSDSGGATDTQYF	0	1	1	2
CASSDSGTGELFF	1	0	4	4
CASSDSNTGELFF	1	0	2	3
CASSDSSTDTQYF	1	0	2	4
CASSDSTGGGYTF	1	0	1	2
CASSDSTSGSNEQFF	1	0	1	3
CASSDSTTDTQYF	1	0	2	1
CASSDSTTGELFF	1	0	1	0
CASSEGGSTDTQYF	1	0	2	0
CASSEGTGDTGELFF	0	1	2	1
CASSELAGGPDTQYF	0	1	2	5
CASSERTYNEQFF	1	0	1	0
CASSGLAGGPDTQYF	1	0	1	1
CASSQDAGSGANVLTF	1	0	2	2
CASSQDSGSGANVLTF	0	1	3	2
CASSQGQAGREETQYF	2	0	1	0
CASSYSLEGGNTIYF	1	0	1	0
CSARDLSGGDTDTQYF	0	1	0	2
CSARLAGGQETQYF	0	1	5	2
CSASGTGGDTEAFF	1	0	1	0
CSSLEGGNDYNEQFF	1	0	1	0
